# Supplementary material for: Systematic Prediction of Antifungal Drug Synergy by Chemogenomic Screening in Saccharomyces cerevisiae
Source: Front Fungal Biol. 2021 Jul 2;2:683414. doi: 10.3389/ffunb.2021.683414 (PMC10512392; doi:10.3389/ffunb.2021.683414)
Supplement: Supplementary file 2 [file Data_Sheet_2.ZIP › Sypplementary_data_4_(Single_compounds)/+ Cer vs Mic (IC10).xlsx]

## Sheet: c2 - unique
strain	Gene	z_result_nq:07_07_12_t01:Miconazole:40:nM::::5_20:heho_05_06:YPD	z_result_nq:07_08_04_t01:Cervastatin:1.2:uM:Miconazole:40:nM:5_20:heho_05_06:YPD	z_result_nq:07_08_08_t05:Cervastatin:1.2:uM::::5_20:heho_05_06:YPD		z_result_nq:07_07_12_t11:Cervastatin:5:uM:::mM:5_20:heho_05_06:YPD	z_result_nq:07_07_12_t12:Miconazole:100:nM:::mM:5_20:heho_05_06:YPD	Description	feature_qualifier	GO_process	GO_function	GO_component	essential_gene	zygosity		strain with Z>=2 apprearing only in combination
YBR198C::chr2_4	TAF5	-2.24121	7.77105	0.581357		4.24039	0.117743	Subunit (90 kDa) of TFIID and SAGA complexes, involved in RNA polymerase II transcription initiation and in chromatin modification	Verified	transcription initiation from RNA polymerase II promoter*	general RNA polymerase II transcription factor activity	SAGA complex*	yes	het		YBR198C::chr2_4
YGL013C::chr7_1	PDR1	2.67776	6.02089	1.03286		6.01967	7.29827	Zinc cluster protein that is a master regulator involved in recruiting other zinc cluster proteins to pleiotropic drug response elements (PDREs) to fine tune the regulation of multidrug resistance genes	Verified	response to drug*	DNA binding*	nucleus	no	hom		YOR070C::chr15_1
YOR070C::chr15_1	GYP1	1.03737	5.59581	-0.159851		1.22938	2.1233	Cis-golgi GTPase-activating protein (GAP) for the Rab family members Ypt1p (in vivo) and for Ypt1p, Sec4p, Ypt7p, and Ypt51p (in vitro); involved in vesicle docking and fusion	Verified	vesicle-mediated transport	Rab GTPase activator activity	mitochondrion*	no	hom		YHR073W::chr8_2
YOR030W::chr15_1	DFG16	0.281079	5.58855	2.1618		3.49974	-0.403598	Probable multiple transmembrane protein, involved in diploid invasive and pseudohyphal growth upon nitrogen starvation; required for accumulation of processed Rim101p	Verified	pseudohyphal growth*	molecular function unknown	cellular component unknown	no	hom		YNL216W::chr14_2
YHR073W::chr8_2	OSH3	1.70927	5.19437	1.06644		2.89621	5.12814	Member of an oxysterol-binding protein family with seven members in S. cerevisiae; family members have overlapping, redundant functions in sterol metabolism and collectively perform a function essential for viability	Verified	endocytosis*	phosphatidylinositol binding*	cytoplasm	no	hom		YNL294C::chr14_1
YLR417W::chr12_5	VPS36	1.41748	4.83401	3.0566		4.12448	3.95156	Component of the ESCRT-II complex; contains the GLUE (GRAM Like Ubiquitin binding in EAP45) domain which is involved in interactions with ESCRT-I and ubiquitin-dependent sorting of proteins into the endosome	Verified	telomere maintenance*	regulator of G-protein signaling activity	ESCRT II complex	no	hom		YKR093W::chr00_4
YDR047W::chr4_3	HEM12	2.25016	4.78994	0.758116		5.32081	22.4424	Uroporphyrinogen decarboxylase, catalyzes the fifth step in the heme biosynthetic pathway; localizes to both the cytoplasm and nucleus; activity inhibited by Cu2+, Zn2+, Fe2+, Fe3+ and sulfhydryl-specific reagents	Verified	heme biosynthetic process	uroporphyrinogen decarboxylase activity	cytoplasm*	yes	het		YAL026C::chr1_1
YDL196W::chr4_3	YDL196W	3.38243	4.68441	-0.0928218		2.90883	1.02929		Dubious				yes	het
YNL216W::chr14_2	RAP1	0.462309	4.67813	1.8525		0.465748	-0.999845	DNA-binding protein involved in either activation or repression of transcription, depending on binding site context; also binds telomere sequences and plays a role in telomeric position effect (silencing) and telomere structure	Verified	chromatin silencing at telomere*	DNA binding*	nucleus*	yes	het
YNL294C::chr14_1	RIM21	1.76537	4.31886	1.52735		7.44515	5.04545	Component of the RIM101 pathway, has a role in cell wall construction and alkaline pH response; has similarity to A. nidulans PalH	Verified	sporulation (sensu Fungi)*	molecular function unknown	cellular component unknown	no	hom
YKR093W::chr00_4	PTR2	1.16561	4.17611	-0.695801		2.82897	0.761963	Integral membrane peptide transporter, mediates transport of di- and tri-peptides; conserved protein that contains 12 transmembrane domains; PTR2 expression is regulated by the N-end rule pathway via repression by Cup9p	Verified	peptide transport*	peptide transporter activity*	plasma membrane	no	hom
YAL026C::chr1_1	DRS2	0.883469	4.06117	-0.142857		0.516454	5.88424	Aminophospholipid translocase (flippase) that maintains membrane lipid asymmetry in post-Golgi secretory vessicles; localizes to the trans-Golgi network; contributes to clathrin-coated vesicle formation and endocytosis; type 4 P-type ATPase	Verified	endocytosis*	phospholipid-translocating ATPase activity*	Golgi trans face	no	hom

## Sheet: c2
strain	Gene	z_result_nq:07_07_12_t01:Miconazole:40:nM::::5_20:heho_05_06:YPD	z_result_nq:07_07_12_t11:Cervastatin:5:uM:::mM:5_20:heho_05_06:YPD	z_result_nq:07_07_12_t12:Miconazole:100:nM:::mM:5_20:heho_05_06:YPD	z_result_nq:07_08_04_t01:Cervastatin:1.2:uM:Miconazole:40:nM:5_20:heho_05_06:YPD	z_result_nq:07_08_08_t05:Cervastatin:1.2:uM::::5_20:heho_05_06:YPD	Description	feature_qualifier	GO_process	GO_function	GO_component	essential_gene	zygosity
YML075C::chr00_11	HMG1	2.27275	11.3174	2.81927	15.2505	10.4879	One of two isozymes of HMG-CoA reductase that catalyzes the conversion of HMG-CoA to mevalonate, which is a rate-limiting step in sterol biosynthesis; localizes to the nuclear envelope; overproduction induces the formation of karmellae	Verified	ergosterol biosynthetic process	hydroxymethylglutaryl-CoA reductase (NADPH) activity	endoplasmic reticulum membrane*	no	hom
YJR049C::chr00_13	UTR1	-1.76299	4.41801	-2.02898	9.67256	5.14502	ATP-NADH kinase; phosphorylates both NAD and NADH; active as a hexamer; enhances the activity of ferric reductase (Fre1p)	Verified	iron ion homeostasis*	NADH kinase activity*	cytoplasm*	no	hom
YBR198C::chr2_4	TAF5	-2.24121	4.24039	0.117743	7.77105	0.581357	Subunit (90 kDa) of TFIID and SAGA complexes, involved in RNA polymerase II transcription initiation and in chromatin modification	Verified	transcription initiation from RNA polymerase II promoter*	general RNA polymerase II transcription factor activity	SAGA complex*	yes	het
YGL013C::chr7_1	PDR1	2.67776	6.01967	7.29827	6.02089	1.03286	Zinc cluster protein that is a master regulator involved in recruiting other zinc cluster proteins to pleiotropic drug response elements (PDREs) to fine tune the regulation of multidrug resistance genes	Verified	response to drug*	DNA binding*	nucleus	no	hom
YOR070C::chr15_1	GYP1	1.03737	1.22938	2.1233	5.59581	-0.159851	Cis-golgi GTPase-activating protein (GAP) for the Rab family members Ypt1p (in vivo) and for Ypt1p, Sec4p, Ypt7p, and Ypt51p (in vitro); involved in vesicle docking and fusion	Verified	vesicle-mediated transport	Rab GTPase activator activity	mitochondrion*	no	hom
YOR030W::chr15_1	DFG16	0.281079	3.49974	-0.403598	5.58855	2.1618	Probable multiple transmembrane protein, involved in diploid invasive and pseudohyphal growth upon nitrogen starvation; required for accumulation of processed Rim101p	Verified	pseudohyphal growth*	molecular function unknown	cellular component unknown	no	hom
YHR073W::chr8_2	OSH3	1.70927	2.89621	5.12814	5.19437	1.06644	Member of an oxysterol-binding protein family with seven members in S. cerevisiae; family members have overlapping, redundant functions in sterol metabolism and collectively perform a function essential for viability	Verified	endocytosis*	phosphatidylinositol binding*	cytoplasm	no	hom
YLR417W::chr12_5	VPS36	1.41748	4.12448	3.95156	4.83401	3.0566	Component of the ESCRT-II complex; contains the GLUE (GRAM Like Ubiquitin binding in EAP45) domain which is involved in interactions with ESCRT-I and ubiquitin-dependent sorting of proteins into the endosome	Verified	telomere maintenance*	regulator of G-protein signaling activity	ESCRT II complex	no	hom
YDR047W::chr4_3	HEM12	2.25016	5.32081	22.4424	4.78994	0.758116	Uroporphyrinogen decarboxylase, catalyzes the fifth step in the heme biosynthetic pathway; localizes to both the cytoplasm and nucleus; activity inhibited by Cu2+, Zn2+, Fe2+, Fe3+ and sulfhydryl-specific reagents	Verified	heme biosynthetic process	uroporphyrinogen decarboxylase activity	cytoplasm*	yes	het
YDL196W::chr4_3	YDL196W	3.38243	2.90883	1.02929	4.68441	-0.0928218		Dubious				yes	het
YNL216W::chr14_2	RAP1	0.462309	0.465748	-0.999845	4.67813	1.8525	DNA-binding protein involved in either activation or repression of transcription, depending on binding site context; also binds telomere sequences and plays a role in telomeric position effect (silencing) and telomere structure	Verified	chromatin silencing at telomere*	DNA binding*	nucleus*	yes	het
YNL294C::chr14_1	RIM21	1.76537	7.44515	5.04545	4.31886	1.52735	Component of the RIM101 pathway, has a role in cell wall construction and alkaline pH response; has similarity to A. nidulans PalH	Verified	sporulation (sensu Fungi)*	molecular function unknown	cellular component unknown	no	hom
YKR093W::chr00_4	PTR2	1.16561	2.82897	0.761963	4.17611	-0.695801	Integral membrane peptide transporter, mediates transport of di- and tri-peptides; conserved protein that contains 12 transmembrane domains; PTR2 expression is regulated by the N-end rule pathway via repression by Cup9p	Verified	peptide transport*	peptide transporter activity*	plasma membrane	no	hom
YAL026C::chr1_1	DRS2	0.883469	0.516454	5.88424	4.06117	-0.142857	Aminophospholipid translocase (flippase) that maintains membrane lipid asymmetry in post-Golgi secretory vessicles; localizes to the trans-Golgi network; contributes to clathrin-coated vesicle formation and endocytosis; type 4 P-type ATPase	Verified	endocytosis*	phospholipid-translocating ATPase activity*	Golgi trans face	no	hom

## Sheet: Mic
strain	Gene	z_result_nq:07_07_12_t01:Miconazole:40:nM::::5_20:heho_05_06:YPD	z_result_nq:07_07_12_t11:Cervastatin:5:uM:::mM:5_20:heho_05_06:YPD	z_result_nq:07_07_12_t12:Miconazole:100:nM:::mM:5_20:heho_05_06:YPD	z_result_nq:07_08_04_t01:Cervastatin:1.2:uM:Miconazole:40:nM:5_20:heho_05_06:YPD	z_result_nq:07_08_08_t05:Cervastatin:1.2:uM::::5_20:heho_05_06:YPD	Description	feature_qualifier	GO_process	GO_function	GO_component	essential_gene	zygosity
YJR080C::chr00_12	FMP26	8.31583	7.98455	5.55407	-0.0223138	-1.07518	Putative protein of unknown function; the authentic, non-tagged protein is detected in highly purified mitochondria in high-throughput studies	Uncharacterized	biological process unknown	molecular function unknown	mitochondrion	no	hom
YGR181W::chr7_5	TIM13	7.678	9.43202	7.01163	-0.480322	-0.372093	Mitochondrial intermembrane space protein, forms a complex with TIm8p that mediates import and insertion of a subset of polytopic inner membrane proteins; may prevent aggregation of incoming proteins in a chaperone-like manner	Verified	protein import into mitochondrial inner membrane	protein transporter activity	mitochondrion*	no	hom
YOR332W::chr15_4	VMA4	7.15796	7.59857	3.9232	-0.540112	-0.216729	Subunit E of the eight-subunit V1 peripheral membrane domain of the vacuolar H+-ATPase (V-ATPase), an electrogenic proton pump found throughout the endomembrane system; required for the V1 domain to assemble onto the vacuolar membrane	Verified	vacuolar acidification	hydrogen ion transporting ATPase activity, rotational mechanism	vacuolar membrane (sensu Fungi)*	no	hom
YDL181W::chr4_2	INH1	7.07749	6.69514	6.06674	0.313914	0.0339367	Protein that inhibits ATP hydrolysis by the F1F0-ATP synthase, inhibitory function is enhanced by stabilizing proteins Stf1p and Stf2p; has similarity to Stf1p and both Inh1p and Stf1p exhibit the potential to form coiled-coil structures	Verified	ATP synthesis coupled proton transport	enzyme inhibitor activity	mitochondrion*	no	het
YPL229W::chr16_1	YPL229W	6.64416	6.7304	4.70688	-0.714286	-0.234756		Uncharacterized	biological process unknown	molecular function unknown	cytoplasm	no	hom
YMR268C::chr13_5	PRP24	6.47851	5.69435	0.407607	-1.75467	-1.02498	Splicing factor that reanneals U4 and U6 snRNPs during spliceosome recycling	Verified	spliceosome assembly*	RNA splicing factor activity, transesterification mechanism	snRNP U6	yes	het
YDL200C::chr4_3	MGT1	6.43529	5.71611	4.68375	1.27728	1.0777	DNA repair methyltransferase (6-O-methylguanine-DNA methylase) involved in protection against DNA alkylation damage	Verified	DNA dealkylation	methylated-DNA-[protein]-cysteine S-methyltransferase activity	nucleus	no	hom
YDR457W::chr4_8	TOM1	6.41276	6.64983	3.79861	-0.937708	-0.869973	E3 ubiquitin ligase of the hect-domain class; has a role in mRNA export from the nucleus and may regulate transcriptional coactivators	Verified	regulation of cell size*	ubiquitin-protein ligase activity	nucleus*	no	hom
YGR144W::chr7_5	THI4	6.265	5.29684	5.18302	-0.0188008	-0.309278	Protein required for thiamine biosynthesis and for mitochondrial genome stability	Verified	mitochondrial genome maintenance*	molecular function unknown	mitochondrion*	no	hom
YER074W-A::chr00_20	YOS1	6.06764	5.62391	4.72362	-0.051312	-0.521866	Integral membrane protein required for ER to Golgi transport; localized to the Golgi, the ER, and COPII vesicles; interacts with Yip1p and Yif1p	Verified	ER to Golgi vesicle-mediated transport	molecular function unknown	endoplasmic reticulum membrane*	no	het
YJR024C::chr00_13	YJR024C	6.06305	6.14187	5.81715	-0.310845	-0.831652		Uncharacterized	biological process unknown	molecular function unknown	cytoplasm	no	hom
YER025W::chr5_3	GCD11	6.03979	1.45189	2.27	-1.1754	-0.938287	Gamma subunit of the translation initiation factor eIF2, involved in the identification of the start codon; binds GTP when forming the ternary complex with GTP and tRNAi-Met	Verified	translational initiation	translation initiation factor activity	ribosome*	yes	het
YGR108W::chr7_4	CLB1	6.03158	6.11183	4.99727	-0.39793	0.127394	B-type cyclin involved in cell cycle progression; activates Cdc28p to promote the transition from G2 to M phase; accumulates during G2 and M, then targeted via a destruction box motif for ubiquitin-mediated degradation by the proteasome	Verified	G2/M transition of mitotic cell cycle*	cyclin-dependent protein kinase regulator activity	cytoplasm*	no	hom
YOR249C::chr15_3	APC5	6.03008	3.29751	2.21423	0.0818048	-1.95781	Subunit of the Anaphase-Promoting Complex/Cyclosome (APC/C), which is a ubiquitin-protein ligase required for degradation of anaphase inhibitors, including mitotic cyclins, during the metaphase/anaphase transition	Verified	mitotic sister chromatid segregation*	protein binding*	anaphase-promoting complex	yes	het
YGL088W::chr7_1	YGL088W	5.97528	5.58028	3.34671	-1.52327	-0.560209		Dubious				no	hom
YDR465C::chr4_8	RMT2	5.77923	3.77741	5.06318	-0.416122	-0.151053	Arginine methyltransferase; ribosomal protein L12 is a substrate	Verified	ribosome biogenesis and assembly*	protein-arginine N-methyltransferase activity	cytoplasm*	no	hom
YGL141W::chr7_2	HUL5	5.68501	5.78198	7.07909	0.474553	-0.310867	Protein with similarity to hect domain E3 ubiquitin-protein ligases, not essential for viability	Verified	protein monoubiquitination*	ubiquitin-protein ligase activity	cytoplasm*	no	hom
YDR449C::chr4_8	UTP6	5.6826	4.21173	1.27371	1.27371	0.814414	Nucleolar protein, component of the small subunit (SSU) processome containing the U3 snoRNA that is involved in processing of pre-18S rRNA	Verified	ribosome biogenesis and assembly*	snoRNA binding	small nucleolar ribonucleoprotein complex	yes	het
YGR060W::chr7_4	ERG25	5.62457	3.49303	8.30051	-2.26006	-0.303892	C-4 methyl sterol oxidase, catalyzes the first of three steps required to remove two C-4 methyl groups from an intermediate in ergosterol biosynthesis; mutants accumulate the sterol intermediate 4,4-dimethylzymosterol	Verified	ergosterol biosynthetic process	C-4 methylsterol oxidase activity	plasma membrane*	yes	het
YBR238C::chr2_4	YBR238C	5.61188	5.68937	5.97182	-1.56424	-0.696746		Uncharacterized	ribosome biogenesis and assembly	molecular function unknown	cytoplasm*	no	hom
YOR173W::chr15_2	DCS2	5.53585	6.2184	3.33941	0.0861998	-0.010775	Non-essential, stress induced regulatory protein containing a HIT (histidine triad) motif; modulates m7G-oligoribonucleotide metabolism; inhibits Dcs1p; regulated by Msn2p, Msn4p, and the Ras-cAMP-cAPK signaling pathway, similar to Dcs1p.	Verified	deadenylation-dependent decapping	m7G(5')pppN diphosphatase activity	cytoplasm*	no	hom
YPR128C::chr16_5	ANT1	5.50966	5.26651	5.10668	-0.202093	-0.777375	Peroxisomal adenine nucleotide transporter; involved in beta-oxidation of medium-chain fatty acid; required for peroxisome proliferation	Verified	peroxisome organization and biogenesis*	adenine nucleotide transporter activity	cytoplasm*	no	hom
YDR446W::chr4_8	ECM11	5.50137	5.8797	4.87286	-1.01435	-0.764867	Non-essential protein apparently involved in meiosis, GFP fusion protein is present in discrete clusters in the nucleus throughout mitosis; may be involved in maintaining chromatin structure	Verified	cell wall organization and biogenesis*	molecular function unknown	nucleus	no	hom
YDL175C::chr4_2	AIR2	5.48801	6.43711	6.77093	-0.682774	-0.930284	RING finger protein that interacts with the arginine methyltransferase Hmt1p; may regulate methylation of Npl3p, which modulates Npl3p function in mRNA processing and export; has similarity to Air1p	Verified	mRNA export from nucleus*	polynucleotide adenylyltransferase activity	nucleus*	no	hom
YLR035C::chr00_8	MLH2	5.43673	4.43907	4.85882	-0.0538957	-0.408319	Protein required for DNA mismatch repair in mitosis and meiosis; involved in the repair of mutational intermediates; forms a complex with Pms1p and Msh1p to repair mismatched DNA	Verified	DNA repair	molecular function unknown	nucleus	no	hom
YJL179W::chr10_1	PFD1	5.32595	2.34577	1.25423	0.283965	-1.86006	Subunit of heterohexameric prefoldin, which binds cytosolic chaperonin and transfers target proteins to it; involved in the biogenesis of actin and of alpha- and gamma-tubulin	Verified	telomere maintenance*	unfolded protein binding	prefoldin complex	no	hom
YGR091W::chr7_4	PRP31	5.30409	8.45778	6.27902	-0.854222	0.0639842	Splicing factor, component of the U4/U6-U5 snRNP complex	Verified	nuclear mRNA splicing, via spliceosome	RNA splicing factor activity, transesterification mechanism	mitochondrion*	yes	het
YGR076C::chr7_4	MRPL25	5.29822	5.09665	2.66872	-0.654091	-0.552353	Mitochondrial ribosomal protein of the large subunit	Verified	translation	structural constituent of ribosome	mitochondrion*	no	hom
YPL156C::chr16_2	PRM4	5.28539	5.82877	3.46689	0.800228	0.303653	Pheromone-regulated protein, predicted to have 1 transmembrane segment; transcriptionally regulated by Ste12p during mating and by Cat8p during the diauxic shift	Verified	conjugation with cellular fusion*	molecular function unknown	integral to membrane	no	hom
YDR464W::chr4_8	SPP41	5.24002	4.73471	3.34411	-1.47549	-0.675594	Protein involved in negative regulation of expression of spliceosome components PRP4 and PRP3	Verified	negative regulation of transcription from RNA polymerase II promoter	molecular function unknown	nucleus	yes	het
YBR213W::chr2_4	MET8	5.18755	4.83933	3.92902	-0.260934	-0.669941	Bifunctional dehydrogenase and ferrochelatase, involved in the biosynthesis of siroheme; also involved in the expression of PAPS reductase and sulfite reductase	Verified	response to drug*	ferrochelatase activity*	cellular component unknown	no	hom
YCL026C::chr3_1	YCL026C_d	5.1742	5.92429	3.71889	-1.34665	-1.50123		Deleted				no	hom
YIL068C::chr9_1	SEC6	5.13902	1.61491	2.18272	-0.6782	-0.234969	Essential 88kDa subunit of the exocyst complex, which mediates polarized targeting of secretory vesicles to active sites of exocytosis; dimeric form of Sec6p interacts with Sec9p in vitro and inhibits t-SNARE assembly	Verified	cytokinesis*	protein binding	bud tip*	yes	het
YPR088C::chr16_4	SRP54	5.13749	2.87071	1.13352	-0.426156	-0.819493	Signal recognition particle (SRP) subunit (homolog of mammalian SRP54); contains the signal sequence-binding activity of SRP, interacts with the SRP RNA, and mediates binding of SRP to signal receptor; contains GTPase domain	Verified	protein targeting to ER*	signal sequence binding	signal recognition particle (sensu Eukaryota)	yes	het
YDR441C::chr4_8	APT2	5.04593	4.46996	3.1706	-1.31741	-0.222883	Apparent pseudogene, not transcribed or translated under normal conditions; encodes a protein with similarity to adenine phosphoribosyltransferase, but artificially expressed protein exhibits no enzymatic activity	Verified	biological process unknown	molecular function unknown*	cytoplasm	no	hom
YKL136W::chr11_2	YKL136W	5.04135	7.62939	3.03339	1.32274	1.88474		Dubious				no	hom
YKL033W::chr11_1	YKL033W	4.99069	0.249154	-0.387479	-0.547377	-1.47843		Uncharacterized	biological process unknown	molecular function unknown	cytoplasm*	yes	het
YDL217C::chr4_3	TIM22	4.97695	4.49605	0.602788	-0.89589	0.327851	Component of the mitochondrial Tim54p-Tim22p complex involved in insertion of polytopic proteins into the inner membrane	Verified	protein import into mitochondrial inner membrane	protein transporter activity	mitochondrion*	yes	het
YDR453C::chr4_8	TSA2	4.93927	5.63559	3.9162	-0.565443	-0.183616	Stress inducible cytoplasmic thioredoxin peroxidase; cooperates with Tsa1p in the removal of reactive oxygen, nitrogen and sulfur species using thioredoxin as hydrogen donor; deletion enhances the mutator phenotype of tsa1 mutants	Verified	response to oxidative stress*	thioredoxin peroxidase activity*	cytoplasm	no	hom
YCR022C::chr3_1	YCR022C	4.93327	4.1747	3.53892	-0.0217794	-0.816497		Dubious				no	hom
YIL011W::chr9_1	TIR3	4.88528	5.17732	4.06929	-1.2073	-1.55676	Cell wall mannoprotein of the Srp1p/Tip1p family of serine-alanine-rich proteins; expressed under anaerobic conditions and required for anaerobic growth	Verified	biological process unknown	molecular function unknown	cell wall (sensu Fungi)	no	hom
YIL037C::chr9_1	PRM2	4.87116	6.76235	6.93992	-2.20627	-1.77704	Pheromone-regulated protein, predicted to have 4 transmembrane segments and a coiled coil domain; regulated by Ste12p	Verified	conjugation with cellular fusion*	molecular function unknown	integral to membrane	no	hom
YKL071W::chr11_1	YKL071W	4.87023	5.59926	7.28507	-0.507697	-0.0497357		Uncharacterized	biological process unknown	molecular function unknown	cytoplasm	no	hom
YCL032W::chr3_1	STE50	4.81392	3.8753	3.46448	-0.238763	-1.35959	Protein involved in mating response, invasive/filamentous growth, and osmotolerance, acts as an adaptor that links G protein-associated Cdc42p-Ste20p complex to the effector Ste11p to modulate signal transduction	Verified	pheromone-dependent signal transduction during conjugation with cellular fusion*	protein kinase regulator activity*	cytoplasm	no	hom
YGR175C::chr7_5	ERG1	4.81255	4.28173	5.58413	-0.818704	-0.895353	Squalene epoxidase, catalyzes the epoxidation of squalene to 2,3-oxidosqualene; plays an essential role in the ergosterol-biosynthesis pathway and is the specific target of the antifungal drug terbinafine	Verified	ergosterol biosynthetic process	squalene monooxygenase activity*	endoplasmic reticulum*	yes	het
YCL040W::chr3_1	GLK1	4.70568	4.26249	2.5705	-1.25086	-1.14853	Glucokinase, catalyzes the phosphorylation of glucose at C6 in the first irreversible step of glucose metabolism; one of three glucose phosphorylating enzymes; expression regulated by non-fermentable carbon sources	Verified	glycolysis*	glucokinase activity	cytosol	no	hom
YFL035C-A::chr6_1	MOB2_p1	4.67665	2.81914	5.14359	-1.56339	-0.611253	Component of the RAM signaling network, localizes and activates the Ace2p in the daughter cell nucleus to direct daughter cell-specific transcription of several genes involved in cell separation; Mob1p-like protein	Verified	protein amino acid phosphorylation*	protein kinase activator activity	nucleus*	yes	het
YGL091C::chr7_1	NBP35	4.65778	4.90112	5.61396	-0.54979	-1.09362	Essential P-loop NTPase that functions in nuclear and cytosolic iron-sulfur (FeS) protein assembly; has a highly conserved N-terminus	Verified	iron-sulfur cluster assembly	ATPase activity*	cytoplasm*	yes	het
YCL055W::chr3_1	KAR4	4.65321	1.78027	3.50972	0.204783	-0.0179372	Transcription factor required for gene regulation in repsonse to pheromones; also required during meiosis; exists in two forms, a slower-migrating form more abundant during vegetative growth and a faster-migrating form induced by pheromone	Verified	meiosis*	transcription factor activity	cytoplasm*	no	hom
YJL028W::chr00_13	YJL028W	4.6352	4.51658	3.6824	-0.126913	-0.213648		Verified	biological process unknown	molecular function unknown	ribosome	no	hom
YGR098C::chr7_4	ESP1	4.58999	2.64628	4.08965	-0.205698	-1.15427	Separase with cysteine protease activity (related to caspases) that promotes sister chromatid separation by mediating dissociation of the cohesin Scc1p from chromatin; inhibited by Pds1p	Verified	mitotic sister chromatid segregation*	cysteine-type endopeptidase activity	cytoplasm*	yes	het
YKL026C::chr11_1	GPX1	4.55532	4.76526	4.12421	-0.445704	-0.221359	Phospholipid hydroperoxide glutathione peroxidase induced by glucose starvation that protects cells from phospholipid hydroperoxides and nonphospholipid peroxides during oxidative stress	Verified	response to oxidative stress	glutathione peroxidase activity*	cellular component unknown	no	hom
YGR152C::chr7_5	RSR1	4.54692	5.31889	5.91682	-0.887751	-0.725641	GTP-binding protein of the ras superfamily required for bud site selection, morphological changes in response to mating pheromone, and efficient cell fusion; localized to the plasma membrane; significantly similar to mammalian Rap GTPases	Verified	bud site selection*	GTPase activity*	plasma membrane*	no	hom
YJL187C::chr10_1	SWE1	4.43491	5.63862	8.61559	-0.217805	-0.522734	Protein kinase that regulates the G2/M transition by inhibition of Cdc28p kinase activity; localizes to the nucleus and to the daughter side of the mother-bud neck; homolog of S. pombe Wee1p; potential Cdc28p substrate	Verified	regulation of cell size*	protein kinase activity	nucleus*	no	hom
YPR078C::chr00_15	YPR078C	4.43432	4.72944	3.96759	-0.302968	-0.312863		Uncharacterized	meiosis*	molecular function unknown	cellular component unknown	no	hom
YGR051C::chr7_4	YGR051C	4.40114	4.20114	3.65641	0.0843305	0.147009		Dubious				no	hom
YPL191C::chr16_1	YPL191C	4.37518	4.52139	3.25283	-1.47827	-0.237371		Uncharacterized	biological process unknown	molecular function unknown	cytoplasm	no	hom
YOR373W::chr15_4	NUD1	4.37076	2.71574	-0.670624	0.0881954	-0.208616	Component of the spindle pole body outer plaque, required for exit from mitosis	Verified	microtubule nucleation	structural constituent of cytoskeleton	spindle pole body	yes	het
YDL176W::chr4_2	YDL176W	4.36114	5.79318	5.51743	-0.783784	-1.17665		Uncharacterized	biological process unknown	molecular function unknown	cellular component unknown	no	hom
YPR085C::chr16_4	YPR085C	4.35055	3.84723	3.08487	-0.980443	-1.28782		Uncharacterized	biological process unknown	molecular function unknown	cellular component unknown	yes	het
YJL152W::chr10_1	YJL152W	4.32438	2.73986	2.52554	-0.4297	-0.4297		Dubious				no	hom
YDL186W::chr4_2	YDL186W	4.30485	3.77404	4.26939	-0.233872	0.053402		Uncharacterized	biological process unknown	molecular function unknown	cellular component unknown	no	hom
YDR136C::chr4_4	VPS61	4.27207	2.18136	5.55188	-2.57681	-2.86109	Dubious open reading frame, unlikely to encode a protein; not conserved in closely related Saccharomyces species; 4% of ORF overlaps the verified gene RGP1; deletion causes a vacuolar protein sorting defect	Dubious				no	hom
YGR131W::chr7_5	YGR131W	4.20658	4.36224	10.775	-0.446272	-0.49282		Uncharacterized	biological process unknown	molecular function unknown	cellular component unknown	no	hom
YDL227C::chr4_3	HO	4.18511	4.3685	3.40788	0.373645	-0.0239624	Site-specific endonuclease required for gene conversion at the MAT locus (homothallic switching) through the generation of a ds DNA break; expression restricted to mother cells in late G1 as controlled by Swi4p-Swi6p, Swi5p and Ash1p	Verified	gene conversion at mating-type locus*	endonuclease activity	nucleus	no	hom
YGR062C::chr7_4	COX18	4.1531	3.66818	1.64029	-0.463185	-0.343497	Mitochondrial inner membrane protein, required for export of the Cox2p C terminus from the mitochondrial matrix to the intermembrane space during its assembly into cytochrome c oxidase; similar to Oxa2p of N. crassa	Verified	cytochrome c oxidase complex assembly	protein transporter activity	integral to membrane*	no	hom
YCR026C::chr00_1	NPP1	4.14924	4.03362	0.933579	0.580566	-0.580156	Nucleotide pyrophosphatase/phosphodiesterase family member; mediates extracellular nucleotide phosphate hydrolysis along with Npp2p and Pho5p; activity and expression enhanced during conditions of phosphate starvation	Verified	phosphate metabolic process*	nucleoside-triphosphatase activity*	cellular component unknown	no	hom
YHR113W::chr8_2	YHR113W	4.1308	3.88342	5.66652	-0.346406	-0.723156		Verified	proteolysis	aspartyl aminopeptidase activity	cytoplasm*	no	hom
YEL024W::chr5_2	RIP1	4.11922	3.2644	1.87429	-0.919303	-0.723844	Ubiquinol-cytochrome-c reductase, a Rieske iron-sulfur protein of the mitochondrial cytochrome bc1 complex; transfers electrons from ubiquinol to cytochrome c1 during respiration	Verified	aerobic respiration*	ubiquinol-cytochrome-c reductase activity	mitochondrion*	no	hom
YOR164C::chr15_2	YOR164C	4.11302	3.51152	2.14885	-0.887531	-1.31769		Verified	biological process unknown	molecular function unknown	cytoplasm	no	hom
YDR458C::chr4_8	HEH2	4.10004	4.08107	1.59789	-1.09717	-0.0379384	Protein of unknown function; green fluorescent protein (GFP)-fusion protein localizes to the nuclear periphery	Uncharacterized	biological process unknown	molecular function unknown	cellular component unknown	no	hom
YCR006C::chr3_1	YCR006C	4.0965	5.24868	3.7734	-1.70763	-0.920307		Dubious				no	hom
YNL172W::chr14_2	APC1	4.09371	1.50709	1.73305	0.63004	0.829863	Largest subunit of the Anaphase-Promoting Complex/Cyclosome (APC/C), which is a ubiquitin-protein ligase required for degradation of anaphase inhibitors, including mitotic cyclins, during the metaphase/anaphase transition	Verified	mitotic sister chromatid segregation*	protein binding*	anaphase-promoting complex	yes	het
YDL219W::chr4_3	DTD1	4.08278	4.77814	4.05006	-0.0805661	-0.581164	D-Tyr-tRNA(Tyr) deacylase, functions in protein translation, may affect nonsense suppression via alteration of the protein synthesis machinery; ubiquitous among eukaryotes	Verified	translation*	D-tyrosyl-tRNA(Tyr) deacylase activity	cytoplasm	no	hom
YOR171C::chr15_2	LCB4	4.06899	4.81709	3.62975	-0.513291	-0.311392	Sphingoid long-chain base kinase, responsible for synthesis of long-chain base phosphates, which function as signaling molecules, regulates synthesis of ceramide from exogenous long-chain bases, localizes to the Golgi and late endosomes	Verified	sphingolipid metabolic process*	D-erythro-sphingosine kinase activity	endoplasmic reticulum*	no	hom
YDR522C::chr4_8	SPS2	4.05959	4.28596	2.10548	-0.23787	-0.343617	Protein expressed during sporulation, redundant with Sps22p for organization of the beta-glucan layer of the spore wall; S. pombe ortholog is a spore wall component	Verified	sporulation (sensu Fungi)*	molecular function unknown	cell wall (sensu Fungi)	no	hom
YEL020C::chr5_2	YEL020C	4.03977	4.03098	7.33092	0.154957	0.177521		Uncharacterized	biological process unknown	molecular function unknown	cytoplasm	no	hom
YDR015C::chr4_3	YDR015C	4.02953	4.66955	4.31173	-0.457928	-0.570842		Dubious				no	hom

## Sheet: Cer
strain	Gene	z_result_nq:07_07_12_t01:Miconazole:40:nM::::5_20:heho_05_06:YPD	z_result_nq:07_07_12_t11:Cervastatin:5:uM:::mM:5_20:heho_05_06:YPD	z_result_nq:07_07_12_t12:Miconazole:100:nM:::mM:5_20:heho_05_06:YPD	z_result_nq:07_08_04_t01:Cervastatin:1.2:uM:Miconazole:40:nM:5_20:heho_05_06:YPD	z_result_nq:07_08_08_t05:Cervastatin:1.2:uM::::5_20:heho_05_06:YPD	Description	feature_qualifier	GO_process	GO_function	GO_component	essential_gene	zygosity
YML075C::chr00_11	HMG1	2.27275	11.3174	2.81927	15.2505	10.4879	One of two isozymes of HMG-CoA reductase that catalyzes the conversion of HMG-CoA to mevalonate, which is a rate-limiting step in sterol biosynthesis; localizes to the nuclear envelope; overproduction induces the formation of karmellae	Verified	ergosterol biosynthetic process	hydroxymethylglutaryl-CoA reductase (NADPH) activity	endoplasmic reticulum membrane*	no	hom
YJR049C::chr00_13	UTR1	-1.76299	4.41801	-2.02898	9.67256	5.14502	ATP-NADH kinase; phosphorylates both NAD and NADH; active as a hexamer; enhances the activity of ferric reductase (Fre1p)	Verified	iron ion homeostasis*	NADH kinase activity*	cytoplasm*	no	hom

## Sheet: Mic IC10
strain	Gene	z_result_nq:07_07_12_t01:Miconazole:40:nM::::5_20:heho_05_06:YPD	z_result_nq:07_07_12_t11:Cervastatin:5:uM:::mM:5_20:heho_05_06:YPD	z_result_nq:07_07_12_t12:Miconazole:100:nM:::mM:5_20:heho_05_06:YPD	z_result_nq:07_08_04_t01:Cervastatin:1.2:uM:Miconazole:40:nM:5_20:heho_05_06:YPD	z_result_nq:07_08_08_t05:Cervastatin:1.2:uM::::5_20:heho_05_06:YPD	Description	feature_qualifier	GO_process	GO_function	GO_component	essential_gene	zygosity
YAL020C::chr1_1	ATS1	0.814938	0.19917	24.1892	-1.53278	-1.70622	Protein required, with Elongator complex, Kti11p, and Kti12p, for modification of wobble nucleosides in tRNA; has a potential role in regulatory interactions between microtubules and the cell cycle	Verified	tRNA modification*	molecular function unknown	cytoplasm	no	hom
YDR047W::chr4_3	HEM12	2.25016	5.32081	22.4424	4.78994	0.758116	Uroporphyrinogen decarboxylase, catalyzes the fifth step in the heme biosynthetic pathway; localizes to both the cytoplasm and nucleus; activity inhibited by Cu2+, Zn2+, Fe2+, Fe3+ and sulfhydryl-specific reagents	Verified	heme biosynthetic process	uroporphyrinogen decarboxylase activity	cytoplasm*	yes	het
YGR094W::chr7_4	VAS1	2.23985	2.35915	19.1437	-1.33844	0.332229	Mitochondrial and cytoplasmic valyl-tRNA synthetase	Verified	valyl-tRNA aminoacylation	valine-tRNA ligase activity	cytoplasm*	yes	het
YBL034C::chr2_1	STU1	0.191965	0.465357	18.8213	-0.217406	0.686767	Component of the mitotic spindle that binds to interpolar microtubules via its association with beta-tubulin (Tub2p); required for interpolar microtubules to provide an outward force on the spindle poles	Verified	microtubule nucleation	structural constituent of cytoskeleton	spindle pole body	yes	het
YKR050W::chr11_3	TRK2	2.20977	1.36114	18.1442	0.413588	-0.653159	Component of the Trk1p-Trk2p potassium transport system	Verified	potassium ion homeostasis	potassium ion transporter activity	plasma membrane	no	hom
YNL002C::chr14_4	RLP7	0.336056	0.391287	17.2765	-2.36445	-1.38973	Nucleolar protein with similarity to large ribosomal subunit L7 proteins; constituent of 66S pre-ribosomal particles; plays an essential role in processing of precursors to the large ribosomal subunit RNAs	Verified	ribosome biogenesis and assembly*	rRNA binding	nucleolus	yes	het
YKL058W::chr11_1	TOA2	1.73067	2.62445	15.2489	-0.643935	-0.590509	TFIIA small subunit; involved in transcriptional activation, acts as antirepressor or as coactivator; homologous to smallest subunit of human and Drosophila TFIIA	Verified	transcription initiation from RNA polymerase II promoter	general RNA polymerase II transcription factor activity	transcription factor TFIIA complex	yes	het
YDR396W::chr4_7	YDR396W	3.10725	3.00535	14.7892	-0.967925	-0.109589		Dubious				yes	het
YML060W::chr13_1b	OGG1	0.722884	0.295925	14.5323	-1.10031	-0.680878	Mitochondrial glycosylase/lyase that specifically excises 7,8-dihydro-8-oxoguanine residues located opposite cytosine or thymine residues in DNA, repairs oxidative damage to mitochondrial DNA	Verified	telomere maintenance*	oxidized purine base lesion DNA N-glycosylase activity	mitochondrion	no	hom
YDR353W::chr4_7	TRR1	-0.376922	0.108833	14.5274	-0.251066	-0.229102	Cytoplasmic thioredoxin reductase, key regulatory enzyme that determines the redox state of the thioredoxin system, which acts as a disulfide reductase system and protects cells against both oxidative and reductive stress	Verified	response to oxidative stress*	thioredoxin-disulfide reductase activity	cytoplasm	yes	het
YKL065C::chr11_1	YET1	2.28583	3.41994	14.2562	0.16213	-0.115693	Endoplasmic reticulum transmembrane protein; may interact with ribosomes, based on co-purification experiments; homolog of human BAP31 protein	Verified	biological process unknown	molecular function unknown	endoplasmic reticulum*	no	hom
YGL018C::chr7_1	JAC1	0.839045	0.8992	14.2551	-0.811132	-0.417656	Specialized J-protein that functions with Hsp70 in Fe-S cluster biogenesis in mitochondria, involved in iron metabolism; contains a J domain typical to J-type chaperones; localizes to the mitochondrial matrix	Verified	aerobic respiration*	chaperone binding	mitochondrion	yes	het
YML078W::chr13_1b	CPR3	2.56932	2.76303	13.9381	-1.67552	-0.971485	Mitochondrial peptidyl-prolyl cis-trans isomerase (cyclophilin), catalyzes the cis-trans isomerization of peptide bonds N-terminal to proline residues; involved in protein refolding after import into mitochondria	Verified	protein folding	peptidyl-prolyl cis-trans isomerase activity	mitochondrion	no	hom
YDR427W::chr00_11	RPN9	0.108977	-0.379067	13.4873	-1.42532	-0.615053	Non-ATPase regulatory subunit of the 26S proteasome, has similarity to putative proteasomal subunits in other species; null mutant is temperature sensitive and exhibits cell cycle and proteasome assembly defects	Verified	ubiquitin-dependent protein catabolic process	structural molecule activity	proteasome regulatory particle, lid subcomplex (sensu Eukaryota)	yes	het
YCL006C::chr3_1/chr00_12	YCL006C_d	3.69074	4.26785	12.955	-1.66692	-1.27083		Deleted				no	hom
YPR090W::chr16_4	YPR089W_p	3.96474	5	12.7629	3.94824	-0.468867		Uncharacterized	biological process unknown	molecular function unknown	cellular component unknown	no	hom
YGR116W::chr00_14	SPT6	2.07323	2.36588	12.7549	-0.790236	-0.475464	Essential protein that interacts with histones and is involved in nucleosome disassembly and reassembly during transcription elongation	Verified	RNA elongation from RNA polymerase II promoter*	RNA polymerase II transcription elongation factor activity	nucleus*	yes	het
YAL066W::chr1_1	YAL066W	3.34929	3.09736	12.6718	-1.16673	-1.21176		Dubious				no	hom
YNL263C::chr14_1	YIF1	1.49563	0.266278	12.5821	-0.185617	-0.868481	Integral membrane protein required for the fusion of ER-derived COPII transport vesicles with the Golgi; interacts with Yip1p and Yos1p; localizes to the Golgi, the ER, and COPII vesicles	Verified	ER to Golgi vesicle-mediated transport	molecular function unknown	endoplasmic reticulum membrane*	yes	het
YPR112C::chr16_5	MRD1	-0.959767	-0.842947	11.9026	-1.79787	-1.15221	Essential conserved protein that associates with 35S precursor rRNA and is required for its initial processing at the A(0)-A(2) cleavage sites, shows partial nucleolar localization, contains five consensus RNA-binding domains	Verified	35S primary transcript processing	snoRNA binding*	nucleolus	yes	het
YJR130C::chr10_4	STR2	0.884615	1.18383	11.7448	-0.273142	0.0404172	Cystathionine gamma-synthase, converts cysteine into cystathionine	Verified	sulfur metabolic process	cystathionine gamma-synthase activity	cytoplasm*	no	hom
YNL146W::chr14_3	YNL146W	-0.447555	-1.38613	11.7167	-0.208525	-0.528207		Uncharacterized	biological process unknown	molecular function unknown	endoplasmic reticulum	no	hom
YMR043W::chr13_2	MCM1	-0.670136	-1.43555	11.4063	-0.453963	-0.151721	Transcription factor involved in cell-type-specific transcription and pheromone response; plays a central role in the formation of both repressor and activator complexes	Verified	regulation of transcription from RNA polymerase II promoter*	DNA binding*	nucleus*	yes	het
YLR066W::chr12_2	SPC3	1.88645	1.09547	11.3009	0.050022	0.0625718	Subunit of signal peptidase complex (Spc1p, Spc2p, Spc3p, Sec11p), which catalyzes cleavage of N-terminal signal sequences of proteins targeted to the secretory pathway; homologous to mammalian SPC22/23	Verified	protein targeting to ER*	signal peptidase activity	signal peptidase complex	yes	het
YLR310C::chr12_4	CDC25	2.64271	2.24251	11.1386	-0.940054	-0.394414	Membrane bound guanine nucleotide exchange factor (GEF or GDP-release factor); indirectly regulates adenylate cyclase through activation of Ras1p and Ras2p by stimulating the exchange of GDP for GTP; required for progression through G1	Verified	replicative cell aging*	Ras guanyl-nucleotide exchange factor activity	cytoplasm*	yes	het
YGL026C::chr7_1	TRP5	0.687696	2.55973	10.8555	1.12975	-1.29754	Tryptophan synthase involved in tryptophan biosynthesis, regulated by the general control system of amino acid biosynthesis	Verified	tryptophan biosynthetic process	tryptophan synthase activity	cytoplasm*	no	hom
YGR131W::chr7_5	YGR131W	4.20658	4.36224	10.775	-0.446272	-0.49282		Uncharacterized	biological process unknown	molecular function unknown	cellular component unknown	no	hom
YMR128W::chr00_9	ECM16	3.11884	2.48933	10.7641	0.240743	-0.253814	Essential DEAH-box ATP-dependent RNA helicase specific to the U3 snoRNP, predominantly nucleolar in distribution, required for 18S rRNA synthesis	Verified	ribosome biogenesis and assembly*	RNA helicase activity	mitochondrion*	yes	het
YDL178W::chr4_2	DLD2	2.57936	2.96289	10.6429	-0.831846	-1.09193	D-lactate dehydrogenase, located in the mitochondrial matrix	Verified	lactate metabolic process	actin binding*	mitochondrion*	no	hom
YAL022C::chr1_1	FUN26	1.37949	1.22436	10.5706	-1.29535	-1.98422	Nucleoside transporter with broad nucleoside selectivity; localized to intracellular membranes	Verified	nucleoside transport	nucleoside transporter activity	membrane*	no	hom
YKL108W::chr11_2	SLD2	2.9825	2.4103	10.4103	-0.158329	-0.57948	Protein required for DNA replication, phosphorylated in S phase by S-phase cyclin-dependent kinases (Cdks), phosphorylation is essential for DNA replication and for complex formation with Dpb11p; potential Cdc28p substrate	Verified	DNA strand elongation during DNA replication	molecular function unknown	replication fork	yes	het
YBR030W::chr2_2	YBR030W	0.769278	1.10549	10.3436	-0.613202	-0.304133		Uncharacterized	phospholipid metabolic process	molecular function unknown	nucleus	no	hom
YCL043C::chr3_1	PDI1	1.72639	1.47169	10.2507	-0.655027	-0.481963	Protein disulfide isomerase, multifunctional protein resident in the endoplasmic reticulum lumen, essential for the formation of disulfide bonds in secretory and cell-surface proteins, unscrambles non-native disulfide bonds	Verified	protein folding	protein disulfide isomerase activity*	endoplasmic reticulum lumen	yes	het
YNL132W::chr14_3	KRE33	1.39862	4.33614	10.0215	-1.10979	-1.56674	Essential protein of unknown function; heterozygous mutant shows haploinsufficiency in K1 killer toxin resistance	Verified	ribosome biogenesis and assembly	molecular function unknown	nucleolus	yes	het
YKR072C::chr00_3	SIS2	1.19171	2.09617	9.97615	1.02955	0.250452	Negative regulatory subunit of the protein phosphatase 1 Ppz1p; involved in ion homeostasis and cell cycle progression	Verified	G1/S transition of mitotic cell cycle*	phosphopantothenoylcysteine decarboxylase activity*	cytoplasm*	no	hom
YKL088W::chr11_1	YKL088W	3.51643	4.04971	9.90438	0.775484	-0.762426		Uncharacterized	response to salt stress*	purine nucleotide binding*	cytoplasm	yes	het
YKL024C::chr11_1	URA6	-0.582905	-0.52312	9.89678	-1.1135	0.032695	Uridylate kinase, catalyzes the seventh enzymatic step in the de novo biosynthesis of pyrimidines, converting uridine monophosphate (UMP) into uridine-5'-diphosphate (UDP)	Verified	'de novo' pyrimidine base biosynthetic process*	uridine kinase activity	cytoplasm*	yes	het
YJL215C::chr10_1	YJL215C	-0.328579	0.162438	9.79794	0.617973	-0.120174		Dubious				no	hom
YOL090W::chr00_6	MSH2	0.135261	-0.0390974	9.61534	-0.793179	-0.0877248	Protein that forms heterodimers with Msh3p and Msh6p that bind to DNA mismatches to initiate the mismatch repair process; contains a Walker ATP-binding motif required for repair activity; Msh2p-Msh6p binds to and hydrolyzes ATP	Verified	chromatin silencing at silent mating-type cassette*	ATPase activity*	nucleus*	no	hom
YPR066W::chr16_4	UBA3	1.71142	1.58106	9.60334	-0.702507	-0.520891	Protein that acts together with Ula1p to activate Rub1p before its conjugation to proteins (neddylation), which may play a role in protein degradation; GFP-fusion protein localizes to the cytoplasm in a punctate pattern	Verified	protein neddylation	NEDD8 activating enzyme activity	cytoplasm	no	hom
YML058W::chr13_1b	SML1	-0.533794	-0.73705	9.57425	-0.105575	-0.831771	Ribonucleotide reductase inhibitor involved in regulating dNTP production; regulated by Mec1p and Rad53p during DNA damage and S phase	Verified	response to DNA damage stimulus*	enzyme inhibitor activity	cytoplasm*	no	hom
YKL096W::chr11_2	CWP1	1.85156	1.54583	9.30729	-1.24531	-1.30677	Cell wall mannoprotein, linked to a beta-1,3- and beta-1,6-glucan heteropolymer through a phosphodiester bond; involved in cell wall organization	Verified	cell wall organization and biogenesis	structural constituent of cell wall	cell wall (sensu Fungi)*	no	hom
YLR021W::chr12_1	IRC25	2.75359	1.31602	9.27616	-2.0523	-1.24955	Putative protein of unknown function; mutant accumulates unusually high amounts of dityrosine in the soluble fraction though spores appear wild-type; YLR021W is not an essential gene; null mutant displays increased levels of spontaneous Rad52 foci	Uncharacterized	biological process unknown	molecular function unknown	cellular component unknown	no	hom
YLR326W::chr12_5	YLR326W	0.625466	1.86765	9.21968	-0.621267	-0.2548		Uncharacterized	biological process unknown	molecular function unknown	cellular component unknown	no	hom
YBL025W::chr2_1	RRN10	0.688868	-0.69101	9.14153	-0.375957	-0.319065	Protein involved in promoting high level transcription of rDNA, subunit of UAF (upstream activation factor) for RNA polymerase I	Verified	transcription from RNA polymerase I promoter	RNA polymerase I transcription factor activity*	RNA polymerase I upstream activating factor complex	no	het
YDR037W::chr4_3	KRS1	1.76675	2.047	9.08225	-1.14665	-1.00696	Lysyl-tRNA synthetase; also identified as a negative regulator of general control of amino acid biosynthesis	Verified	lysyl-tRNA aminoacylation	lysine-tRNA ligase activity	cytoplasm	yes	het
YLR018C::chr12_1	POM34	1.6418	1.58352	9.08083	-0.225927	-0.17714	Integral membrane protein of the nuclear pore; has an important role in maintaining the architecture of the pore complex	Verified	nucleocytoplasmic transport	molecular function unknown	nuclear pore*	no	hom
YGR113W::chr7_4	DAM1	2.00403	2.00804	9.07468	-0.665788	-0.0454229	Essential subunit of the Dam1 complex (aka DASH complex), couples kinetochores to the force produced by MT depolymerization thereby aiding in chromosome segregation; Ipl1p target for regulating kinetochore-MT attachments	Verified	mitotic spindle organization and biogenesis in nucleus*	structural constituent of cytoskeleton	condensed nuclear chromosome kinetochore*	yes	het
YHR088W::chr8_2	RPF1	0.388768	1.46982	9.01069	1.32079	-1.32986	Nucleolar protein involved in the assembly of the large ribosomal subunit; constituent of 66S pre-ribosomal particles; contains a sigma(70)-like motif, which is thought to bind RNA	Verified	ribosome biogenesis and assembly*	rRNA primary transcript binding	nucleolus	yes	het
YGL179C::chr7_2	TOS3	-0.759631	-1.3467	8.99459	-0.789557	-1.06909	Protein kinase, related to and functionally redundant with Elm1p and Sak1p for the phosphorylation and activation of Snf1p; functionally orthologous to LKB1, a mammalian kinase associated with Peutz-Jeghers cancer-susceptibility syndrome	Verified	glucose metabolic process	protein kinase activity	cytoplasm*	no	hom
YPL260W::chr16_1	YPL260W	-0.822471	-1.16972	8.98031	-1.32417	-0.611337		Uncharacterized	biological process unknown	molecular function unknown	cytoplasm*	no	hom
YKR011C::chr11_3	YKR011C	0.925138	1.03206	8.95653	-0.363455	0.0155418		Uncharacterized	biological process unknown	molecular function unknown	nucleus	no	hom
YDR007W::chr00_16b	TRP1	3.31181	5.13128	8.92704	1.6894	0.311759	Phosphoribosylanthranilate isomerase that catalyzes the third step in tryptophan biosynthesis; in 2004, the sequence of TRP1 from strain S228C was updated by changing the previously annotated internal STOP (TAA) to serine (TCA)	Verified	tryptophan biosynthetic process*	phosphoribosylanthranilate isomerase activity	cytoplasm	no	hom
YNL047C::chr00_18	SLM2	0.38416	0.458047	8.90937	0.817751	0.338156	Phosphoinositide PI4,5P(2) binding protein, forms a complex with Slm1p; acts downstream of Mss4p in a pathway regulating actin cytoskeleton organization in response to stress; subunit of and phosphorylated by the TORC2 complex	Verified	actin cytoskeleton organization and biogenesis*	phosphoinositide binding	plasma membrane*	no	hom
YMR067C::chr00_6	UBX4	0.812389	1.44732	8.90378	-1.10739	-0.851739	UBX (ubiquitin regulatory X) domain-containing protein that interacts with Cdc48p	Uncharacterized	ubiquitin-dependent protein catabolic process*	molecular function unknown	cytoplasm*	no	hom
YGL108C::chr7_2	YGL108C	1.95282	1.78831	8.87258	-0.915524	-0.734476		Uncharacterized	biological process unknown	molecular function unknown	cellular component unknown	no	hom
YAL008W::chr1_1	FUN14	2.54631	2.90077	8.81091	-0.532525	-0.244212	Mitochondrial protein of unknown function	Verified	biological process unknown	molecular function unknown	mitochondrion*	no	hom
YDL012C::chr4_1	YDL012C	2.09949	2.20192	8.6859	-1.29114	-1.04005		Uncharacterized	biological process unknown	molecular function unknown	plasma membrane	no	hom
YJR008W::chr00_13	YJR008W	0.607143	0.526507	8.6769	-1.0332	-1.11914		Uncharacterized	biological process unknown	molecular function unknown	cytoplasm*	no	hom
YJL187C::chr10_1	SWE1	4.43491	5.63862	8.61559	-0.217805	-0.522734	Protein kinase that regulates the G2/M transition by inhibition of Cdc28p kinase activity; localizes to the nucleus and to the daughter side of the mother-bud neck; homolog of S. pombe Wee1p; potential Cdc28p substrate	Verified	regulation of cell size*	protein kinase activity	nucleus*	no	hom
YDR447C::chr4_8	RPS17B	1.6673	1.65397	8.60921	-1.34092	-1.52113	Ribosomal protein 51 (rp51) of the small (40s) subunit; nearly identical to Rps17Ap and has similarity to rat S17 ribosomal protein	Verified	translation*	structural constituent of ribosome	cytosolic small ribosomal subunit (sensu Eukaryota)	no	hom
YAR030C::chr1_1	YAR030C	0.240453	-0.178218	8.52051	-1.61103	-0.956153		Dubious				no	hom
YKR003W::chr11_3	OSH6	0.163988	0.0326015	8.51467	0.901756	0.705486	Member of an oxysterol-binding protein family with overlapping, redundant functions in sterol metabolism and which collectively perform a function essential for viability; GFP-fusion protein localizes to the cell periphery	Verified	endocytosis*	sterol carrier activity*	cytoplasm*	no	hom
YGL008C::chr7_1	PMA1	2.10135	1.36937	8.4955	-1	-1.65203	Plasma membrane H+-ATPase, pumps protons out of the cell; major regulator of cytoplasmic pH and plasma membrane potential; part of the P2 subgroup of cation-transporting ATPases	Verified	regulation of pH*	hydrogen-exporting ATPase activity, phosphorylative mechanism	mitochondrion*	yes	het
YGL247W::chr7_3	BRR6	0.240031	0.493482	8.4931	0.19862	-0.507285	Essential nuclear envelope integral membrane protein required for nuclear transport; depletion alters nucleoporin distribution and nuclear envelope morphology, suggesting a role in the spatial organization of nuclear pores	Verified	mRNA export from nucleus*	molecular function unknown	nuclear envelope	yes	het
YLR175W::chr12_3	CBF5	1.22529	0.336345	8.48873	-0.77374	1.17588	Pseudouridine synthase catalytic subunit of box H/ACA small nucleolar ribonucleoprotein particles (snoRNPs), acts on both large and small rRNAs and on snRNA U2	Verified	ribosome biogenesis and assembly*	pseudouridylate synthase activity	nucleolus*	yes	het
YLR407W::chr12_5	YLR407W	0.349458	0.206137	8.47256	-1.35523	-0.474368		Uncharacterized	biological process unknown	molecular function unknown	cellular component unknown	no	hom
YDR008C::chr4_3	YDR008C	3.11827	5.24198	8.43872	1.04611	-0.223081		Dubious				no	hom
YDR230W::chr4_5	YDR230W	0.943725	0.0690339	8.4369	-0.13938	0.120779		Dubious				no	hom
YML003W::chr13_2	YML003W	0.59661	1.2855	8.37778	-0.972505	-0.696799		Uncharacterized	biological process unknown	molecular function unknown	cellular component unknown	no	hom
YGR060W::chr7_4	ERG25	5.62457	3.49303	8.30051	-2.26006	-0.303892	C-4 methyl sterol oxidase, catalyzes the first of three steps required to remove two C-4 methyl groups from an intermediate in ergosterol biosynthesis; mutants accumulate the sterol intermediate 4,4-dimethylzymosterol	Verified	ergosterol biosynthetic process	C-4 methylsterol oxidase activity	plasma membrane*	yes	het
YJR073C::chr10_4	OPI3	0.934578	2.50102	8.26468	1.64555	-0.31288	Phospholipid methyltransferase (methylene-fatty-acyl-phospholipid synthase), catalyzes the last two steps in phosphatidylcholine biosynthesis	Verified	phosphatidylcholine biosynthetic process	phosphatidyl-N-methylethanolamine N-methyltransferase activity	mitochondrion*	no	hom
YMR271C::chr00_8	URA10	1.99614	2.05759	8.25744	0.0568114	-0.240022	One of two orotate phosphoribosyltransferase isozymes (see also URA5) that catalyze the fifth enzymatic step in the de novo biosynthesis of pyrimidines, converting orotate into orotidine-5'-phosphate	Verified	'de novo' pyrimidine base biosynthetic process	orotate phosphoribosyltransferase activity	cytoplasm	no	hom
YNL249C::chr14_1	MPA43	3.1786	2.41334	8.16966	-1.14987	-1.04128	Putative protein of unknown function; the authentic, non-tagged protein is detected in highly purified mitochondria in high-throughput studies	Verified	biological process unknown	molecular function unknown	mitochondrion	no	hom
YML063W::chr13_1b	RPS1B	-0.960428	-1.17775	8.15018	-2.3315	-1.97373	Ribosomal protein 10 (rp10) of the small (40S) subunit; nearly identical to Rps1Ap and has similarity to rat S3a ribosomal protein	Verified	translation	structural constituent of ribosome	cytosolic small ribosomal subunit (sensu Eukaryota)	no	hom
YJL164C::chr10_1	TPK1	1.73543	2.38869	8.13073	2.03853	2.0157	Subunit of cytoplasmic cAMP-dependent protein kinase, which contains redundant catalytic subunits Tpk1p, Tpk2p, and Tpk3p and regulatory subunit Bcy1p; promotes vegetative growth in response to nutrients; inhibits filamentous growth	Verified	protein amino acid phosphorylation*	protein serine/threonine kinase activity*	cytoplasm*	no	hom
YNL086W::chr00_18	YNL086W	1.81438	1.59348	8.09994	0.0707632	-0.145659		Uncharacterized	biological process unknown	molecular function unknown	endosome	no	hom
YGL024W::chr7_1	YGL024W	0.0430768	-1.08061	7.98664	-0.16047	-0.72112		Dubious				no	het
YGR044C::chr7_4	RME1	2.64106	3.09367	7.97855	-0.945281	-0.805671	Zinc finger protein involved in control of meiosis; prevents meiosis by repressing IME1 expression and promotes mitosis by activating CLN2 expression; directly repressed by a1-a2 regulator; mediates cell type control of sporulation	Verified	meiosis*	specific transcriptional repressor activity	nucleus	no	hom
YGR155W::chr00_11	CYS4	0.64137	0.770733	7.96862	-0.417227	-1.53154	Cystathionine beta-synthase, catalyzes the synthesis of cystathionine from serine and homocysteine, the first committed step in cysteine biosynthesis	Verified	response to drug*	cystathionine beta-synthase activity	cytoplasm*	no	hom
YBR176W::chr2_4	ECM31	0.977827	0.779933	7.95482	-0.839246	-0.724778	Ketopantoate hydroxymethyltransferase, required for pantothenic acid biosynthesis, converts 2-oxoisovalerate into 2-dehydropantoate	Verified	pantothenate biosynthetic process	3-methyl-2-oxobutanoate hydroxymethyltransferase activity	mitochondrion	no	hom
YDL053C::chr4_1	PBP4	2.2596	1.90341	7.9515	-0.249338	0.0837056	Pbp1p binding protein, interacts strongly with Pab1p-binding protein 1 (Pbp1p) in the yeast two-hybrid system; also interacts with Lsm12p in a copurification assay	Verified	biological process unknown	molecular function unknown	cytoplasm*	no	hom
YCR090C::chr00_2	YCR090C	1.57406	2.1774	7.93945	-0.815256	0.102222		Uncharacterized	biological process unknown	molecular function unknown	cytoplasm*	no	hom
YDR233C::chr4_5	RTN1	1.45753	1.33382	7.86398	-0.54091	-1.04028	ER membrane protein that interacts with exocyst subunit Sec6p and with Yip3p; null mutant has an altered (mostly cisternal) ER morphology; has similarity to mammalian reticulon proteins and member of the RTNLA (reticulon-like A) subfamily	Verified	biological process unknown	molecular function unknown	mitochondrion*	no	hom
YBR052C::chr2_2	RFS1	1.23709	1.21414	7.8002	-0.567728	-0.924075	Protein of unknown function; member of a flavodoxin-like fold protein family that includes Pst2p and Ycp4p; green fluorescent protein (GFP)-fusion protein localizes to the cytoplasm in a punctate pattern	Uncharacterized	biological process unknown	molecular function unknown	cytoplasm	no	hom
YJL050W::chr10_2	MTR4	1.07641	0.597609	7.75584	-0.571145	-0.566274	Dead-box family ATP dependent helicase required for mRNA export from the nucleus; co-factor of the exosome complex, required for 3' end formation of 5.8S rRNA	Verified	ribosome biogenesis and assembly*	ATP-dependent RNA helicase activity	nucleus*	yes	het
YMR166C::chr13_4	YMR166C	0.34694	1.42187	7.74756	-1.07094	-0.315306		Uncharacterized	transport	transporter activity	mitochondrial inner membrane	no	hom
YOL133W::chr00_6	HRT1	-1.44336	0.888286	7.7278	-0.35491	-0.3236	RING finger containing subunit of Skp1-Cullin-F-box ubiquitin protein ligases (SCF); required for Gic2p, Far1p, Sic1p and Cln2p degradation; may tether Cdc34p (a ubiquitin conjugating enzyme or E2) and Cdc53p (a cullin) subunits of SCF	Verified	G1/S transition of mitotic cell cycle*	protein binding*	cytoplasm*	yes	het
YGL159W::chr7_2	YGL159W	-1.52199	-1.64755	7.698	-0.198835	0.218038		Uncharacterized	biological process unknown	molecular function unknown	cellular component unknown	no	hom
YJR128W::chr10_4	YJR128W	0.437854	-0.0442594	7.61523	0.676332	0.63452		Dubious				no	hom
YER081W::chr5_3	SER3	2.1881	1.34248	7.58602	-0.995822	-1.76352	3-phosphoglycerate dehydrogenase, catalyzes the first step in serine and glycine biosynthesis; isozyme of Ser33p	Verified	serine family amino acid biosynthetic process	phosphoglycerate dehydrogenase activity	cytoplasm	no	hom
YOR242C::chr15_3	SSP2	1.77678	2.06483	7.44048	0.086817	-0.457454	Sporulation specific protein that localizes to the spore wall; required for sporulation at a point after meiosis II and during spore wall formation; SSP2 expression is induced midway in meiosis	Verified	spore wall assembly (sensu Fungi)	molecular function unknown	spore wall (sensu Fungi)	no	hom
YHR159W::chr8_3	YHR159W	0.205405	-0.330931	7.40721	-0.30991	0.485886		Uncharacterized	biological process unknown	molecular function unknown	cytoplasm	no	hom
YGL090W::chr7_1	LIF1	1.7115	1.99031	7.3833	-1.06436	-0.563144	Protein involved in DNA double-strand break repair; physically interacts with DNA ligase 4 (Lig4p); homologous to mammalian XRCC4 protein	Verified	double-strand break repair via nonhomologous end joining	structural molecule activity	nucleus	no	hom
YMR167W::chr13_4	MLH1	1.80026	2.19826	7.35572	0.519171	0.584933	Protein required for mismatch repair in mitosis and meiosis, postmeiotic segregation, and spore viability; forms a complex with Pms1p and Msh2p to repair mismatched DNA; human homolog is associated with hereditary non-polyposis colon cancer	Verified	meiotic recombination*	DNA binding*	nucleus*	no	hom
YMR247C::chr13_5	RKR1	0.723799	0.669848	7.3422	0.942419	0.247073	Protein of unknown function; may interact with ribosomes, based on co-purification experiments; YMR247C is not an essential gene	Verified	biological process unknown	molecular function unknown	ribosome	no	hom
YAL068C::chr1_1	PAU8	0.398558	0.777549	7.33677	-1.19053	-1.30072	Hypothetical protein	Uncharacterized	sporulation (sensu Fungi)*	molecular function unknown	cellular component unknown	no	hom
YEL020C::chr5_2	YEL020C	4.03977	4.03098	7.33092	0.154957	0.177521		Uncharacterized	biological process unknown	molecular function unknown	cytoplasm	no	hom
YGR089W::chr00_14	NNF2	3.65921	4.98168	7.31365	-0.0639249	-0.383247	Protein that exhibits physical and genetic interactions with Rpb8p, which is a subunit of RNA polymerases I, II, and III; computational analysis of large-scale protein-protein interaction data suggests a role in chromosome segregation	Uncharacterized	chromosome segregation	molecular function unknown	membrane fraction	no	hom
YEL018W::chr5_2	EAF5	1.53817	1.17359	7.31346	-0.62232	-0.905649	Esa1p-associated factor, subunit of the NuA4 acetyltransferase complex	Uncharacterized	biological process unknown*	molecular function unknown	nucleus*	no	hom
YOR230W::chr15_3	WTM1	2.29816	1.44334	7.31161	0.259207	-0.993626	Transcriptional repressor involved in regulation of meiosis and silencing; contains WD repeats	Verified	regulation of meiosis	transcription corepressor activity	nucleus	no	hom
YGL013C::chr7_1	PDR1	2.67776	6.01967	7.29827	6.02089	1.03286	Zinc cluster protein that is a master regulator involved in recruiting other zinc cluster proteins to pleiotropic drug response elements (PDREs) to fine tune the regulation of multidrug resistance genes	Verified	response to drug*	DNA binding*	nucleus	no	hom
YAR047C::chr1_1	YAR047C	1.12537	0.683405	7.29797	-0.117725	-0.663452		Dubious				no	hom
YKL071W::chr11_1	YKL071W	4.87023	5.59926	7.28507	-0.507697	-0.0497357		Uncharacterized	biological process unknown	molecular function unknown	cytoplasm	no	hom
YGR099W::chr7_4	TEL2	0.0904641	0.757196	7.25318	-0.731937	-0.435872	Essential DNA-binding protein specific to single-stranded yeast telomeric DNA repeats, required for telomere length regulation and telomere position effect	Verified	telomere maintenance via telomerase	telomeric DNA binding	nuclear telomere cap complex	yes	het
YCL031C::chr3_1	RRP7	1.11757	1.9574	7.21518	-2.25797	-1.35394	Essential protein involved in rRNA processing and ribosome biogenesis	Verified	35S primary transcript processing*	molecular function unknown	nucleus*	yes	het
YAL061W::chr1_1	YAL061W	-0.177068	0.788099	7.17997	-0.924528	-0.667634		Uncharacterized	biological process unknown	oxidoreductase activity, acting on the CH-OH group of donors, NAD or NADP as acceptor	cytoplasm*	no	hom
YPR086W::chr00_18	SUA7	-1.20667	-0.718452	7.13264	-1.06534	0.396242	Transcription factor TFIIB, a general transcription factor required for transcription initiation and start site selection by RNA polymerase II	Verified	transcription initiation from RNA polymerase II promoter	general RNA polymerase II transcription factor activity	nucleoplasm	yes	het
YKL078W::chr11_1	DHR2	1.09029	1.015	7.12408	-0.760452	-0.942308	Predominantly nucleolar DEAH-box RNA helicase, required for 18S rRNA synthesis	Verified	ribosome biogenesis and assembly	RNA helicase activity	nucleolus	yes	het
YAL011W::chr1_1	SWC3	0.224563	1.37606	7.11385	-1.16764	-2.40699	Protein of unknown function, component of the SWR1 complex, which exchanges histone variant H2AZ (Htz1p) for chromatin-bound histone H2A; required for formation of nuclear-associated array of smooth endoplasmic reticulum known as karmellae	Verified	response to drug*	molecular function unknown	nucleus*	no	hom
YOR208W::chr15_3	PTP2	0.502514	0.164515	7.10093	-1.59073	-1.05776	Phosphotyrosine-specific protein phosphatase involved in the inactivation of mitogen-activated protein kinase (MAPK) during osmolarity sensing; dephosporylates Hog1p MAPK and regulates its localization; localized to the nucleus	Verified	protein amino acid dephosphorylation*	protein tyrosine phosphatase activity	nucleus	no	hom
YLR010C::chr12_1	TEN1	-0.171905	-0.415813	7.09229	0.497303	-0.0516548	Protein that regulates telomeric length; protects telomeric ends in a complex with Cdc13p and Stn1p	Verified	telomere capping	molecular function unknown	nuclear telomere cap complex	yes	het
YGL141W::chr7_2	HUL5	5.68501	5.78198	7.07909	0.474553	-0.310867	Protein with similarity to hect domain E3 ubiquitin-protein ligases, not essential for viability	Verified	protein monoubiquitination*	ubiquitin-protein ligase activity	cytoplasm*	no	hom
YKL209C::chr00_14	STE6	0.819675	-0.176919	7.06947	-0.665234	-0.717414	ATP-binding cassette (ABC) transporter required for the export of a-factor, catalyzes ATP hydrolysis coupled to a-factor transport, contains 12 transmembrane domains and two ATP binding domains, expressed only in MATa cells	Verified	peptide pheromone export	ATPase activity, coupled to transmembrane movement of substances	mating projection tip*	no	het
YML037C::chr13_2	YML037C	0.471396	1.3074	7.03814	-0.586575	-1.12281		Uncharacterized	biological process unknown	molecular function unknown	clathrin-coated vesicle	no	hom
YMR281W::chr13_5	GPI12	-0.448755	0.788871	7.02787	-1.71158	-1.55721	ER membrane protein involved in the second step of glycosylphosphatidylinositol (GPI) anchor assembly, the de-N-acetylation of the N-acetylglucosaminylphosphatidylinositol intermediate; functional homolog of human PIG-Lp	Verified	GPI anchor biosynthetic process	N-acetylglucosaminylphosphatidylinositol deacetylase activity	endoplasmic reticulum membrane	yes	het
YGR181W::chr7_5	TIM13	7.678	9.43202	7.01163	-0.480322	-0.372093	Mitochondrial intermembrane space protein, forms a complex with TIm8p that mediates import and insertion of a subset of polytopic inner membrane proteins; may prevent aggregation of incoming proteins in a chaperone-like manner	Verified	protein import into mitochondrial inner membrane	protein transporter activity	mitochondrion*	no	hom
YDL237W::chr4_3	YDL237W	3.59964	3.10041	7.00452	-0.235453	-0.92473		Uncharacterized	biological process unknown	molecular function unknown	cellular component unknown	no	hom
YDR085C::chr4_4	AFR1	-0.427661	-0.00897367	6.97506	-0.536695	-0.231464	Alpha-factor pheromone receptor regulator, negatively regulates pheromone receptor signaling; required for normal mating projection (shmoo) formation; interacts with Cdc12p	Verified	pheromone-dependent signal transduction during conjugation with cellular fusion*	receptor signaling protein activity	mating projection base	no	hom
YLL047W::chr12_1	YLL047W	0.595775	0.366425	6.97404	-0.279897	-1.18091		Dubious				no	hom
YIR020W-B::chr00_3	YIR020W-A	-0.215141	0.0207797	6.95576	-0.244618	0.633206		Dubious				no	hom
YIL037C::chr9_1	PRM2	4.87116	6.76235	6.93992	-2.20627	-1.77704	Pheromone-regulated protein, predicted to have 4 transmembrane segments and a coiled coil domain; regulated by Ste12p	Verified	conjugation with cellular fusion*	molecular function unknown	integral to membrane	no	hom
YJL119C::chr10_2	YJL119C	1.02845	2.07425	6.93093	-0.478679	-0.765418		Dubious				no	hom
YAL033W::chr1_1	POP5	0.437259	0.437259	6.8861	-0.58277	-0.325048	Subunit of both RNase MRP, which cleaves pre-rRNA, and nuclear RNase P, which cleaves tRNA precursors to generate mature 5' ends	Verified	rRNA processing*	ribonuclease P activity*	ribonuclease MRP complex*	yes	het
YER133W::chr00_5	GLC7	1.73592	5.70992	6.88168	-0.372678	0.295227	Catalytic subunit of type 1 serine/threonine protein phosphatase, involved in many processes including glycogen metabolism, sporulation, and mitosis; interacts with multiple regulatory subunits; predominantly isolated with Sds22p	Verified	35S primary transcript processing*	protein phosphatase type 1 activity	nucleolus*	yes	het
YPL176C::chr16_2	TRE1	2.07356	1.64186	6.85902	0.834501	0.295972	Plasma membrane localized protein of unknown function; contains sequence similarity to the transferrin receptor	Verified	biological process unknown	receptor activity	plasma membrane	no	hom
YDR307W::chr4_6	YDR307W	-0.473082	-0.987322	6.83855	-0.0876985	0.144776		Uncharacterized	biological process unknown	molecular function unknown	endoplasmic reticulum	no	hom
YDR061W::chr4_4	YDR061W	0.764442	1.69429	6.82599	-1.06797	0.0153008		Uncharacterized	biological process unknown	ATPase activity, coupled to transmembrane movement of substances	mitochondrion	no	hom
YKL042W::chr11_1	SPC42	-0.381714	-0.331838	6.82199	-0.247648	-0.372161	Central plaque component of spindle pole body (SPB); involved in SPB duplication, may facilitate attachment of the SPB to the nuclear membrane	Verified	microtubule nucleation*	structural constituent of cytoskeleton	central plaque of spindle pole body*	yes	het
YBR273C::chr00_1	UBX7	0.242257	1	6.8219	-0.220133	0.15413	UBX (ubiquitin regulatory X) domain-containing protein that interacts with Cdc48p	Uncharacterized	ubiquitin-dependent protein catabolic process*	molecular function unknown	endoplasmic reticulum*	no	hom
YPL203W::chr16_1	TPK2	2.18635	2.72715	6.81421	-0.721496	-0.861332	Subunit of cytoplasmic cAMP-dependent protein kinase, which contains redundant catalytic subunits Tpk1p, Tpk2p, and Tpk3p and regulatory subunit Bcy1p; promotes vegetative growth in response to nutrients; activates filamentous growth	Verified	protein amino acid phosphorylation*	protein serine/threonine kinase activity*	cytoplasm*	no	hom
YDL004W::chr4_1	ATP16	0.0249463	-0.0148408	6.8064	0.341896	-1.23733	Delta subunit of the central stalk of mitochondrial F1F0 ATP synthase, which is a large, evolutionarily conserved enzyme complex required for ATP synthesis	Verified	ATP synthesis coupled proton transport	hydrogen ion transporting ATP synthase activity, rotational mechanism	mitochondrion*	yes	het
YDL175C::chr4_2	AIR2	5.48801	6.43711	6.77093	-0.682774	-0.930284	RING finger protein that interacts with the arginine methyltransferase Hmt1p; may regulate methylation of Npl3p, which modulates Npl3p function in mRNA processing and export; has similarity to Air1p	Verified	mRNA export from nucleus*	polynucleotide adenylyltransferase activity	nucleus*	no	hom
YML056C::chr13_1b	IMD4	2.37366	2.50149	6.76132	-1.25119	-0.357271	Inosine monophosphate dehydrogenase, catalyzes the first step of GMP biosynthesis, member of a four-gene family in S. cerevisiae, constitutively expressed	Verified	biological process unknown	IMP dehydrogenase activity	cytoplasm	no	hom
YKL213C::chr11_3	DOA1	1.81985	1.34588	6.74582	-0.0409863	0.377716	WD repeat protein required for ubiquitin-mediated protein degradation, forms complex with Cdc48p, plays a role in controlling cellular ubiquitin concentration; also promotes efficient NHEJ in postdiauxic/stationary phase	Verified	ubiquitin-dependent protein catabolic process*	ubiquitin binding	cytoplasm*	no	hom
YDL080C::chr4_1	THI3	1.16374	1.69849	6.73948	-1.358	-0.914419	Probable decarboxylase, required for expression of enzymes involved in thiamine biosynthesis; may have a role in catabolism of amino acids to long-chain and complex alcohols	Verified	positive regulation of transcription from RNA polymerase II promoter*	transcriptional activator activity*	nucleus	no	hom
YBR070C::chr2_2	ALG14	-0.775103	-0.909724	6.73678	0.45803	0.325626	Component of UDP-GlcNAc transferase required for the second step of dolichyl-linked oligosaccharide synthesis; anchors the catalytic subunit Alg13p to the ER membrane; similar to bacterial and human glycosyltransferases	Verified	dolichol-linked oligosaccharide biosynthetic process	protein anchor*	membrane fraction*	yes	het
YNL129W::chr14_3	NRK1	0.676791	0.234323	6.73028	-0.155285	0.649737	Nicotinamide riboside kinase, catalyzes the synthesis of nicotinamide nucleotide (NMN) from nicotinamide riboside; involved in a salvage pathway for NAD+ biosynthesis	Verified	nicotinamide riboside metabolic process	nicotinamide riboside kinase activity	cytoplasm	no	hom
YPL216W::chr16_1	YPL216W	3.76984	7.12319	6.72262	-0.251494	0.98862		Uncharacterized	biological process unknown	molecular function unknown	cellular component unknown	no	hom
YNL143C::chr14_3	YNL143C	-0.880537	-1.16301	6.71797	0.247528	-0.592625		Dubious				no	hom
YNL300W::chr00_8	YNL300W	0.918363	0.675289	6.69524	0.142624	-1.01022		Uncharacterized	biological process unknown	molecular function unknown	cell wall (sensu Fungi)	no	hom
YNR017W::chr14_4	MAS6	0.2464	1.19413	6.65305	-0.938171	-0.322423	Essential protein of the mitochondrial inner membrane, component of the mitochondrial import system	Verified	protein import into mitochondrial matrix	protein transporter activity	mitochondrion*	yes	het
YNL105W::chr00_16b	YNL105W	1.06779	0.851862	6.64598	0.443968	0.17146		Dubious				no	hom
YLR213C::chr12_3	CRR1	2.4225	2.62501	6.63927	-0.960839	0.218587	Putative glycoside hydrolase of the spore wall envelope; required for normal spore wall assembly, possibly for cross-linking between the glucan and chitosan layers; expressed during sporulation	Verified	spore wall assembly (sensu Fungi)	hydrolase activity, acting on carbon-nitrogen (but not peptide) bonds	spore wall (sensu Fungi)	no	hom
YJL195C::chr00_14	YJL195C	-0.285837	-1.19448	6.59667	-1.3746	-1.03648		Dubious				yes	het
YGL099W::chr7_2	LSG1	1.26643	1.80789	6.58755	-1.56249	-0.526556	Putative GTPase involved in 60S ribosomal subunit biogenesis; required for the release of Nmd3p from 60S subunits in the cytoplasm	Verified	ribosome biogenesis and assembly*	GTPase activity	cytoplasm	yes	het
YDR050C::chr00_11	TPI1	2.738	1.8829	6.56095	-0.372359	0.739414	Triose phosphate isomerase, abundant glycolytic enzyme; mRNA half-life is regulated by iron availability; transcription is controlled by activators Reb1p, Gcr1p, and Rap1p through binding sites in the 5' non-coding region	Verified	glycolysis	triose-phosphate isomerase activity	cytoplasm	yes	het
YIR008C::chr9_2	PRI1	3.29455	2.46696	6.55578	1.3039	-0.301933	Subunit of DNA primase, which is required for DNA synthesis and double-strand break repair	Verified	DNA replication*	DNA primase activity	alpha DNA polymerase:primase complex	yes	het
YJR075W::chr10_4	HOC1	0.0992617	-0.149178	6.54878	0.134428	-0.0376601	Alpha-1,6-mannosyltransferase involved in cell wall mannan biosynthesis; subunit of a Golgi-localized complex that also contains Anp1p, Mnn9p, Mnn11p, and Mnn10p; identified as a suppressor of a cell lysis sensitive pkc1-371 allele	Verified	cell wall mannoprotein biosynthetic process*	alpha-1,6-mannosyltransferase activity*	alpha-1,6-mannosyltransferase complex	no	hom
YDR067C::chr4_4	OCA6	0.883205	1.2222	6.53778	-0.447153	-0.713668	Cytoplasmic protein required for replication of Brome mosaic virus in S. cerevisiae, which is a model system for studying replication of positive-strand RNA viruses in their natural hosts	Uncharacterized	biological process unknown	molecular function unknown	cytoplasm	no	hom
YGR146C::chr7_5	YGR146C	3.54729	4.49774	6.51498	-0.522143	-0.408128		Uncharacterized	biological process unknown	molecular function unknown	cellular component unknown	no	hom
YLR084C::chr12_2	RAX2	1.3384	1.4135	6.48954	-0.409696	0.12199	N-glycosylated protein involved in the maintenance of bud site selection during bipolar budding; localization requires Rax1p	Verified	bud site selection	molecular function unknown	mitochondrion*	no	hom
YGR185C::chr7_5	TYS1	2.75839	3.03523	6.46812	1.04295	0.113087	Cytoplasmic tyrosyl-tRNA synthetase, class I aminoacyl-tRNA synthetase that aminoacylates tRNA(Tyr), required for cytoplasmic protein synthesis, interacts with positions 34 and 35 of the anticodon of tRNATyr	Verified	tyrosyl-tRNA aminoacylation	tyrosine-tRNA ligase activity	cytoplasm*	yes	het
YJL007C::chr00_13	YJL007C	-0.208121	1.86311	6.46323	-0.672367	-0.674623		Dubious				no	hom
YMR168C::chr13_4	CEP3	-0.104341	1.25563	6.45513	0.295162	-0.337669	Essential kinetochore protein, component of the CBF3 complex that binds the CDEIII region of the centromere; contains an N-terminal Zn2Cys6 type zinc finger domain, a C-terminal acidic domain, and a putative coiled coil dimerization domain	Verified	mitotic spindle checkpoint	DNA bending activity*	condensed nuclear chromosome kinetochore*	yes	het
YJL165C::chr00_14	HAL5	0.331157	1.63962	6.45367	-0.0231554	0.682121	Putative protein kinase; overexpression increases sodium and lithium tolerance, whereas gene disruption increases cation and low pH sensitivity and impairs potassium uptake, suggesting a role in regulation of Trk1p and/or Trk2p transporters	Verified	cation homeostasis	protein kinase activity	cellular component unknown	no	hom
YNL222W::chr14_2	SSU72	-1.99637	-2.37908	6.45348	-1.23981	-0.240806	Transcription/RNA-processing factor that associates with TFIIB and cleavage/polyadenylation factor Pta1p; exhibits phosphatase activity on serine-5 of the RNA polymerase II C-terminal domain; affects start site selection in vivo	Verified	35S primary transcript processing*	RNA binding*	nucleus*	yes	het
YOR155C::chr15_2	ISN1	3.14659	2.50483	6.44916	-0.41173	-0.689035	Inosine 5'-monophosphate (IMP)-specific 5'-nucleotidase, catalyzes the breakdown of IMP to inosine, does not show similarity to known 5'-nucleotidases from other organisms	Verified	inosine salvage	IMP 5'-nucleotidase activity	cellular component unknown	no	hom
YKR053C::chr00_14	YSR3	-1.39681	0.170272	6.44737	-0.0491845	0.271205	Dihydrosphingosine 1-phosphate phosphatase, membrane protein involved in sphingolipid metabolism; has similarity to Lcb3p	Verified	sphingolipid biosynthetic process	sphingosine-1-phosphate phosphatase activity	endoplasmic reticulum	no	hom
YGL032C::chr7_1	AGA2	0.304293	2.50574	6.43706	-0.925751	-1.5746	Adhesion subunit of a-agglutinin of a-cells, C-terminal sequence acts as a ligand for alpha-agglutinin (Sag1p) during agglutination, modified with O-linked oligomannosyl chains, linked to anchorage subunit Aga1p via two disulfide bonds	Verified	agglutination during conjugation with cellular fusion	cell adhesion molecule binding	cell wall (sensu Fungi)	no	hom
YGR112W::chr7_4	SHY1	1.65331	2.11093	6.4226	0.364765	0.285332	Mitochondrial inner membrane protein required for normal respiration, possible chaperone involved in assembly of cytochrome c oxidase; similar to SURF1 from mammals, chickens, and D. melanogaster	Verified	aerobic respiration	unfolded protein binding	mitochondrion*	no	hom
YAL042W::chr1_1	ERV46	1.91657	1.84783	6.41438	-0.747716	-0.970203	Protein localized to COPII-coated vesicles, forms a complex with Erv41p; involved in the membrane fusion stage of transport	Verified	ER to Golgi vesicle-mediated transport	molecular function unknown	integral to endoplasmic reticulum membrane*	no	hom
YPL217C::chr00_18	BMS1	-1.23992	-1.36258	6.40943	-1.38047	0.91113	Essential conserved nucleolar GTP-binding protein required for synthesis of 40S ribosomal subunits and for processing of the 35S pre-rRNA at sites A0, A1, and A2; interacts with Rcl1p, has similarity to Tsr1p	Verified	35S primary transcript processing*	GTP binding	cytoplasm*	yes	het
YGL113W::chr7_2	SLD3	0.92432	4.09474	6.39979	1.12335	-0.0382038	Protein involved in the initiation of DNA replication, required for proper assembly of replication proteins at the origins of replication; interacts with Cdc45p	Verified	DNA replication initiation*	chromatin binding	nuclear chromatin	yes	het
YGR124W::chr7_5	ASN2	3.22615	2.45702	6.37794	-0.274276	-0.168833	Asparagine synthetase, isozyme of Asn1p; catalyzes the synthesis of L-asparagine from L-aspartate in the asparagine biosynthetic pathway	Verified	asparagine biosynthetic process	asparagine synthase (glutamine-hydrolyzing) activity	cytoplasm	no	hom
YLR354C::chr12_5	TAL1	0.974585	1.05809	6.35685	-1.47718	-0.488071	Transaldolase, enzyme in the non-oxidative pentose phosphate pathway; converts sedoheptulose 7-phosphate and glyceraldehyde 3-phosphate to erythrose 4-phosphate and fructose 6-phosphate	Verified	pentose-phosphate shunt	transaldolase activity	cytoplasm	no	hom
YGL236C::chr7_3	MTO1	1.66685	2.38535	6.29363	0.226083	-0.079893	Mitochondrial protein, forms a heterodimer complex with Mss1p that performs the 5-carboxymethylaminomethyl modification of the wobble uridine base in mitochondrial tRNAs; required for respiration in paromomycin-resistant 15S rRNA mutants	Verified	translation*	molecular function unknown	mitochondrion	no	hom
YOR247W::chr15_3	SRL1	1.15821	0.907842	6.28135	-0.87238	-0.412327	Mannoprotein that exhibits a tight association with the cell wall, required for cell wall stability in the absence of GPI-anchored mannoproteins; has a high serine-threonine content; expression is induced in cell wall mutants	Verified	nucleobase, nucleoside, nucleotide and nucleic acid metabolic process	molecular function unknown	cytoplasm*	no	hom
YGR091W::chr7_4	PRP31	5.30409	8.45778	6.27902	-0.854222	0.0639842	Splicing factor, component of the U4/U6-U5 snRNP complex	Verified	nuclear mRNA splicing, via spliceosome	RNA splicing factor activity, transesterification mechanism	mitochondrion*	yes	het
YMR021C::chr13_2	MAC1	-0.00858676	0.428265	6.27585	0.442218	0.368873	Copper-sensing transcription factor involved in regulation of genes required for high affinity copper transport	Verified	response to drug*	specific RNA polymerase II transcription factor activity	nucleus	no	hom
YGR111W::chr7_4	YGR111W	2.30111	1.9885	6.21592	-0.209099	-0.158234		Uncharacterized	regulation of cell size	molecular function unknown	cytoplasm*	no	hom
YMR100W::chr00_9	MUB1	-0.897386	0.144334	6.20793	-1.40694	-0.826676	Protein of unknown function, deletion causes multi-budding phenotype; has similarity to Aspergillus nidulans samB gene	Verified	regulation of cell budding	molecular function unknown	cellular component unknown	no	hom
YDR303C::chr4_6	RSC3	0.872678	0.890437	6.20792	-0.0830601	-0.74235	One of 15 subunits of the 'Remodel the Structure of Chromatin' (RSC) complex; essential gene required for regulation of ribosomal protein genes and the cell wall/stress response; highly similar to Rsc30p	Verified	regulation of transcription, DNA-dependent*	DNA binding*	nucleus*	yes	het
YMR244C-A::chr13_5	YMR244C-A	-0.165209	1.3527	6.20475	-0.817928	-0.292837		Uncharacterized	biological process unknown	molecular function unknown	cytoplasm*	no	hom
YBL041W::chr2_1	PRE7	0.466174	0.123101	6.17984	-1.68754	-1.24704	20S proteasome beta-type subunit	Verified	ubiquitin-dependent protein catabolic process	endopeptidase activity	proteasome core complex, beta-subunit complex (sensu Eukaryota)	yes	het
YLR398C::chr12_5	SKI2	-0.5141	-1.10268	6.15184	-1.54085	-0.734635	Putative RNA helicase, involved in exosome mediated 3' to 5' mRNA degradation and translation inhibition of non-poly(A) mRNAs; forms complex with Ski3p and Ski8p; required for repressing propagation of dsRNA viruses	Verified	mRNA catabolic process*	RNA helicase activity*	cytoplasm*	no	hom
YBR045C::chr2_2	GIP1	0.78002	0.986766	6.14983	0.620455	0.848086	Meiosis-specific regulatory subunit of the Glc7p protein phosphatase, regulates spore wall formation and septin organization, required for expression of some late meiotic genes and for normal localization of Glc7p	Verified	spore wall assembly (sensu Fungi)*	protein phosphatase type 1 regulator activity*	prospore membrane*	no	hom
YCL062W::chr3_1	VAC17_p	0.373639	-0.012481	6.13625	-1.39888	-2.04292	Protein involved in vacuole inheritance; acts as a vacuole-specific receptor for myosin Myo2p	Verified	vacuole inheritance	protein anchor	vacuolar membrane	no	hom
YPL022W::chr16_3	RAD1	2.339	1.97417	6.10963	-0.233745	0.129311	Single-stranded DNA endonuclease (with Rad10p), cleaves single-stranded DNA during nucleotide excision repair and double-strand break repair; subunit of Nucleotide Excision Repair Factor 1 (NEF1); homolog of human XPF protein	Verified	meiotic mismatch repair*	DNA binding*	nucleus*	no	hom
YCL024W::chr3_1	KCC4	1.68523	1.80915	6.08301	-1.12812	-1.43055	Protein kinase of the bud neck involved in the septin checkpoint, associates with septin proteins, negatively regulates Swe1p by phosphorylation, shows structural homology to bud neck kinases Gin4p and Hsl1p	Verified	protein amino acid phosphorylation*	protein kinase activity	bud neck	no	hom
YDL188C::chr4_2	PPH22	2.84041	3.44235	6.08206	-0.929119	-0.681046	Catalytic subunit of protein phosphatase 2A, functionally redundant with Pph21p; methylated at C terminus; forms alternate complexes with several regulatory subunits; involved in signal transduction and regulation of mitosis	Verified	translation*	protein phosphatase type 2A activity	condensed nuclear chromosome, pericentric region*	no	hom
YAL028W::chr1_1	FRT2	2.96702	2.14954	6.08129	0.0529141	-0.412577	Tail-anchored endoplasmic reticulum membrane protein, interacts with homolog Frt1p but is not a substrate of calcineurin (unlike Frt1p), promotes growth in conditions of high Na+, alkaline pH, or cell wall stress; potential Cdc28p substrate	Verified	response to stress	molecular function unknown	endoplasmic reticulum	no	hom
YNL011C::chr00_18	YNL011C	-0.910559	-1.16646	6.07888	-0.97764	-0.0198758		Uncharacterized	biological process unknown	molecular function unknown	cellular component unknown	no	hom
YDL181W::chr4_2	INH1	7.07749	6.69514	6.06674	0.313914	0.0339367	Protein that inhibits ATP hydrolysis by the F1F0-ATP synthase, inhibitory function is enhanced by stabilizing proteins Stf1p and Stf2p; has similarity to Stf1p and both Inh1p and Stf1p exhibit the potential to form coiled-coil structures	Verified	ATP synthesis coupled proton transport	enzyme inhibitor activity	mitochondrion*	no	het
YAL023C::chr1_1	PMT2	-0.0608824	-1.39235	6.06147	-0.452353	-0.959412	Protein O-mannosyltransferase, transfers mannose residues from dolichyl phosphate-D-mannose to protein serine/threonine residues; acts in a complex with Pmt1p, can instead interact with Pmt5p in some conditions; target for new antifungals	Verified	protein amino acid O-linked glycosylation	dolichyl-phosphate-mannose-protein mannosyltransferase activity	endoplasmic reticulum	no	hom
YNR004W::chr14_4	YNR004W	0.654757	0.612169	6.05303	-0.860692	-0.0884913		Uncharacterized	biological process unknown	molecular function unknown	nucleolus	no	hom
YDR313C::chr4_6	PIB1	0.0969954	-0.087083	6.05111	0.550647	0.326748	RING-type ubiquitin ligase of the endosomal and vacuolar membranes, binds phosphatidylinositol(3)-phosphate; contains a FYVE finger domain	Verified	protein ubiquitination	ubiquitin-protein ligase activity	vacuolar membrane (sensu Fungi)*	no	hom
YHR127W::chr00_10	YHR127W	1.87044	2.31935	6.03514	-0.394323	-0.422998		Verified	biological process unknown	molecular function unknown	nucleus	no	hom
YKR044W::chr11_3	UIP5	-0.259045	-1.14038	6.03184	0.519537	0.587554	Protein of unknown function that interacts with Ulp1p, a Ubl (ubiquitin-like protein)-specific protease for Smt3p protein conjugates	Verified	biological process unknown	molecular function unknown	nuclear envelope	no	hom
YLR096W::chr12_2	KIN2	0.579681	0.956625	6.01295	0.160254	0.41223	Serine/threonine protein kinase involved in regulation of exocytosis; localizes to the cytoplasmic face of the plasma membrane; closely related to Kin1p	Verified	exocytosis	protein kinase activity	plasma membrane*	no	hom
YGR042W::chr7_4	YGR042W	2.40893	2.46939	6.0098	-0.569174	-0.330582		Uncharacterized	telomere maintenance	molecular function unknown	cytoplasm*	no	hom
YBR288C::chr00_16a	APM3	0.913939	1.94178	5.99566	-0.00464645	-0.707971	Mu3-like subunit of the clathrin associated protein complex (AP-3); functions in transport of alkaline phosphatase to the vacuole via the alternate pathway	Verified	vesicle-mediated transport*	molecular function unknown	AP-3 adaptor complex	no	hom
YJR087W::chr00_12	YJR087W	0.653281	1.04545	5.99357	-0.556601	-1.00248		Dubious				no	hom
YKR061W::chr11_3	KTR2	1.607	1.84447	5.98112	0.0727878	0.165498	Mannosyltransferase involved in N-linked protein glycosylation; member of the KRE2/MNT1 mannosyltransferase family	Verified	protein amino acid N-linked glycosylation*	mannosyltransferase activity	Golgi apparatus	no	hom
YBR238C::chr2_4	YBR238C	5.61188	5.68937	5.97182	-1.56424	-0.696746		Uncharacterized	ribosome biogenesis and assembly	molecular function unknown	cytoplasm*	no	hom
YKL070W::chr11_1	YKL070W	2.57274	2.31525	5.97005	0.108053	0.41317		Uncharacterized	biological process unknown	molecular function unknown	mitochondrion	no	hom
YMR203W::chr13_4	TOM40	1.8122	1.9951	5.95659	-0.30385	-0.257174	Component of the TOM (translocase of outer membrane) complex responsible for recognition and initial import steps for all mitochondrially directed proteins; constitutes the core element of the protein conducting pore	Verified	protein import into mitochondrial matrix	protein transporter activity	mitochondrion*	yes	het
YDR512C::chr00_17a	EMI1	0.990687	0.826164	5.95357	-0.816287	-0.902731	Non-essential protein of unknown function required for transcriptional induction of the early meiotic-specific transcription factor IME1, also required for sporulation	Verified	sporulation (sensu Fungi)*	molecular function unknown	cellular component unknown	no	hom
YMR010W::chr13_2	YMR010W	1.97334	2.12535	5.9325	1.36982	-0.715258		Uncharacterized	metabolic process	molecular function unknown	cytoplasm	no	hom
YEL063C::chr5_2	CAN1	2.18295	1.62368	5.92545	-0.232629	-1.13168	Plasma membrane arginine permease, requires phosphatidyl ethanolamine (PE) for localization, exclusively associated with lipid rafts; mutation confers canavanine resistance	Verified	basic amino acid transport	basic amino acid transporter activity*	mitochondrion*	no	hom
YLR038C::chr00_8	COX12	-0.247715	0.319737	5.92521	-0.306812	-0.510405	Subunit VIb of cytochrome c oxidase, which is the terminal member of the mitochondrial inner membrane electron transport chain; required for assembly of fully active cytochrome c oxidase but not required for activity after assembly	Verified	cytochrome c oxidase complex assembly	cytochrome-c oxidase activity	mitochondrion*	no	hom
YDL124W::chr4_2	YDL124W	2.71208	2.40876	5.92365	-0.506748	-0.308314		Verified	metabolic process	alpha-keto amide reductase activity*	cytoplasm*	no	hom
YML062C::chr13_1b	MFT1	-0.420369	0.0799727	5.92071	-1.56323	-1.38004	Subunit of the THO complex, which is a nuclear complex comprised of Hpr1p, Mft1p, Rlr1p, and Thp2p, that is involved in transcription elongation and mitotic recombination; involved in telomere maintenance	Verified	telomere maintenance*	nucleic acid binding	THO complex	no	hom
YGR152C::chr7_5	RSR1	4.54692	5.31889	5.91682	-0.887751	-0.725641	GTP-binding protein of the ras superfamily required for bud site selection, morphological changes in response to mating pheromone, and efficient cell fusion; localized to the plasma membrane; significantly similar to mammalian Rap GTPases	Verified	bud site selection*	GTPase activity*	plasma membrane*	no	hom
YER063W::chr00_10	THO1	0.375	-0.0244253	5.91164	-1.15445	-0.760057	Protein of unknown function; overproduction suppresses the transcriptional defect caused by an hpr1 mutation	Verified	transcription, DNA-dependent	molecular function unknown	nucleus	no	hom
YNL044W::chr14_4	YIP3	1.71962	2.05851	5.90493	-0.85971	-0.745773	Protein localized to COPII vesicles, proposed to be involved in ER to Golgi transport; interacts with members of the Rab GTPase family and Yip1p; also interacts with Rtn1p	Verified	ER to Golgi vesicle-mediated transport	molecular function unknown	endoplasmic reticulum*	no	hom
YGL144C::chr7_2	ROG1	2.30115	1.7137	5.89515	-1.42779	-1.00774	Protein with putative serine active lipase domain	Verified	lipid metabolic process	lipase activity	cellular component unknown	no	hom
YAL026C::chr1_1	DRS2	0.883469	0.516454	5.88424	4.06117	-0.142857	Aminophospholipid translocase (flippase) that maintains membrane lipid asymmetry in post-Golgi secretory vessicles; localizes to the trans-Golgi network; contributes to clathrin-coated vesicle formation and endocytosis; type 4 P-type ATPase	Verified	endocytosis*	phospholipid-translocating ATPase activity*	Golgi trans face	no	hom
YKL209C::chr11_3	STE6	1.54204	1.30728	5.85487	0.917485	0.161662	ATP-binding cassette (ABC) transporter required for the export of a-factor, catalyzes ATP hydrolysis coupled to a-factor transport, contains 12 transmembrane domains and two ATP binding domains, expressed only in MATa cells	Verified	peptide pheromone export	ATPase activity, coupled to transmembrane movement of substances	mating projection tip*	no	het
YHL002W::chr00_10	HSE1	1.19353	1.63379	5.85467	-0.131676	0.29488	Subunit of the endosomal Vps27p-Hse1p complex required for sorting of ubiquitinated membrane proteins into intralumenal vesicles prior to vacuolar degradation, as well as for recycling of Golgi proteins and formation of lumenal membranes	Verified	protein targeting to vacuole	protein binding	endosome	no	hom
YAL029C::chr1_1	MYO4	3.34765	2.86547	5.84216	0.805861	0.304695	One of two type V myosin motors (along with MYO2) involved in actin-based transport of cargos; required for mRNA transport, including ASH1 mRNA, and facilitating the growth and movement of ER tubules into the growing bud along with She3p	Verified	intracellular mRNA localization*	actin filament binding*	mitochondrion*	no	hom
YOR018W::chr15_1	ROD1	2.51064	2.57424	5.83361	-0.790784	-0.573055	Membrane protein; overexpression confers resistance to the GST substrate o-dinitrobenzene as well as to zinc and calcium; contains 2 PY motifs, which are required for Rod1p interaction with Rsp5p, a hect-type ubiquitin ligase	Verified	response to drug	molecular function unknown	plasma membrane	no	hom
YOR263C::chr15_3	YOR263C	2.3413	1.85384	5.82171	-0.739705	-0.547913		Dubious				no	hom
YJR024C::chr00_13	YJR024C	6.06305	6.14187	5.81715	-0.310845	-0.831652		Uncharacterized	biological process unknown	molecular function unknown	cytoplasm	no	hom
YDL190C::chr4_2	UFD2	1.29831	1.4286	5.81496	-0.215873	-0.14078	Ubiquitin chain assembly factor (E4) that cooperates with a ubiquitin-activating enzyme (E1), a ubiquitin-conjugating enzyme (E2), and a ubiquitin protein ligase (E3) to conjugate ubiquitin to substrates; also functions as an E3	Verified	response to stress*	ubiquitin conjugating enzyme activity	cytoplasm*	no	hom
YDR223W::chr4_5	CRF1	1.67783	1.38606	5.80886	0.199398	-0.275121	Transcriptional corepressor involved in the regulation of ribosomal protein gene transcription via the TOR signaling pathway and protein kinase A, phosphorylated by activated Yak1p which promotes accumulation of Crf1p in the nucleus	Verified	negative regulation of transcription	transcriptional repressor activity	cytoplasm*	no	hom
YOL056W::chr15_5	GPM3	-1.20999	-1.13548	5.80864	-0.217612	-0.808637	Homolog of Gpm1p phosphoglycerate mutase, which converts 3-phosphoglycerate to 2-phosphoglycerate in glycolysis; may be non-functional derivative of a gene duplication event	Verified	biological process unknown	molecular function unknown*	cytosol	no	hom
YOR058C::chr15_1	ASE1	2.69024	3.13269	5.8026	-0.309771	-0.0635159	Mitotic spindle midzone localized microtubule-associated protein (MAP) family member; required for spindle elongation and stabilization; undergoes cell cycle-regulated degradation by anaphase promoting complex; potential Cdc28p substrate	Verified	mitotic spindle organization and biogenesis in nucleus*	microtubule binding	spindle*	no	hom
YGL164C::chr7_2	YRB30	-0.438122	0.323625	5.79784	-0.300887	0.52432	RanGTP-binding protein, inhibits RanGAP1 (Rna1p)-mediated GTP hydrolysis of RanGTP (Gsp1p); shares similarity to proteins in other fungi but not in higher eukaryotes	Verified	biological process unknown	protein binding*	cytoplasm*	no	hom
YDL209C::chr4_3	CWC2	2.2868	3.105	5.76754	-0.961825	-1.09851	Protein involved in pre-mRNA splicing, component of a complex containing Cef1p; interacts with Prp19p; contains an RNA recognition motif; has similarity to S. pombe Cwf2p	Verified	nuclear mRNA splicing, via spliceosome	molecular function unknown	spliceosome	yes	het
YDL180W::chr4_2	YDL180W	2.7708	3.38267	5.75143	-0.655625	-0.240248		Uncharacterized	biological process unknown	molecular function unknown	vacuole (sensu Fungi)	no	hom
YBL055C::chr2_1	YBL055C	1.32682	0.805785	5.74779	-0.459068	-0.29028		Verified	response to oxidative stress*	endonuclease activity*	cytoplasm	no	hom
YNR011C::chr00_18	PRP2	-0.0347818	-0.568396	5.73888	-0.0650515	0.337707	RNA-dependent ATPase in the DEAH-box family, required for activation of the spliceosome before the first transesterification step in RNA splicing	Verified	U2-type catalytic spliceosome formation for first transesterification step	RNA splicing factor activity, transesterification mechanism*	nucleus*	yes	het
YDL173W::chr4_2	YDL173W	3.52967	3.56599	5.73489	0.430904	-0.350336		Uncharacterized	biological process unknown	molecular function unknown	cytoplasm	no	hom
YDL243C::chr4_3	AAD4	0.610508	0.619123	5.73128	-0.374842	-0.0354592	Putative aryl-alcohol dehydrogenase with similarity to P. chrysosporium aryl-alcohol dehydrogenase, involved in the oxidative stress response	Verified	aldehyde metabolic process	aryl-alcohol dehydrogenase activity	cellular component unknown	no	hom
YDR301W::chr4_6	CFT1	1.02893	1.01315	5.72731	0.333788	-0.127378	RNA-binding subunit of the mRNA cleavage and polyadenylation factor; involved in poly(A) site recognition and required for both pre-mRNA cleavage and polyadenylation, 51% sequence similarity with mammalian AAUAA-binding subunit of CPSF	Verified	mRNA polyadenylation*	RNA binding	mitochondrion*	yes	het
YGL235W::chr7_3/chr00_12	YGL235W	2.36051	2.41418	5.72088	-0.25627	-0.575291		Uncharacterized	biological process unknown	molecular function unknown	cellular component unknown	no	hom
YBR269C::chr00_1	FMP21	0.353702	1.62108	5.72053	-0.233561	0.205435	Putative protein of unknown function; the authentic, non-tagged protein is detected in highly purified mitochondria in high-throughput studies	Uncharacterized	biological process unknown	molecular function unknown	mitochondrion	no	hom
YGR210C::chr00_8	YGR210C	1.49051	1.16297	5.70415	-0.794742	0.454335		Uncharacterized	biological process unknown	molecular function unknown	cytoplasm	no	hom
YDL001W::chr4_1	RMD1	0.813594	1.46447	5.67765	0.256437	-0.802266	Cytoplasmic protein required for sporulation	Verified	biological process unknown	molecular function unknown	cytoplasm	no	hom
YJL182C::chr10_1	YJL182C	-1.1617	-1.20544	5.67321	-0.668037	-0.585828		Dubious				no	hom
YHR113W::chr8_2	YHR113W	4.1308	3.88342	5.66652	-0.346406	-0.723156		Verified	proteolysis	aspartyl aminopeptidase activity	cytoplasm*	no	hom
YNL242W::chr14_2	ATG2	-1.29512	-0.655381	5.66244	-0.200131	0.551643	Peripheral membrane protein required for the formation of cytosolic sequestering vesicles involved in vacuolar import through both the Cvt pathway and autophagy; interacts with Atg9p and is necessary for its trafficking	Verified	protein targeting to vacuole*	molecular function unknown	cytoplasm*	no	hom
YNL072W::chr00_16b	RNH201	1.18289	1.22191	5.66078	-0.0320185	0.252285	Ribonuclease H2 catalytic subunit, removes RNA primers during Okazaki fragment synthesis; cooperates with Rad27p nuclease	Verified	DNA replication	ribonuclease H activity	nucleus*	no	hom
YJL033W::chr10_2	HCA4	-0.773421	-0.736568	5.6591	0.881867	-0.803885	Putative nucleolar DEAD box RNA helicase; high-copy number suppression of a U14 snoRNA processing mutant suggests an involvement in 18S rRNA synthesis	Verified	ribosome biogenesis and assembly*	ATP-dependent RNA helicase activity	nucleolus	yes	het
YOR087W::chr15_1	YVC1	0.337187	-0.245472	5.64933	0.354528	-0.483622	Vacuolar cation channel, mediates release of Ca(2+) from the vacuole in response to hyperosmotic shock	Verified	cation homeostasis	calcium channel activity*	vacuole (sensu Fungi)	no	hom
YIL009W::chr9_1	FAA3	0.857411	0.440315	5.64866	0.218317	-0.189503	Long chain fatty acyl-CoA synthetase, has a preference for C16 and C18 fatty acids; green fluorescent protein (GFP)-fusion protein localizes to the cell periphery	Verified	lipid metabolic process*	long-chain-fatty-acid-CoA ligase activity	cellular component unknown	no	hom
YKR097W::chr00_4	PCK1	2.5746	2.5985	5.63775	-0.468292	-0.680608	Phosphoenolpyruvate carboxykinase, key enzyme in gluconeogenesis, catalyzes early reaction in carbohydrate biosynthesis, glucose represses transcription and accelerates mRNA degradation, regulated by Mcm1p and Cat8p, located in the cytosol	Verified	gluconeogenesis	phosphoenolpyruvate carboxykinase (ATP) activity	cytosol	no	hom
YKL015W::chr11_1	PUT3	0.524404	-2.62978	5.63337	0.689557	0.899357	Transcriptional activator of proline utilization genes, constitutively binds PUT1 and PUT2 promoter sequences and undergoes a conformational change to form the active state; has a Zn(2)-Cys(6) binuclear cluster domain	Verified	positive regulation of transcription from RNA polymerase II promoter*	specific RNA polymerase II transcription factor activity*	nucleus	no	hom
YML033W::chr13_2	SRC1_p	-2.24152	-1.84609	5.62905	-1.4412	-0.749803	Protein with a putative role in sister chromatid segregation, potentially phosphorylated by Cdc28p; green fluorescent protein (GFP)-fusion protein localizes to the nuclear periphery	Verified	mitotic sister chromatid segregation	molecular function unknown	cellular component unknown	no	hom
YDR023W::chr4_3	SES1	1.27431	1.42524	5.62226	-0.745292	-0.870287	Cytosolic seryl-tRNA synthetase, class II aminoacyl-tRNA synthetase that aminoacylates tRNA(Ser), displays tRNA-dependent amino acid recognition which enhances discrimination of the serine substrate, interacts with peroxin Pex21p	Verified	seryl-tRNA aminoacylation	serine-tRNA ligase activity	cytoplasm	yes	het
YGL091C::chr7_1	NBP35	4.65778	4.90112	5.61396	-0.54979	-1.09362	Essential P-loop NTPase that functions in nuclear and cytosolic iron-sulfur (FeS) protein assembly; has a highly conserved N-terminus	Verified	iron-sulfur cluster assembly	ATPase activity*	cytoplasm*	yes	het
YDR437W::chr4_8	GPI19	-1.68725	-0.643459	5.60809	-0.423919	-1.22796	Subunit of GPI-GlcNAc transferase involved in synthesis of N-acetylglucosaminyl phosphatidylinositol (GlcNAc-PI), which is the first intermediate in glycosylphosphatidylinositol (GPI) anchor synthesis, shares similarity with mammalian PIG-P	Verified	GPI anchor biosynthetic process	UDP-glycosyltransferase activity	endoplasmic reticulum*	yes	het
YNR075W::chr00_6	COS10	-0.786958	-0.696835	5.59377	-0.239384	0.111928	Protein of unknown function, member of the DUP380 subfamily of conserved, often subtelomerically-encoded proteins	Verified	endocytosis	molecular function unknown	cytoplasm*	no	hom
YGR175C::chr7_5	ERG1	4.81255	4.28173	5.58413	-0.818704	-0.895353	Squalene epoxidase, catalyzes the epoxidation of squalene to 2,3-oxidosqualene; plays an essential role in the ergosterol-biosynthesis pathway and is the specific target of the antifungal drug terbinafine	Verified	ergosterol biosynthetic process	squalene monooxygenase activity*	endoplasmic reticulum*	yes	het
YAL062W::chr1_1	GDH3	0.890306	1.00191	5.58163	-0.219388	-0.0465561	NADP(+)-dependent glutamate dehydrogenase, synthesizes glutamate from ammonia and alpha-ketoglutarate; rate of alpha-ketoglutarate utilization differs from Gdh1p; expression regulated by nitrogen and carbon sources	Verified	glutamate biosynthetic process	glutamate dehydrogenase activity	nucleus*	no	hom
YOR339C::chr15_4	UBC11	2.64127	2.08993	5.57253	-0.878337	-0.332117	Ubiquitin-conjugating enzyme most similar in sequence to Xenopus ubiquitin-conjugating enzyme E2-C, but not a true functional homolog of this E2; unlike E2-C, not required for the degradation of mitotic cyclin Clb2	Verified	protein monoubiquitination*	ubiquitin conjugating enzyme activity	cytoplasm	no	hom
YKL215C::chr00_14	YKL215C	1.83741	1.99227	5.57251	-0.855113	-0.237627		Uncharacterized	biological process unknown	molecular function unknown	cytoplasm	no	hom
YJR080C::chr00_12	FMP26	8.31583	7.98455	5.55407	-0.0223138	-1.07518	Putative protein of unknown function; the authentic, non-tagged protein is detected in highly purified mitochondria in high-throughput studies	Uncharacterized	biological process unknown	molecular function unknown	mitochondrion	no	hom
YDR136C::chr4_4	VPS61	4.27207	2.18136	5.55188	-2.57681	-2.86109	Dubious open reading frame, unlikely to encode a protein; not conserved in closely related Saccharomyces species; 4% of ORF overlaps the verified gene RGP1; deletion causes a vacuolar protein sorting defect	Dubious				no	hom
YGR136W::chr7_5	LSB1	1.92559	1.95094	5.53018	-0.291252	0.376652	Protein containing an N-terminal SH3 domain; binds Las17p, which is a homolog of human Wiskott-Aldrich Syndrome protein involved in actin patch assembly and actin polymerization	Verified	biological process unknown	molecular function unknown	cytoplasm*	no	hom
YOR245C::chr15_3	DGA1	2.58356	3.46341	5.51828	-0.482449	-0.000946092	Diacylglycerol acyltransferase, catalyzes the terminal step of triacylglycerol (TAG) formation, acylates diacylglycerol using acyl-CoA as an acyl donor, localized to lipid particles	Verified	triacylglycerol biosynthetic process*	diacylglycerol O-acyltransferase activity	lipid particle	no	hom
YDL176W::chr4_2	YDL176W	4.36114	5.79318	5.51743	-0.783784	-1.17665		Uncharacterized	biological process unknown	molecular function unknown	cellular component unknown	no	hom
YKR042W::chr11_3	UTH1	-0.0134968	0.292151	5.51632	-0.699993	-0.14284	Mitochondrial outer membrane and cell wall localized SUN family member required for mitochondrial autophagy; involved in the oxidative stress response, life span during starvation, mitochondrial biogenesis, and cell death	Verified	mitochondrion organization and biogenesis*	molecular function unknown	cell wall (sensu Fungi)*	no	hom
YOR093C::chr15_1	YOR093C	3.30175	3.06269	5.51124	-0.0724209	-0.162392		Uncharacterized	biological process unknown	molecular function unknown	cellular component unknown	no	hom
YGR263C::chr00_3	SAY1	-0.0390625	0.322266	5.50673	-0.351345	0.585286	Putative protein of unknown function; green fluorescent protein (GFP)-fusion protein localizes to the endoplasmic reticulum	Uncharacterized	biological process unknown	molecular function unknown	endoplasmic reticulum	no	hom
YGL169W::chr7_2	SUA5	2.95396	1.75943	5.50339	0.27067	-1.03828	Protein required for respiratory growth; null mutation suppresses the Cyc1p translation defect caused by the presence of an aberrant ATG codon upstream of the correct start	Verified	aerobic respiration	molecular function unknown	cytoplasm	yes	het
YJL172W::chr00_14	CPS1	1.16831	1.26651	5.49666	-0.803935	-0.373507	Vacuolar carboxypeptidase yscS; expression is induced under low-nitrogen conditions	Verified	proteolysis*	Gly-X carboxypeptidase activity	vacuole (sensu Fungi)	no	hom
YIL069C::chr9_1	RPS24B	2.31401	1.44012	5.49204	-1.13652	0.108246	Protein component of the small (40S) ribosomal subunit; identical to Rps24Ap and has similarity to rat S24 ribosomal protein	Verified	translation	structural constituent of ribosome	cytosolic small ribosomal subunit (sensu Eukaryota)	no	hom
YGR153W::chr7_5	YGR153W	3.67915	5.85059	5.48832	-0.602027	-0.397091		Uncharacterized	biological process unknown	molecular function unknown	cellular component unknown	no	hom
YFL008W::chr6_1	SMC1	-0.718158	-0.0663158	5.47395	-1.54711	-1.00079	Subunit of the multiprotein cohesin complex, essential protein involved in chromosome segregation and in double-strand DNA break repair; SMC chromosomal ATPase family member, binds DNA with a preference for DNA with secondary structure	Verified	mitotic sister chromatid segregation*	ATPase activity*	nuclear cohesin complex	yes	het
YOR229W::chr15_3	WTM2	1.11417	1.50541	5.4616	-1.32624	-0.953069	Transcriptional repressor involved in regulation of meiosis and silencing; contains WD repeats	Verified	regulation of meiosis	transcription corepressor activity	nucleus	no	hom
YLR095C::chr12_2	IOC2	-0.381634	-0.425165	5.43531	-1.0535	-0.903207	Member of a complex (Isw1b) with Isw1p and Ioc4p that exhibits nucleosome-stimulated ATPase activity and acts within coding regions to coordinate transcription elongation with termination and processing, contains a PHD finger motif	Verified	chromatin remodeling	protein binding	ISW1 complex	no	hom
YGL014W::chr7_1	PUF4	0.341324	0.547208	5.42197	-0.694971	-0.4382	Member of the PUF protein family, which is defined by the presence of Pumilio homology domains that confer RNA binding activity; preferentially binds mRNAs encoding nucleolar ribosomal RNA-processing factors	Verified	mRNA catabolic process*	mRNA binding	cytoplasm	no	hom
YAL027W::chr1_1	YAL027W	1.67898	1.34796	5.41416	-0.30254	-1.62895		Uncharacterized	biological process unknown	molecular function unknown	nucleus	no	hom
YDL224C::chr4_3	WHI4	1.58787	1.1285	5.40481	0.148047	0.208945	Putative RNA binding protein and partially redundant Whi3p homolog that regulates the cell size requirement for passage through Start and commitment to cell division	Verified	regulation of cell size	RNA binding	cytoplasm	no	hom
YML023C::chr13_2	NSE5	1.12296	0.970408	5.36939	-1.44439	-0.104082	Essential subunit of the Mms21-Smc5-Smc6 complex; required for cell viability and DNA repair	Verified	DNA repair	molecular function unknown	nucleus*	yes	het
YBL087C::chr2_1	RPL23A	-0.895949	-0.460424	5.36529	-0.251951	0.119658	Protein component of the large (60S) ribosomal subunit, identical to Rpl23Bp and has similarity to E. coli L14 and rat L23 ribosomal proteins	Verified	translation	structural constituent of ribosome	cytosolic large ribosomal subunit (sensu Eukaryota)	no	hom
YGR122W::chr7_4	YGR122W	3.91287	7.3042	5.35948	1.42055	0.792715		Uncharacterized	negative regulation of transcription from RNA polymerase II promoter	molecular function unknown	cytoplasm	no	hom
YGL249W::chr7_3	ZIP2	1.78727	1.14702	5.35645	0.808392	-0.136769	Meiosis-specific protein involved in normal synaptonemal complex formation and pairing between homologous chromosomes during meiosis	Verified	synapsis*	molecular function unknown	synaptonemal complex	no	hom
YPL175W::chr16_2	SPT14	0.0543825	0.482859	5.34738	0.891253	-0.777849	UDP-GlcNAc-binding and catalytic subunit of the enzyme that mediates the first step in glycosylphosphatidylinositol (GPI) biosynthesis, mutations cause defects in transcription and in biogenesis of cell wall proteins	Verified	GPI anchor biosynthetic process	UDP-glycosyltransferase activity	endoplasmic reticulum*	yes	het
YOR385W::chr15_5	YOR385W	2.24353	2.05665	5.34439	0.418749	-0.640375		Uncharacterized	biological process unknown	molecular function unknown	cytoplasm	no	hom
YKR081C::chr00_3	RPF2	0.0782928	0.709487	5.34343	0.211592	0.292916	Essential protein involved in the processing of pre-rRNA and the assembly of the 60S ribosomal subunit; interacts with ribosomal protein L11; localizes predominantly to the nucleolus; constituent of 66S pre-ribosomal particles	Verified	ribosome biogenesis and assembly*	rRNA binding*	nucleolus	yes	het
YDL238C::chr4_3	GUD1	3.22329	3.72701	5.34317	-0.279579	-0.50435	Guanine deaminase, a catabolic enzyme of the guanine salvage pathway producing xanthine and ammonia from guanine; activity is low in exponentially-growing cultures but expression is increased in post-diauxic and stationary-phase cultures	Verified	guanine metabolic process	hydrolase activity, acting on carbon-nitrogen (but not peptide) bonds, in linear amides*	cytoplasm	no	hom
YHR019C::chr8_1	DED81	2.57471	2.42928	5.33877	0.452619	0.110393	Cytosolic asparaginyl-tRNA synthetase, required for protein synthesis, catalyzes the specific attachment of asparagine to its cognate tRNA	Verified	asparaginyl-tRNA aminoacylation	ATP binding*	cytoplasm	yes	het
YLR459W::chr00_4	GAB1	-0.198146	0.179998	5.33843	-0.588627	-0.610163	GPI transamidase subunit, involved in attachment of glycosylphosphatidylinositol (GPI) anchors to proteins; may have a role in recognition of the attachment signal or of the lipid portion of GPI	Verified	attachment of GPI anchor to protein	GPI-anchor transamidase activity	GPI-anchor transamidase complex	yes	het
YCL051W::chr3_1	LRE1	1.01219	1.53449	5.32767	-1.06219	-1.7484	Protein involved in control of cell wall structure and stress response; inhibits Cbk1p protein kinase activity; overproduction confers resistance to cell-wall degrading enzymes	Verified	cell wall organization and biogenesis*	transcription regulator activity*	cell wall (sensu Fungi)	no	hom
YHR112C::chr8_2	YHR112C	3.10949	3.18761	5.32434	-0.155981	-0.590495		Uncharacterized	sulfur metabolic process	cystathionine beta-lyase activity	cytoplasm	no	hom
YGR125W::chr7_5	YGR125W	3.73709	3.61458	5.3219	-0.832531	-0.331658		Uncharacterized	biological process unknown	molecular function unknown	vacuole (sensu Fungi)	no	hom
YHR143W::chr8_3	DSE2	1.83216	2.03024	5.32005	-0.504437	-0.222631	Daughter cell-specific secreted protein with similarity to glucanases, degrades cell wall from the daughter side causing daughter to separate from mother; expression is repressed by cAMP	Verified	cell wall organization and biogenesis*	glucan 1,3-beta-glucosidase activity	cell wall (sensu Fungi)*	no	hom
YML087C::chr13_1b	YML087C	1.20994	0.490134	5.31255	-0.90292	-0.47356		Uncharacterized	biological process unknown	molecular function unknown	cellular component unknown	no	hom
YLR220W::chr12_3	CCC1	1.05575	0.715175	5.30773	0.374612	0.59447	Putative vacuolar Fe2+/Mn2+ transporter; suppresses respiratory deficit of yfh1 mutants, which lack the ortholog of mammalian frataxin, by preventing mitochondrial iron accumulation	Verified	iron ion homeostasis*	manganese ion transporter activity*	vacuolar membrane (sensu Fungi)*	no	hom
YBR203W::chr2_4	COS111	2.43318	2.78267	5.28101	-0.69036	-0.654762	Protein required for resistance to the antifungal drug ciclopirox olamine; not related to the subtelomerically-encoded COS family; the authentic, non-tagged protein is detected in highly purified mitochondria in high-throughput studies	Verified	signal transduction	molecular function unknown	cellular component unknown*	no	hom
YDL034W::chr4_1	YDL034W	0.216274	0.222916	5.27928	-1.64521	-1.25058		Dubious				no	hom
YOR056C::chr15_1	NOB1	0.574392	0.273053	5.27154	-0.801999	-0.328493	Essential nuclear protein involved in proteasome maturation and synthesis of 40S ribosomal subunits; required for cleavage of the 20S pre-rRNA to generate the mature 18S rRNA	Verified	ribosome biogenesis and assembly*	protein binding*	nucleus*	yes	het
YKR087C::chr00_4	OMA1	1.94805	2.11149	5.26147	-0.214092	-0.0584995	Metalloendopeptidase of the mitochondrial inner membrane, involved in turnover of membrane-embedded proteins; member of a family of predicted membrane-bound metallopeptidases in prokaryotes and higher eukaryotes	Verified	misfolded or incompletely synthesized protein catabolic process	metalloendopeptidase activity	mitochondrion*	no	hom
YML088W::chr13_1b	UFO1	-0.843227	-2.17808	5.25419	-0.520548	-0.275495	F-box receptor protein, subunit of the Skp1-Cdc53-F-box receptor (SCF) E3 ubiquitin ligase complex; binds to phosphorylated Ho endonuclease, allowing its ubiquitylation by SCF and subsequent degradation	Verified	ubiquitin-dependent protein catabolic process*	protein binding*	cytoplasm*	no	hom
YNL231C::chr14_2	PDR16	3.80463	3.93468	5.23219	1.76603	-0.849169	Phosphatidylinositol transfer protein (PITP) controlled by the multiple drug resistance regulator Pdr1p, localizes to lipid particles and microsomes, controls levels of various lipids, may regulate lipid synthesis, homologous to Pdr17p	Verified	response to drug*	phosphatidylinositol transporter activity	cytoplasm*	no	hom
YKR090W::chr00_4	PXL1	1.37158	1.39132	5.22789	-0.696243	-0.779629	LIM domain-containing protein that localizes to sites of polarized growth, required for selection and/or maintenance of polarized growth sites, may modulate signaling by the GTPases Cdc42p and Rho1p; has similarity to metazoan paxillin	Verified	maintenance of cell polarity (sensu Fungi)	protein binding	cytoplasm*	no	hom
YER121W::chr00_5	YER121W	2.90265	2.70751	5.22705	-0.0943292	0.230128		Dubious				no	hom
YML055W::chr13_1b	SPC2	2.42178	2.53109	5.22307	-0.491691	-0.780373	Subunit of signal peptidase complex (Spc1p, Spc2p, Spc3p, Sec11p), which catalyzes cleavage of N-terminal signal sequences of proteins targeted to the secretory pathway; homologous to mammalian SPC25	Verified	protein targeting to ER*	protein binding	signal peptidase complex	no	hom
YBL029W::chr2_1	YBL029W	0.165501	0.657359	5.20385	0.105321	0.180271		Uncharacterized	biological process unknown	molecular function unknown	cytoplasm*	no	hom
YGR144W::chr7_5	THI4	6.265	5.29684	5.18302	-0.0188008	-0.309278	Protein required for thiamine biosynthesis and for mitochondrial genome stability	Verified	mitochondrial genome maintenance*	molecular function unknown	mitochondrion*	no	hom
YGL120C::chr7_2	PRP43	1.53244	3.76857	5.18118	-0.747783	0.35051	RNA helicase in the DEAH-box family, functions in both RNA polymerase I and polymerase II transcript metabolism, involved in release of the lariat-intron from the spliceosome	Verified	ribosome biogenesis and assembly*	RNA splicing factor activity, transesterification mechanism*	mitochondrion*	yes	het
YDL133C-A::chr00_14	RPL41B	1.5848	1.07487	5.17247	-0.715334	-0.186053	Ribosomal protein L47 of the large (60S) ribosomal subunit, identical to Rpl41Ap and has similarity to rat L41 ribosomal protein; comprised of only 25 amino acids; rpl41a rpl41b double null mutant is viable	Verified	translation	structural constituent of ribosome	cytosolic large ribosomal subunit (sensu Eukaryota)	no	hom
YGR037C::chr7_4	ACB1	1.19768	3.72348	5.16652	-0.513877	0.193598	Acyl-CoA-binding protein, transports newly synthesized acyl-CoA esters from fatty acid synthetase (Fas1p-Fas2p) to acyl-CoA-consuming processes	Verified	fatty acid metabolic process*	long-chain fatty acid transporter activity*	cytoplasm*	no	hom
YLR348C::chr12_5	DIC1	2.01021	2.33465	5.16247	-0.331949	-0.744775	Mitochondrial dicarboxylate carrier, integral membrane protein, catalyzes a dicarboxylate-phosphate exchange across the inner mitochondrial membrane, transports cytoplasmic dicarboxylates into the mitochondrial matrix	Verified	dicarboxylic acid transport	dicarboxylic acid transporter activity	mitochondrion*	no	hom
YMR304C-A::chr13_5	YMR304C-A	1.37064	1.59824	5.16066	0.378774	-0.0299482		Dubious				no	hom
YJR026W::chr00_13	YJR026W	1.0533	1.66056	5.15303	-0.652337	-0.783122						no	hom
YMR135C::chr00_9	GID8	-1.05705	-1.49667	5.14887	0.0811865	-1.16228	Protein of unknown function, involved in proteasome-dependent catabolite inactivation of fructose-1,6-bisphosphatase; contains LisH and CTLH domains, like Vid30p; dosage-dependent regulator of START	Verified	negative regulation of gluconeogenesis*	molecular function unknown	cytoplasm*	no	hom
YFL035C-A::chr6_1	MOB2_p1	4.67665	2.81914	5.14359	-1.56339	-0.611253	Component of the RAM signaling network, localizes and activates the Ace2p in the daughter cell nucleus to direct daughter cell-specific transcription of several genes involved in cell separation; Mob1p-like protein	Verified	protein amino acid phosphorylation*	protein kinase activator activity	nucleus*	yes	het
YLR173W::chr12_3	YLR173W	-0.481752	-0.922246	5.13412	-0.16139	0.459217		Uncharacterized	biological process unknown	molecular function unknown	cellular component unknown	no	hom
YPL174C::chr16_2	NIP100	0.349628	0.234719	5.13171	-0.3006	-0.832351	Large subunit of the dynactin complex, which is involved in partitioning the mitotic spindle between mother and daughter cells; putative ortholog of mammalian p150(glued)	Verified	establishment of mitotic spindle orientation	protein binding*	spindle pole body*	no	hom
YHR073W::chr8_2	OSH3	1.70927	2.89621	5.12814	5.19437	1.06644	Member of an oxysterol-binding protein family with seven members in S. cerevisiae; family members have overlapping, redundant functions in sterol metabolism and collectively perform a function essential for viability	Verified	endocytosis*	phosphatidylinositol binding*	cytoplasm	no	hom
YKR104W::chr00_4	YKR104W	1.37745	1.26552	5.12388	-0.751618	-0.357103		Verified	transport	ATPase activity, coupled to transmembrane movement of substances	membrane	no	hom
YLR375W::chr12_5	STP3	2.5171	2.43849	5.1208	-0.666778	-0.451307	Zinc-finger protein of unknown function, possibly involved in pre-tRNA splicing and in uptake of branched-chain amino acids	Uncharacterized	biological process unknown	molecular function unknown	nucleus	no	hom
YPR128C::chr16_5	ANT1	5.50966	5.26651	5.10668	-0.202093	-0.777375	Peroxisomal adenine nucleotide transporter; involved in beta-oxidation of medium-chain fatty acid; required for peroxisome proliferation	Verified	peroxisome organization and biogenesis*	adenine nucleotide transporter activity	cytoplasm*	no	hom
YLR174W::chr12_3	IDP2	0.751126	0.705692	5.1007	-0.0919081	0.0848678	Cytosolic NADP-specific isocitrate dehydrogenase, catalyzes oxidation of isocitrate to alpha-ketoglutarate; levels are elevated during growth on non-fermentable carbon sources and reduced during growth on glucose	Verified	glutamate biosynthetic process*	isocitrate dehydrogenase (NADP+) activity	cytosol	no	hom
YKR018C::chr11_3	YKR018C	0.259891	0.647136	5.09622	0.788357	0.969195		Uncharacterized	biological process unknown	molecular function unknown	cytoplasm*	no	hom
YGL161C::chr7_2	YIP5	-0.853129	-1.06454	5.09579	-0.424631	-0.241761	Protein that interacts with Rab GTPases; computational analysis of large-scale protein-protein interaction data suggests a possible role in vesicle-mediated transport	Verified	vesicle-mediated transport	Rab GTPase binding	membrane	no	hom
YER106W::chr00_5	MAM1	3.86992	3.58435	5.09197	-0.543699	-0.411585	Monopolin, kinetochore associated protein involved in chromosome attachment to meiotic spindle	Verified	meiotic chromosome segregation	molecular function unknown	condensed nuclear chromosome kinetochore	no	hom
YML053C::chr13_1b	YML053C	-0.38537	-0.0410348	5.08564	-0.480821	-0.923283		Uncharacterized	biological process unknown	molecular function unknown	cytoplasm*	no	hom
YAL065C::chr1_1	YAL065C	0.249671	0.620762	5.08305	0.720368	0.369777		Uncharacterized	biological process unknown	molecular function unknown	cellular component unknown	no	hom
YLR110C::chr00_15	CCW12	0.65657	0.580761	5.07191	-0.998616	-0.946966	Cell wall protein, mutants are defective in mating and agglutination, expression is downregulated by alpha-factor	Verified	cell wall organization and biogenesis*	molecular function unknown	cell wall (sensu Fungi)	no	hom
YOL102C::chr00_6	TPT1	0.754051	-0.31584	5.07106	-0.248904	-0.473215	tRNA 2'-phosphotransferase, catalyzes the final step in yeast tRNA splicing: the transfer of the 2'-PO(4) from the splice junction to NAD(+) to form ADP-ribose 1''-2''cyclic phosphate and nicotinamide	Verified	tRNA splicing	tRNA 2'-phosphotransferase activity	nucleus	yes	het
YLR289W::chr12_4	GUF1	-1.08419	-0.673349	5.07018	-0.590013	-1.02633	Mitochondrial GTPase of unknown function, similar to E. coli elongation factor-type GTP-binding protein LepA and to LK1236.1 from Caenorhabditis elegans	Verified	biological process unknown	GTPase activity	mitochondrion	no	hom
YDR465C::chr4_8	RMT2	5.77923	3.77741	5.06318	-0.416122	-0.151053	Arginine methyltransferase; ribosomal protein L12 is a substrate	Verified	ribosome biogenesis and assembly*	protein-arginine N-methyltransferase activity	cytoplasm*	no	hom
YDR156W::chr4_5	RPA14	3.33831	2.20791	5.05877	-0.692456	-1.0373	RNA polymerase I subunit A14	Verified	telomere maintenance*	DNA-directed RNA polymerase activity	DNA-directed RNA polymerase I complex	no	hom
YGR026W::chr7_3	YGR026W	1.33016	1.76242	5.05196	-1.43808	-0.819321		Uncharacterized	biological process unknown	molecular function unknown	cellular component unknown	no	hom
YGR011W::chr7_3/chr00_12	YGR011W	2.69277	2.63829	5.04729	-0.650034	-0.651218		Dubious				no	hom
YDR526C::chr00_17a	YDR526C	1.12577	1.2628	5.04663	-0.977593	-0.63798		Dubious				yes	het
YNL294C::chr14_1	RIM21	1.76537	7.44515	5.04545	4.31886	1.52735	Component of the RIM101 pathway, has a role in cell wall construction and alkaline pH response; has similarity to A. nidulans PalH	Verified	sporulation (sensu Fungi)*	molecular function unknown	cellular component unknown	no	hom
YDR361C::chr4_7	BCP1	0.465497	1.82164	5.04327	0.478363	1.0731	Essential protein involved in nuclear export of Mss4p, which is a lipid kinase that generates phosphatidylinositol 4,5-biphosphate and plays a role in actin cytoskeleton organization and vesicular transport	Verified	protein export from nucleus*	molecular function unknown	cytoplasm*	yes	het
YNL191W::chr14_2	DUG3	-0.280848	-0.528408	5.02672	-0.609241	-0.740255	Protein involved in alternative pathway of glutathione degradation	Uncharacterized	biological process unknown	molecular function unknown	cytoplasm	no	hom
YGR118W::chr7_4	RPS23A	2.4335	4.09211	5.01561	-0.867953	-0.949678	Ribosomal protein 28 (rp28) of the small (40S) ribosomal subunit, required for translational accuracy; nearly identical to Rps23Bp and similar to E. coli S12 and rat S23 ribosomal proteins; deletion of both RPS23A and RPS23B is lethal	Verified	translation*	structural constituent of ribosome	cytosolic small ribosomal subunit (sensu Eukaryota)	no	hom
YDR060W::chr4_4	MAK21	1.52196	2.21728	5.01538	-0.930779	-0.50037	Constituent of 66S pre-ribosomal particles, required for large (60S) ribosomal subunit biogenesis; involved in nuclear export of pre-ribosomes; required for maintenance of dsRNA virus; homolog of human CAATT-binding protein	Verified	ribosome biogenesis and assembly*	molecular function unknown	Noc1p-Noc2p complex	yes	het
YBR195C::chr2_4	MSI1	-0.199075	-0.193996	5.00344	-0.00256457	0.127572	Subunit of chromatin assembly factor I (CAF-I), regulates the RAS/cAMP pathway via sequestration of Npr1p kinase; localizes to the nucleus and cytoplasm; homologous to human retinoblastoma binding proteins RbAp48 and RbAp46	Verified	DNA repair*	transcription regulator activity	chromatin silencing complex*	no	hom
YGR108W::chr7_4	CLB1	6.03158	6.11183	4.99727	-0.39793	0.127394	B-type cyclin involved in cell cycle progression; activates Cdc28p to promote the transition from G2 to M phase; accumulates during G2 and M, then targeted via a destruction box motif for ubiquitin-mediated degradation by the proteasome	Verified	G2/M transition of mitotic cell cycle*	cyclin-dependent protein kinase regulator activity	cytoplasm*	no	hom
YGR120C::chr7_4	COG2	0.606096	0.181624	4.99645	-0.599257	-0.399974	Essential component of the conserved oligomeric Golgi complex (Cog1p through Cog8p), a cytosolic tethering complex that functions in protein trafficking to mediate fusion of transport vesicles to Golgi compartments	Verified	ER to Golgi vesicle-mediated transport*	protein binding	soluble fraction*	yes	het
YNL140C::chr00_17b	YNL140C	-1.55872	-1.42802	4.9912	-0.391969	0.14772		Dubious				no	hom
YGR102C::chr7_4	YGR102C	0.812046	0.0254847	4.98298	-0.87468	-0.356496		Uncharacterized	biological process unknown	molecular function unknown	mitochondrion	no	hom
YGL085W::chr7_1	YGL085W	1.47362	1.53443	4.97619	-0.464294	-0.235871		Uncharacterized	biological process unknown	molecular function unknown	mitochondrion	no	hom
YLR127C::chr12_3	APC2	-0.898944	-0.0656889	4.96777	-0.268843	0.0497353	Subunit of the Anaphase-Promoting Complex/Cyclosome (APC/C), which is a ubiquitin-protein ligase required for degradation of anaphase inhibitors, including mitotic cyclins, during the metaphase/anaphase transition; similar to cullin Cdc53p	Verified	mitotic sister chromatid segregation*	protein binding*	anaphase-promoting complex	yes	het
YGR115C::chr7_4	YGR115C	0.351689	2.58618	4.9641	-1.48467	-0.275215		Dubious				yes	het
YDL104C::chr4_2	QRI7	1.54713	2.55369	4.95791	-0.585322	0.129622	Putative metalloprotease, similar to O-sialoglycoprotein metallopeptidase from P. haemolytica; the authentic, non-tagged protein is detected in highly purified mitochondria in high-throughput studies	Uncharacterized	biological process unknown	molecular function unknown	mitochondrion	no	hom
YPR021C::chr00_18	AGC1	0.977648	1.01542	4.95699	-0.758162	-0.853702	Mitochondrial transporter, acts both as a glutamate uniporter and as an aspartate-glutamate exchanger; involved in nitrogen metabolism, ornithine synthesis, and the malate-aspartate NADH shuttle	Verified	aspartate transport*	L-glutamate transporter activity*	mitochondrion*	no	hom
YIR030C::chr00_17b	DCG1	2.26896	2.50799	4.9568	-0.83116	-1.01573	Protein of unknown function, expression is sensitive to nitrogen catabolite repression and regulated by Dal80p; contains transmembrane domain	Verified	nitrogen compound metabolic process	molecular function unknown	cellular component unknown	no	hom
YDR170C::chr4_5	SEC7	0.32771	1.53922	4.94698	-0.338836	-0.0357877	Guanine nucleotide exchange factor (GEF) for ADP ribosylation factors involved in proliferation of the Golgi, intra-Golgi transport and ER-to-Golgi transport; found in the cytoplasm and on Golgi-associated coated vesicles	Verified	ER to Golgi vesicle-mediated transport*	ARF guanyl-nucleotide exchange factor activity	cytosol*	yes	het
YHR044C::chr8_1	DOG1	0.856993	1.00942	4.94489	0.536093	0.486994	2-deoxyglucose-6-phosphate phosphatase, similar to Dog2p, member of a family of low molecular weight phosphatases; confers 2-deoxyglucose resistance when overexpressed, in vivo substrate has not yet been identified	Verified	glucose metabolic process	2-deoxyglucose-6-phosphatase activity	cellular component unknown	no	hom
YER006W::chr5_2	NUG1	-0.212098	0.572485	4.94325	-0.531882	-0.47934	GTPase that associates with nuclear 60S pre-ribosomes, required for export of 60S ribosomal subunits from the nucleus	Verified	ribosome biogenesis and assembly*	GTPase activity	nucleus*	yes	het
YDL064W::chr4_1	UBC9	-1.15177	-0.963005	4.93828	-0.522161	-0.236242	SUMO-conjugating enzyme involved in the Smt3p conjugation pathway; nuclear protein required for S- and M-phase cyclin degradation and mitotic control; involved in proteolysis mediated by the anaphase-promoting complex cyclosome (APCC)	Verified	G2/M transition of mitotic cell cycle*	SUMO conjugating enzyme activity	nucleus	yes	het
YGL148W::chr7_2	ARO2	-1.34721	0.87362	4.9296	1.35143	0.795203	Bifunctional chorismate synthase and flavin reductase, catalyzes the conversion of 5-enolpyruvylshikimate 3-phosphate (EPSP) to form chorismate, which is a precursor to aromatic amino acids	Verified	aromatic amino acid family biosynthetic process	chorismate synthase activity*	cytoplasm	no	hom
YOR197W::chr15_3	MCA1	-0.271521	-1.08426	4.92774	0.590059	0.0334505	Putative cysteine protease similar to mammalian caspases, involved in regulation of apoptosis upon hydrogen peroxide treatment	Verified	apoptosis	caspase activity	nucleus	no	hom
YMR057C::chr00_5	YMR057C	2.03065	1.60374	4.92561	-0.56972	-1.14467		Dubious				no	hom
YLR346C::chr00_11	YLR346C	0.391616	0.317399	4.92516	0.108543	-0.983576		Uncharacterized	biological process unknown	molecular function unknown	mitochondrion	no	hom
YOR142W::chr15_2	LSC1	2.62877	2.45798	4.91994	0.473888	-0.401959	Alpha subunit of succinyl-CoA ligase, which is a mitochondrial enzyme of the TCA cycle that catalyzes the nucleotide-dependent conversion of succinyl-CoA to succinate	Verified	tricarboxylic acid cycle*	succinate-CoA ligase (ADP-forming) activity	mitochondrion*	no	hom
YMR144W::chr13_4	YMR144W	-0.0306363	0.255701	4.91865	-0.374417	-0.583396		Uncharacterized	biological process unknown	molecular function unknown	nucleus	no	hom
YOL084W::chr15_5	PHM7	2.66226	3.8023	4.91798	-0.508214	-0.570453	Protein of unknown function, expression is regulated by phosphate levels; green fluorescent protein (GFP)-fusion protein localizes to the cell periphery and vacuole	Verified	biological process unknown	molecular function unknown	vacuole (sensu Fungi)	no	hom
YBR014C::chr2_2	YBR014C	1.11706	1.53257	4.91641	-1.31265	-0.0453392		Uncharacterized	biological process unknown	molecular function unknown	vacuole (sensu Fungi)*	no	hom
YPR089W::chr16_4	YPR089W	1.9785	2.06863	4.91083	-0.912875	-0.806661		Uncharacterized	biological process unknown	molecular function unknown	cellular component unknown	no	hom
YOR380W::chr15_4	RDR1	1.90937	1.62765	4.89835	0.640421	0.371228	Transcriptional repressor involved in the control of multidrug resistance; negatively regulates expression of the PDR5 gene; member of the Gal4p family of zinc cluster proteins	Verified	response to xenobiotic stimulus	transcription factor activity	nucleus	no	hom
YGR035C::chr7_4	YGR035C	0.258406	1.95883	4.89524	-0.59276	0.426467		Uncharacterized	biological process unknown	molecular function unknown	cellular component unknown	no	hom
YKL085W::chr11_1	MDH1	3.32829	3.65797	4.88335	0.549367	0.920089	Mitochondrial malate dehydrogenase, catalyzes interconversion of malate and oxaloacetate; involved in the tricarboxylic acid (TCA) cycle	Verified	tricarboxylic acid cycle*	L-malate dehydrogenase activity	mitochondrion*	no	hom
YGR017W::chr7_3	YGR017W	1.98853	3.01159	4.87503	-1.07181	-1.03638		Uncharacterized	biological process unknown	molecular function unknown	cytoplasm*	no	hom
YDR446W::chr4_8	ECM11	5.50137	5.8797	4.87286	-1.01435	-0.764867	Non-essential protein apparently involved in meiosis, GFP fusion protein is present in discrete clusters in the nucleus throughout mitosis; may be involved in maintaining chromatin structure	Verified	cell wall organization and biogenesis*	molecular function unknown	nucleus	no	hom
YOR377W::chr15_4	ATF1	2.78281	3.1414	4.87122	1.49208	-0.385697	Alcohol acetyltransferase with potential roles in lipid and sterol metabolism; responsible for the major part of volatile acetate ester production during fermentation	Verified	fatty acid metabolic process*	alcohol O-acetyltransferase activity	lipid particle*	no	hom
YPR079W::chr16_4	MRL1	3.74415	4.81435	4.86422	-0.794335	-0.667488	Membrane protein with similarity to mammalian mannose-6-phosphate receptors, possibly functions as a sorting receptor in the delivery of vacuolar hydrolases	Verified	vacuolar transport	signal sequence binding	cytoplasm*	no	hom
YLR035C::chr00_8	MLH2	5.43673	4.43907	4.85882	-0.0538957	-0.408319	Protein required for DNA mismatch repair in mitosis and meiosis; involved in the repair of mutational intermediates; forms a complex with Pms1p and Msh1p to repair mismatched DNA	Verified	DNA repair	molecular function unknown	nucleus	no	hom
YDR488C::chr4_8	PAC11	1.71848	1.62947	4.84208	-1.42156	-1.70056	Dynein intermediate chain, acts in the cytoplasmic dynein pathway, forms cortical cytoplasmic microtubule capture site with Num1p; null mutant is defective in nuclear migration, essential in the absence of CIN8	Verified	nuclear migration, microtubule-mediated*	microtubule motor activity*	cytoplasmic microtubule*	no	hom
YLR189C::chr12_3	ATG26	-0.253407	-0.173199	4.83528	0.417186	0.16948	UDP-glucose:sterol glucosyltransferase, conserved enzyme involved in synthesis of sterol glucoside membrane lipids, involved in autophagy	Verified	sterol metabolic process	sterol 3-beta-glucosyltransferase activity	cytoplasm	no	hom
YOL049W::chr15_5	GSH2	3.25142	4.10171	4.83238	-0.904801	-1.44752	Glutathione synthetase, catalyzes the ATP-dependent synthesis of glutathione (GSH) from gamma-glutamylcysteine and glycine; induced by oxidative stress and heat shock	Verified	response to heat*	glutathione synthase activity	intracellular	no	hom
YGR168C::chr7_5	YGR168C	0.258746	0.231686	4.8316	-1.02133	-0.250795		Uncharacterized	biological process unknown	molecular function unknown	cellular component unknown	no	hom
YEL062W::chr5_2	NPR2	1.30568	1.64483	4.80815	-0.00801297	0.557513	Protein with a possible role in regulating expression of nitrogen permeases; transcription is induced in response to proline and urea; contains two PEST sequences; null mutant is resistant to cisplatin and doxorubicin	Verified	response to drug*	molecular function unknown	cellular component unknown	no	hom
YGR024C::chr00_14	THG1	1.56821	0.54511	4.80188	0.37315	0.817755	tRNAHis guanylyltransferase, adds a guanosine residue to the 5' end of tRNAHis after transcription and RNase P cleavage; couples nuclear division and migration to cell budding and cytokinesis; essential enzyme conserved among eukaryotes	Verified	tRNA modification	tRNA guanylyltransferase activity	cytoplasm*	yes	het
YMR194C-A::chr00_4	YMR194C-A	1.07152	0.67977	4.8016	0.0646569	-0.767644		Dubious				no	hom
YDL051W::chr4_1	LHP1	0.0122329	1.64923	4.79805	-1.45836	-1.03934	RNA binding protein required for maturation of tRNA and snRNA precursors; acts as a molecular chaperone for RNAs transcribed by polymerase III; homologous to human La (SS-B) autoantigen	Verified	tRNA processing	RNA binding	nucleus*	no	hom
YBL052C::chr2_1	SAS3	-0.0539945	-0.375207	4.79725	-0.507989	0.0214876	Histone acetyltransferase catalytic subunit of NuA3 complex that acetylates histone H3, involved in transcriptional silencing; homolog of the mammalian MOZ proto-oncogene; sas3 gcn5 double mutation confers lethality	Verified	chromatin silencing at telomere*	histone acetyltransferase activity*	histone acetyltransferase complex*	no	hom
YMR022W::chr13_2	QRI8	3.03785	3.62749	4.7915	-1.166	-0.348606	Ubiquitin conjugating enzyme, involved in the ER-associated protein degradation pathway; requires Cue1p for recruitment to the ER membrane; proposed to be involved in chromatin assembly	Verified	ER-associated protein catabolic process*	ubiquitin conjugating enzyme activity	endoplasmic reticulum	no	hom
YGR086C::chr00_14	PIL1	3.01677	3.33512	4.79052	0.472661	0.706926	Primary component of eisosomes, which are large immobile patch structures at the cell cortex associated with endocytosis, along with Lsp1p and Sur7p; null mutants show activation of Pkc1p/Ypk1p stress resistance pathways	Verified	endocytosis*	protein kinase inhibitor activity	cytoplasm*	no	hom
YCL054W::chr3_1	SPB1	1.28425	0.901183	4.78925	-1.50284	-1.01731	AdoMet-dependent methyltransferase involved in rRNA processing and 60S ribosomal subunit maturation; methylates G2922 in the tRNA docking site of the large subunit rRNA and in the absence of snR52, U2921; suppressor of PAB1 mutants	Verified	rRNA methylation*	rRNA (uridine-2'-O-)-methyltransferase activity*	nucleus*	yes	het
YIL067C::chr9_1	YIL067C	2.65486	2.27229	4.78536	0.11147	-0.99051		Uncharacterized	biological process unknown	molecular function unknown	vacuole (sensu Fungi)	no	hom
YPR142C::chr16_5	YPR142C	0.213298	-0.144036	4.7745	0.943581	0.627817		Dubious				yes	het
YBR199W::chr2_4	KTR4	0.762439	1.26932	4.77345	-0.417376	-0.549372	Putative mannosyltransferase involved in protein glycosylation; member of the KRE2/MNT1 mannosyltransferase family	Verified	protein amino acid N-linked glycosylation	mannosyltransferase activity	Golgi apparatus	no	hom
YNL261W::chr14_1	ORC5	0.525241	-0.190072	4.77255	-0.109917	-0.953641	Subunit of the origin recognition complex, which directs DNA replication by binding to replication origins and is also involved in transcriptional silencing	Verified	chromatin silencing at silent mating-type cassette*	ATPase activity*	pre-replicative complex*	yes	het
YDR309C::chr4_6	GIC2	1.28701	0.64584	4.76941	0.595468	0.0198376	Protein of unknown function involved in initiation of budding and cellular polarization, interacts with Cdc42p via the Cdc42/Rac-interactive binding (CRIB) domain	Verified	establishment of cell polarity (sensu Fungi)*	small GTPase regulator activity	bud tip*	no	hom
YLR122C::chr12_2	YLR122C	-0.518481	-0.538524	4.76929	-0.449142	-0.028817		Dubious				no	hom
YGR259C::chr00_3	YGR259C	0.666939	0.628089	4.76511	-1.00826	-0.055561		Dubious				no	hom
YDR367W::chr4_7	YDR367W	-0.363277	-0.239257	4.75945	-0.116885	-0.8378		Uncharacterized	biological process unknown	molecular function unknown	cytoplasm*	yes	het
YPR041W::chr16_4	TIF5	0.631664	0.852024	4.75459	-0.0536714	0.191366	Translation initiation factor eIF-5; N-terminal domain functions as a GTPase-activating protein to mediate hydrolysis of ribosome-bound GTP; C-terminal domain is the core of ribosomal preinitiation complex formation	Verified	regulation of translational initiation*	translation initiation factor activity*	cytosolic small ribosomal subunit (sensu Eukaryota)*	yes	het
YDR211W::chr4_5	GCD6	1.94109	1.68179	4.74729	-0.487011	-0.415904	Catalytic epsilon subunit of the translation initiation factor eIF2B, the guanine-nucleotide exchange factor for eIF2; activity subsequently regulated by phosphorylated eIF2; first identified as a negative regulator of GCN4 expression	Verified	regulation of translational initiation	translation initiation factor activity*	guanyl-nucleotide exchange factor complex*	yes	het
YHR193C::chr00_8	EGD2	0.246762	-1.15656	4.74433	-1.09014	-1.02186	Alpha subunit of the heteromeric nascent polypeptide-associated complex (NAC) involved in protein sorting and translocation, associated with cytoplasmic ribosomes	Verified	cotranslational protein folding	unfolded protein binding	nascent polypeptide-associated complex	no	hom
YGL096W::chr7_1	TOS8	2.89995	3.70182	4.74072	-0.392847	-0.384135	Homeodomain-containing transcription factor; SBF regulated target gene that in turn regulates expression of genes involved in G1/S phase events such as bud site selection, bud emergence and cell cycle progression; similarity to Cup9p	Verified	G1/S-specific transcription in mitotic cell cycle	transcription factor activity	nucleus	no	hom
YDR402C::chr4_7	DIT2	-1.15701	-1.90894	4.74057	-0.811592	-1.71387	N-formyltyrosine oxidase, sporulation-specific microsomal enzyme required for spore wall maturation, involved in the production of a soluble LL-dityrosine-containing precursor of the spore wall, homologous to cytochrome P-450s	Verified	spore wall assembly (sensu Fungi)	oxidoreductase activity	cellular component unknown	no	hom
YCR010C::chr3_1	ADY2	1.73586	2.09133	4.73341	-0.900183	-0.871243	Acetate transporter required for normal sporulation	Verified	meiosis*	ammonium transporter activity*	mitochondrion*	no	hom
YER074W-A::chr00_20	YOS1	6.06764	5.62391	4.72362	-0.051312	-0.521866	Integral membrane protein required for ER to Golgi transport; localized to the Golgi, the ER, and COPII vesicles; interacts with Yip1p and Yif1p	Verified	ER to Golgi vesicle-mediated transport	molecular function unknown	endoplasmic reticulum membrane*	no	het
YGR057C::chr7_4	LST7	1.67022	1.40447	4.72125	-1.02307	-1.494	Protein possibly involved in a post-Golgi secretory pathway; required for the transport of nitrogen-regulated amino acid permease Gap1p from the Golgi to the cell surface	Verified	telomere maintenance*	protein transporter activity	vesicle coat	no	hom
YDR416W::chr4_7	SYF1	-0.580267	-0.24622	4.72061	-0.342647	0.468641	Component of the spliceosome complex involved in pre-mRNA splicing; involved in regulation of cell cycle progression; similar to Drosophila crooked neck protein	Verified	nuclear mRNA splicing, via spliceosome*	molecular function unknown	spliceosome	yes	het
YPR055W::chr16_4	SEC8	0.419635	0.837479	4.7148	0.0429375	-0.278885	Essential 121kDa subunit of the exocyst complex (Sec3p, Sec5p, Sec6p, Sec8p, Sec10p, Sec15p, Exo70p, and Exo84p), which has the essential function of mediating polarized targeting of secretory vesicles to active sites of exocytosis	Verified	cytokinesis*	protein binding	bud tip*	yes	het
YPL229W::chr16_1	YPL229W	6.64416	6.7304	4.70688	-0.714286	-0.234756		Uncharacterized	biological process unknown	molecular function unknown	cytoplasm	no	hom
YBR185C::chr2_4	MBA1	-1.65819	-1.53139	4.69893	1.13858	0.0173431	Protein involved in assembly of mitochondrial respiratory complexes; may act as a receptor for proteins destined for export from the mitochondrial matrix to the inner membrane	Verified	aerobic respiration*	molecular function unknown	mitochondrion*	no	hom
YMR193W::chr13_4	MRPL24	-0.199418	-2.0914	4.69589	-2.31782	-3.48567	Mitochondrial ribosomal protein of the large subunit	Verified	translation	structural constituent of ribosome	mitochondrion*	no	hom
YGR049W::chr7_4	SCM4	1.04462	0.911075	4.69401	-0.206405	-0.234891	Potential regulatory effector of CDC4 function, suppresses a temperature-sensitive allele of CDC4, tripartite protein structure in which a charged region separates two uncharged domains, not essential for mitosis or meiosis	Verified	cell cycle	molecular function unknown	mitochondrion*	no	hom
YGL001C::chr7_1	ERG26	0.3668	-0.243215	4.69051	0.106197	0.0432633	C-3 sterol dehydrogenase, catalyzes the second of three steps required to remove two C-4 methyl groups from an intermediate in ergosterol biosynthesis	Verified	ergosterol biosynthetic process	C-3 sterol dehydrogenase (C-4 sterol decarboxylase) activity	endoplasmic reticulum*	yes	het
YOR259C::chr15_3	RPT4	-1.0673	0.277446	4.68935	-0.49972	0.436602	One of six ATPases of the 19S regulatory particle of the 26S proteasome involved in the degradation of ubiquitinated substrates; required for spindle pole body duplication; localized mainly to the nucleus throughout the cell cycle	Verified	ubiquitin-dependent protein catabolic process	ATPase activity*	nucleus*	yes	het
YDR253C::chr4_6	MET32	1.77416	0.687574	4.68414	-0.963037	-1.21862	Zinc-finger DNA-binding protein, involved in regulating expression of the methionine biosynthetic genes, similar to Met31p	Verified	sulfur amino acid metabolic process	DNA binding*	nucleus	no	hom
YDL200C::chr4_3	MGT1	6.43529	5.71611	4.68375	1.27728	1.0777	DNA repair methyltransferase (6-O-methylguanine-DNA methylase) involved in protection against DNA alkylation damage	Verified	DNA dealkylation	methylated-DNA-[protein]-cysteine S-methyltransferase activity	nucleus	no	hom
YDL203C::chr4_3	ACK1	2.88812	3.00278	4.67718	0.00327407	0.0920515	Putative protein of unknown function; the authentic, non-tagged protein is detected in highly purified mitochondria in high-throughput studies	Uncharacterized	biological process unknown	molecular function unknown	mitochondrion	no	hom
YHR016C::chr00_8	YSC84	0.953892	1.01495	4.6621	0.586986	0.50561	Protein involved in the organization of the actin cytoskeleton; contains SH3 domain similar to Rvs167p	Verified	endocytosis*	molecular function unknown	actin cortical patch	no	hom
YJL066C::chr10_2	MPM1	0.664677	0.322372	4.65439	-0.349391	-1.49422	Mitochondrial membrane protein of unknown function, contains no hydrophobic stretches	Verified	biological process unknown	molecular function unknown	mitochondrion*	no	hom
YKL193C::chr11_3	SDS22	1.08607	-0.0418033	4.65	0.277049	-0.508197	Conserved nuclear regulatory subunit of Glc7p type 1 protein serine-threonine phosphatase (PP1), functions positively with Glc7p to promote dephosphorylation of nuclear substrates required for chromosome transmission during mitosis	Verified	chromosome segregation*	enzyme regulator activity*	cytoplasm*	yes	het
YJL138C::chr10_1	TIF2	2.62864	1.63169	4.64937	-1.09739	0.0407693	Translation initiation factor eIF4A, identical to Tif1p; DEA(D/H)-box RNA helicase that couples ATPase activity to RNA binding and unwinding; forms a dumbbell structure of two compact domains connected by a linker; interacts with eIF4G	Verified	translational initiation*	translation initiation factor activity*	cytoplasm*	no	hom
YHR059W::chr00_10	FYV4	1.06876	-0.937147	4.64598	-1.33924	-1.64545	Protein of unknown function, required for survival upon exposure to K1 killer toxin	Verified	telomere maintenance	molecular function unknown	mitochondrion	no	hom
YDL208W::chr4_3	NHP2	0.61607	0.885332	4.64593	-1.4034	-0.650718	Nuclear protein related to mammalian high mobility group (HMG) proteins, essential for function of H/ACA-type snoRNPs, which are involved in 18S rRNA processing	Verified	35S primary transcript processing*	RNA binding	small nucleolar ribonucleoprotein complex	yes	het
YEL009C::chr5_2	GCN4	1.44208	6.10834	4.64421	0.141635	-0.644167	Transcriptional activator of amino acid biosynthetic genes in response to amino acid starvation; expression is tightly regulated at both the transcriptional and translational levels	Verified	regulation of transcription from RNA polymerase II promoter*	DNA binding*	nucleus	no	hom
YLR070C::chr12_2	XYL2	0.950862	0.557976	4.63994	-1.12323	-1.34756	Xylitol dehydrogenase, converts xylitol to D-xylulose in the endogenous xylose utilization pathway	Verified	monosaccharide metabolic process	D-xylulose reductase activity	cellular component unknown	no	hom
YEL055C::chr5_2	POL5	1.14826	0.967469	4.63246	0.355615	-0.093715	Protein with sequence similarity to the human MybBP1A and weak sequence similar to B-type DNA polymerases, not required for chromosomal DNA replication; required for the synthesis of rRNA	Verified	rRNA transcription*	DNA-directed DNA polymerase activity	nucleolus	yes	het
YDR145W::chr4_4	TAF12	-0.940357	1.6071	4.62649	2.49965	1.20521	Subunit (61/68 kDa) of TFIID and SAGA complexes, involved in RNA polymerase II transcription initiation and in chromatin modification, similar to histone H2A	Verified	transcription initiation from RNA polymerase II promoter*	general RNA polymerase II transcription factor activity	SAGA complex*	yes	het
YKR041W::chr00_14	YKR041W	-0.0103428	0.143537	4.6244	0.278858	0.150832		Uncharacterized	biological process unknown	molecular function unknown	cytoplasm*	no	hom
YOL083W::chr15_5	YOL083W	0.513485	0.0921143	4.61452	-1.15966	-0.835948		Uncharacterized	biological process unknown	molecular function unknown	cellular component unknown	no	hom
YBR155W::chr2_3	CNS1	-0.613263	0.62372	4.61418	0.494767	-0.0697456	TPR-containing co-chaperone; binds both Hsp82p (Hsp90) and Ssa1p (Hsp70) and stimulates the ATPase activity of SSA1, ts mutants reduce Hsp82p function while over expression suppresses the phenotypes of an HSP82 ts allele and a cpr7 deletion	Verified	protein folding	Hsp70 protein binding*	cytoplasm	yes	het
YOR071C::chr15_1	THI71	-0.146574	-0.360374	4.6136	0.521534	-0.675534	Transporter of thiamine or related compound; shares sequence similarity to Thi7p; proposed to be involved in 5-fluorocytosine sensitivity	Uncharacterized	transport	transporter activity	membrane	no	hom
YIL157C::chr9_2	FMP35	0.962304	1.45288	4.6129	-0.624968	-1.20538	Putative protein of unknown function; the authentic, non-tagged protein is detected in highly purified mitochondria in high-throughput studies	Uncharacterized	biological process unknown	molecular function unknown	mitochondrion	no	hom
YOR254C::chr15_3	SEC63	3.71768	5.61479	4.61013	0.201138	0.176319	Essential subunit of Sec63 complex (Sec63p, Sec62p, Sec66p and Sec72p); with Sec61 complex, Kar2p/BiP and Lhs1p forms a channel competent for SRP-dependent and post-translational SRP-independent protein targeting and import into the ER	Verified	posttranslational protein targeting to membrane*	protein transporter activity	mitochondrion*	yes	het
YER114C::chr00_5	BOI2	2.62925	2.41749	4.60608	-0.200668	-0.41375	Protein implicated in polar growth, functionally redundant with Boi1p; interacts with bud-emergence protein Bem1p; contains an SH3 (src homology 3) domain and a PH (pleckstrin homology) domain	Verified	establishment of cell polarity (sensu Fungi)*	phospholipid binding	bud neck*	no	hom
YIL028W::chr9_1	YIL028W	0.968406	1.33365	4.59981	-0.745811	-0.173289		Dubious				no	hom
YHR152W::chr8_3	SPO12	0.571711	0.436689	4.59627	-0.505811	-0.127196	Nucleolar protein of unknown function, positive regulator of exit from mitosis; involved in regulating the release of Cdc14p from the nucleolus in early anaphase; proposed to play similar role in meiosis	Verified	regulation of exit from mitosis*	molecular function unknown	nucleus*	no	hom
YBR032W::chr2_2	YBR032W	-0.249938	0.0602555	4.59396	0.880545	1.21049		Dubious				no	hom
YBL060W::chr2_1	YBL060W	0.990975	0.973603	4.58939	0.350888	0.641651		Uncharacterized	biological process unknown	molecular function unknown	cytoplasm*	no	hom
YGL241W::chr7_3	KAP114	0.120377	0.756094	4.58828	-0.555768	-0.336362	Karyopherin, responsible for nuclear import of Spt15p, histones H2A and H2B, and Nap1p; amino terminus shows similarity to those of other importins, particularly Cse1p; localization is primarily nuclear	Verified	protein import into nucleus	protein carrier activity	cytoplasm*	no	hom
YGR064W::chr7_4	YGR064W	0.754913	1.24595	4.58711	-0.700482	-0.111964		Dubious				no	hom
YGR242W::chr00_2	YGR242W	-0.695326	-0.505857	4.56805	-0.379528	0.215761		Dubious				no	hom
YMR093W::chr00_6	UTP15	-1.91045	-2.8123	4.564	-0.0945274	-0.867028	Nucleolar protein, component of the small subunit (SSU) processome containing the U3 snoRNA that is involved in processing of pre-18S rRNA	Verified	ribosome biogenesis and assembly*	snoRNA binding	small nucleolar ribonucleoprotein complex	yes	het
YGL012W::chr7_1	ERG4	-0.118223	0.188385	4.56156	0.836809	0.0520252	C-24(28) sterol reductase, catalyzes the final step in ergosterol biosynthesis; mutants are viable, but lack ergosterol	Verified	ergosterol biosynthetic process	delta24(24-1) sterol reductase activity	endoplasmic reticulum	no	hom
YDR219C::chr4_5	MFB1	2.35657	1.6499	4.55634	0.528836	0.116983	Mitochondria-associated F-box protein involved in maintenance of normal mitochondrial morphology; interacts with Skp1p through the F-box motif; preferentially localizes to the mother cell during budding	Verified	ubiquitin-dependent protein catabolic process*	protein binding	ubiquitin ligase complex*	no	hom
YGR092W::chr00_14	DBF2	0.0910036	3.68954	4.55391	-1.19715	-1.09889	Ser/Thr kinase involved in transcription and stress response; functions as part of a network of genes in exit from mitosis; localization is cell cycle regulated; activated by Cdc15p during the exit from mitosis	Verified	protein amino acid phosphorylation*	protein serine/threonine kinase activity	bud neck*	no	hom
YPL222W::chr16_1	FMP40	0.678073	-0.000933185	4.55272	-0.854169	-0.323935	Putative protein of unknown function; the authentic, non-tagged protein is detected in highly purified mitochondria in high-throughput studies	Uncharacterized	biological process unknown	molecular function unknown	mitochondrion	no	hom
YLR279W::chr12_4	YLR279W	-0.416906	0.627192	4.54315	-0.467454	0.214556		Dubious				no	hom
YIL013C::chr9_1	PDR11	3.64551	4.43549	4.54198	-0.953902	-0.363791	Membrane protein of the ATP-binding cassette (ABC) transporter superfamily, involved in multiple drug resistance, mediates sterol uptake when sterol biosynthesis is compromised, regulated by Pdr1p, required for anaerobic growth	Verified	sterol transport	ATPase activity, coupled to transmembrane movement of substances	membrane	no	hom
YOL088C::chr00_6	MPD2	-0.00922955	0.509626	4.53879	-0.569268	0.556667	Member of the protein disulfide isomerase (PDI) family, exhibits chaperone activity; overexpression suppresses the lethality of a pdi1 deletion but does not complement all Pdi1p functions; undergoes oxidation by Ero1p	Verified	protein folding	protein disulfide isomerase activity*	endoplasmic reticulum	no	hom
YKR080W::chr00_3	MTD1	0.210796	0.437413	4.52521	-0.795904	-0.573816	NAD-dependent 5,10-methylenetetrahydrafolate dehydrogenase, plays a catalytic role in oxidation of cytoplasmic one-carbon units; expression is regulated by Bas1p and Bas2p, repressed by adenine, and may be induced by inositol and choline	Verified	one-carbon compound metabolic process*	methylenetetrahydrofolate dehydrogenase (NAD+) activity	cytosol	no	hom
YBR232C::chr00_8	YBR232C	3.81037	4.56896	4.52301	-0.495214	-0.520185		Dubious				no	hom
YLR117C::chr12_2	CLF1	-0.110299	1.87655	4.51375	0.0515181	0.19497	Essential splicesome assembly factor; contains multiple tetratricopeptide repeat (TPR) protein-binding motifs and interacts specifically with many spliceosome components, may serve as a scaffold during splicesome assembly	Verified	nuclear mRNA splicing, via spliceosome*	protein binding	chromatin	yes	het
YLR238W::chr12_4	FAR10	0.0875088	0.96057	4.49614	-0.527855	-0.633739	Protein involved in G1 cell cycle arrest in response to pheromone, in a pathway different from the Far1p-dependent pathway; interacts with Far3p, Far7p, Far8p, Far9p, and Far11p; potential Cdc28p substrate	Verified	cell cycle arrest in response to pheromone	molecular function unknown	endoplasmic reticulum	no	hom
YGL051W::chr7_1	MST27	1.11102	2.34001	4.49388	-0.62988	-0.460386	Putative integral membrane protein, involved in vesicle formation; forms complex with Mst28p; member of DUP240 gene family; binds COPI and COPII vesicles	Verified	vesicle organization and biogenesis	protein binding	endoplasmic reticulum*	no	hom
YKR040C::chr00_14	YKR040C	3.81144	4.28686	4.4886	-0.605936	-0.480538		Dubious				no	hom
YLR131C::chr12_3	ACE2	0.461482	-1.57844	4.48581	0.633793	-0.839898	Transcription factor that activates expression of early G1-specific genes, localizes to daughter cell nuclei after cytokinesis and delays G1 progression in daughters, localization is regulated by phosphorylation; potential Cdc28p substrate	Verified	G1-specific transcription in mitotic cell cycle	transcriptional activator activity	nucleus*	no	hom
YIR036C::chr00_3	IRC24	1.9791	1.28025	4.46496	0.60495	0.199467	Putative protein of unknown function; sequence similarity with short-chain dehydrogenase/reductase family members; green fluorescent protein (GFP)-fusion protein localizes to the cytoplasm; YIR036C is a non-essential gene; null mutant displays increased l	Uncharacterized	biological process unknown	molecular function unknown	cytoplasm	no	hom
YML009C::chr00_4	MRPL39	-0.449193	0.481148	4.46297	0.0662978	0.112782	Mitochondrial ribosomal protein of the large subunit	Verified	translation	structural constituent of ribosome	mitochondrion*	no	hom
YNL244C::chr00_8	SUI1	2.1871	2.43851	4.45573	-0.23749	-0.633798	Translation initiation factor eIF1; component of a complex involved in recognition of the initiator codon; modulates translation accuracy at the initiation phase	Verified	translational initiation	translation initiation factor activity	multi-eIF complex	yes	het
YDR304C::chr4_6	CPR5	-0.723028	1.48647	4.45133	-0.978799	-0.286844	Peptidyl-prolyl cis-trans isomerase (cyclophilin) of the endoplasmic reticulum, catalyzes the cis-trans isomerization of peptide bonds N-terminal to proline residues; transcriptionally induced in response to unfolded proteins in the ER	Verified	biological process unknown	peptidyl-prolyl cis-trans isomerase activity	cytoplasm*	no	hom
YHR009C::chr00_10	YHR009C	-0.160519	1.06622	4.44914	0.365195	0.841635		Uncharacterized	biological process unknown	molecular function unknown	cytoplasm	no	hom
YDL109C::chr4_2	YDL109C	-1.13272	-0.997027	4.44028	-0.485125	-0.358607		Uncharacterized	lipid metabolic process	molecular function unknown	cellular component unknown	no	hom
YAL046C::chr1_1	YAL046C	-0.786972	-0.578932	4.43897	-0.799883	-0.140552		Uncharacterized	biological process unknown	molecular function unknown	cellular component unknown	no	hom
YGL103W::chr7_2	RPL28	-0.647442	-0.920152	4.43391	-0.755971	-0.855708	Ribosomal protein L29 of the large (60S) ribosomal subunit, has similarity to E. coli L15 and rat L27a ribosomal proteins; may have peptidyl transferase activity; can mutate to cycloheximide resistance	Verified	translation	structural constituent of ribosome*	nucleus*	yes	het
YOR346W::chr15_4	REV1	0.83716	0.804495	4.42189	-0.956904	-1.18039	Deoxycytidyl transferase, forms a complex with the subunits of DNA polymerase zeta, Rev3p and Rev7p; involved in repair of abasic sites in damaged DNA	Verified	DNA repair*	DNA-directed DNA polymerase activity*	nucleus*	no	hom
YPR169W::chr16_5	JIP5	2.32533	1.82837	4.41395	-0.128402	0.59467	Nucleolar protein of unknown function, exhibits a physical interaction with Bre1p	Uncharacterized	protein monoubiquitination	molecular function unknown	nucleus*	yes	het
YPR017C::chr16_4	DSS4	1.16694	1.3582	4.40415	0.455977	0.365749	Nucleotide release factor functioning in the post-Golgi secretory pathway, required for ER-to-Golgi transport, binds zinc, found both on membranes and in the cytosol; guanine nucleotide dissociation stimulator	Verified	secretory pathway	guanyl-nucleotide exchange factor activity*	membrane fraction*	no	hom
YDR063W::chr4_4	YDR063W	-0.049181	-0.415844	4.40027	-1.10439	0.0215926		Uncharacterized	biological process unknown	molecular function unknown	cytoplasm*	no	hom
YGL224C::chr7_3	SDT1	2.07854	2.45381	4.38655	-0.148059	-0.556575	Pyrimidine nucleotidase; overexpression suppresses the 6-AU sensitivity of transcription elongation factor S-II, as well as resistance to other pyrimidine derivatives	Verified	pyrimidine base metabolic process	nucleotidase activity	cellular component unknown	no	hom
YBR255W::chr2_4	YBR255W	1.1734	0.597531	4.37325	-0.802807	-1.50696		Uncharacterized	biological process unknown	molecular function unknown	cytoplasm	no	hom
YGL006W::chr7_1	PMC1	2.53276	3.66217	4.36668	-0.969915	-0.855782	Vacuolar Ca2+ ATPase involved in depleting cytosol of Ca2+ ions; prevents growth inhibition by activation of calcineurin in the presence of elevated concentrations of calcium; similar to mammalian PMCA1a	Verified	calcium ion homeostasis*	calcium-transporting ATPase activity	vacuolar membrane (sensu Fungi)	no	hom
YNL333W::chr14_1	SNZ2	0.925076	0.7022	4.35237	0.385419	-0.496442	Member of a stationary phase-induced gene family; transcription of SNZ2 is induced prior to diauxic shift, and also in the absence of thiamin in a Thi2p-dependent manner; forms a coregulated gene pair with SNO2; interacts with Thi11p	Verified	thiamin biosynthetic process*	protein binding	cellular component unknown	no	hom
YLR436C::chr00_4	ECM30	0.995442	1.21309	4.34299	-0.377991	-0.740518	Non-essential protein of unknown function	Verified	cell wall organization and biogenesis	molecular function unknown	cytoplasm	no	hom
YNL256W::chr00_8	FOL1	-0.22263	0.232947	4.34087	0.175192	-0.690079	Multifunctional enzyme of the folic acid biosynthesis pathway, has dihydropteroate synthetase, dihydro-6-hydroxymethylpterin pyrophosphokinase, and dihydroneopterin aldolase activities	Verified	folic acid and derivative biosynthetic process	2-amino-4-hydroxy-6-hydroxymethyldihydropteridine diphosphokinase activity*	cytoplasm*	yes	het
YCL001W-A::chr00_1	YCL001W-A	2.86143	3.25137	4.33843	0.408709	-0.53752		Uncharacterized	biological process unknown	molecular function unknown	cellular component unknown	no	hom
YDR053W::chr4_4	YDR053W	1.09191	4.10608	4.33691	-0.840814	-1.37433		Dubious				yes	het
YDL168W::chr4_2	SFA1	1.12099	0.950429	4.33569	-0.707272	-1.1404	Bifunctional enzyme containing both alcohol dehydrogenase and glutathione-dependent formaldehyde dehydrogenase activities, functions in formaldehyde detoxification and formation of long chain and complex alcohols, regulated by Hog1p-Sko1p	Verified	formaldehyde catabolic process	alcohol dehydrogenase activity*	cytoplasm*	no	hom
YMR004W::chr00_9	MVP1	0.888942	0.954645	4.33239	-0.341143	-0.0743944	Protein required for sorting proteins to the vacuole; overproduction of Mvp1p suppresses several dominant VPS1 mutations; Mvp1p and Vps1p act in concert to promote membrane traffic to the vacuole	Verified	protein targeting to vacuole	phosphatidylinositol 3-phosphate binding	cytoplasm	no	hom
YDR283C::chr4_6	GCN2	-1.2419	-0.346917	4.32158	1.43678	0.172936	Protein kinase, phosphorylates the alpha-subunit of translation initiation factor eIF2 (Sui2p) in response to starvation; activated by uncharged tRNAs and the Gcn1p-Gcn20p complex	Verified	protein amino acid phosphorylation*	protein kinase activity*	cytosolic ribosome (sensu Eukaryota)	no	hom
YLR427W::chr00_4	MAG2	0.252793	-0.24312	4.32134	-1.5424	-0.549781	DNA-3-methyladenine glycosidase II that catalyzes of the hydrolysis of alkylated DNA	Uncharacterized	DNA dealkylation	molecular function unknown	cytoplasm	no	hom
YKR027W::chr00_14	BCH2	0.805688	0.687045	4.32009	-0.726741	-1.50627	Member of the Chs5p-Arf1p-binding proteins (ChAPs), a group of 4 related, interacting proteins (Bch1p, Fmp50p, Bud7p, Chs6p) that mediate export of specific cargo proteins, including chitin synthase Chs3p, from the Golgi to plasma membrane	Verified	Golgi to plasma membrane transport*	molecular function unknown	mitochondrion*	no	hom
YPL116W::chr16_2	HOS3	1.51372	1.41501	4.3125	0.873052	0.794727	Trichostatin A-insensitive homodimeric histone deacetylase (HDAC) with specificity in vitro for histones H3, H4, H2A, and H2B; similar to Hda1p, Rpd3p, Hos1p, and Hos2p; deletion results in increased histone acetylation at rDNA repeats	Verified	histone deacetylation	histone deacetylase activity	cytoplasm*	no	hom
YDR015C::chr4_3	YDR015C	4.02953	4.66955	4.31173	-0.457928	-0.570842		Dubious				no	hom
YDR003W::chr4_3	RCR2	1.86019	1.96057	4.31055	-0.604967	-0.21009	Probable integral membrane protein with similarity to Rcr1p; C-terminal region can functionally replace the corresponding region of Rcr1p in conferring Congo Red resistance when overexpressed; localizes to vacuole in a large-scale study	Verified	biological process unknown	molecular function unknown	cytoplasm*	no	hom
YOL025W::chr15_5	LAG2	0.305342	0.513817	4.30955	-0.900319	-0.973109	Protein involved in determination of longevity; LAG2 gene is preferentially expressed in young cells; overexpression extends the mean and maximum life span of cells	Verified	replicative cell aging	molecular function unknown	mitochondrion	no	hom
YER129W::chr00_5	SAK1	-0.331812	-0.485946	4.30868	-0.640868	-1.08847	Upstream kinase for the SNF1 complex; partially redundant function with Elm1p and Tos3p; members of this family of kinases have functional orthology with LKB1, a mammalian kinase associated with Peutz-Jeghers cancer-susceptibility syndrome	Verified	protein amino acid phosphorylation*	protein kinase activity	cytoplasm	no	hom
YML095C-A::chr00_9	YML094C-A	-0.954311	-0.520941	4.3028	-1.08443	-1.36461		Dubious				no	hom
YPR111W::chr16_5	DBF20	2.51533	4.2915	4.29902	-1.08329	-0.287449	Ser/Thr kinase involved in late nuclear division, one of the mitotic exit network (MEN) proteins; necessary for the execution of cytokinesis	Verified	protein amino acid phosphorylation*	protein serine/threonine kinase activity	cytoplasm	no	hom
YPL165C::chr16_2	SET6	1.74662	1.95679	4.29891	-1.82717	-0.654244	Protein of unknown function; deletion heterozygote is sensitive to compounds that target ergosterol biosynthesis, may be involved in compound availability	Verified	biological process unknown	molecular function unknown	cellular component unknown	no	hom
YMR030W::chr13_2	RSF1	1.98774	2.33853	4.29163	-0.54623	-0.51199	Protein required for respiratory growth; localized to both the nucleus and mitochondrion; mutant displays decreased transcription of specific nuclear and mitochondrial genes whose products are involved in respiratory growth	Verified	aerobic respiration*	molecular function unknown	nucleus*	no	hom
YPR147C::chr16_5	YPR147C	2.84649	3.06016	4.28995	-0.253655	-0.490969		Uncharacterized	biological process unknown	molecular function unknown	cytoplasm	no	hom
YDR481C::chr4_8	PHO8	3.26454	3.93572	4.2822	-0.567524	-0.690189	Repressible alkaline phosphatase, a glycoprotein localized to the vacuole; regulated by levels of inorganic phosphate and by a system consisting of Pho4p, Pho9p, Pho80p, Pho81p and Pho85p; dephosphorylates phosphotyrosyl peptides	Verified	protein amino acid dephosphorylation	alkaline phosphatase activity	vacuolar membrane (sensu Fungi)	no	hom
YHR190W::chr8_3	ERG9	-1.42096	-0.45868	4.27814	-0.531776	0.41701	Farnesyl-diphosphate farnesyl transferase (squalene synthase), joins two farnesyl pyrophosphate moieties to form squalene in the sterol biosynthesis pathway	Verified	ergosterol biosynthetic process	farnesyl-diphosphate farnesyltransferase activity	endoplasmic reticulum*	yes	het
YOR384W::chr15_5	FRE5	1.17099	0.768069	4.27624	-0.460794	-0.802878	Putative ferric reductase with similarity to Fre2p; expression induced by low iron levels; the authentic, non-tagged protein is detected in highly purified mitochondria in high-throughput studies	Verified	biological process unknown	ferric-chelate reductase activity	mitochondrion	no	hom
YER039C-A::chr00_2	YER039C-A	0.715375	0.526628	4.27455	0.092186	0.134006		Uncharacterized	biological process unknown	molecular function unknown	cellular component unknown	no	hom
YIR013C::chr9_2	GAT4	1.73339	1.72177	4.27411	0.106783	0.00652237	Protein containing GATA family zinc finger motifs	Verified	transcription	transcription factor activity	nucleus	no	hom
YDR231C::chr4_5	COX20	1.75746	0.814476	4.27332	-0.972015	-0.924826	Mitochondrial inner membrane protein, required for proteolytic processing of Cox2p and its assembly into cytochrome c oxidase	Verified	aerobic respiration*	unfolded protein binding	mitochondrion*	no	hom
YDL186W::chr4_2	YDL186W	4.30485	3.77404	4.26939	-0.233872	0.053402		Uncharacterized	biological process unknown	molecular function unknown	cellular component unknown	no	hom
YJR058C::chr00_13	APS2	2.06448	1.27436	4.26452	-0.860827	-0.598497	Small subunit of the clathrin-associated adaptor complex AP-2, which is involved in protein sorting at the plasma membrane; related to the sigma subunit of the mammalian plasma membrane clathrin-associated protein (AP-2) complex	Verified	vesicle-mediated transport	molecular function unknown	AP-2 adaptor complex	no	hom
YOR262W::chr15_3	YOR262W	0.966391	1.62463	4.26312	-1.48057	-0.868162		Uncharacterized	biological process unknown	molecular function unknown	cytoplasm	yes	het
YEL005C::chr5_2	VAB2	2.8535	2.73984	4.26041	-0.739929	-1.0697	Protein with a potential role in vacuolar function, as suggested by its ability to bind Vac8p; green fluorescent protein (GFP)-fusion protein localizes to the cytoplasm in a punctate pattern	Verified	biological process unknown	protein binding	cytoplasm	no	hom
YMR221C::chr13_4	FMP42	1.10091	1.1457	4.25958	-0.581464	-1.15184	Putative protein of unknown function; the authentic, non-tagged protein is detected in highly purified mitochondria in high-throughput studies	Uncharacterized	biological process unknown	molecular function unknown	mitochondrion*	no	hom
YGR190C::chr7_5	YGR190C	0.866176	0.95625	4.25882	-0.612868	-0.758088		Dubious				yes	het
YNL259C::chr14_1	ATX1	2.03754	1.20566	4.25821	-0.0312127	-1.58404	Cytosolic copper metallochaperone that transports copper to the secretory vesicle copper transporter Ccc2p for eventual insertion into Fet3p, which is a multicopper oxidase required for high-affinity iron uptake	Verified	response to oxidative stress*	copper chaperone activity	cytosol	no	hom
YKL005C::chr00_12	BYE1	2.90519	2.96506	4.25711	-1.26293	-0.852613	Negative regulator of transcription elongation, contains a TFIIS-like domain and a PHD finger, multicopy suppressor of temperature-sensitive ess1 mutations, probably binds RNA polymerase II large subunit	Verified	negative regulation of transcription from RNA polymerase II promoter	transcriptional elongation regulator activity	nucleus	no	hom
YER031C::chr00_10	YPT31	0.727772	0.348427	4.25124	2.2694	-0.923592	GTPase of the Ypt/Rab family, very similar to Ypt32p; involved in the exocytic pathway; mediates intra-Golgi traffic or the budding of post-Golgi vesicles from the trans-Golgi	Verified	vesicle-mediated transport*	GTPase activity	mitochondrial outer membrane*	no	hom
YPL130W::chr16_2	SPO19	2.76123	2.01239	4.24018	-0.162569	-0.439741	Meiosis-specific protein of unknown function, involved in completion of nuclear divisions; identified as a weak high-copy suppressor of the spo1-1 ts mutation; putative GPI-dependent cell-wall protein	Verified	meiosis	molecular function unknown	cell wall (sensu Fungi)	no	hom
YNL149C::chr14_2	PGA2	1.42218	1.61083	4.23184	-1.44083	-0.530964	Essential protein required for maturation of Gas1p and Pho8p; involved in protein trafficking; GFP-fusion protein localizes to the ER and YFP-fusion protein to the nuclear envelope-ER network; null mutants have a cell separation defect	Uncharacterized	mitochondrion organization and biogenesis*	molecular function unknown	endoplasmic reticulum*	yes	het
YGL015C::chr7_1	YGL015C	1.94181	2.50766	4.22482	-0.56868	-0.659919		Uncharacterized	biological process unknown	molecular function unknown	cellular component unknown	no	hom
YBR234C::chr2_4	ARC40	1.78431	3.2029	4.20674	-0.403039	-0.365268	Essential subunit of the ARP2/3 complex, which is required for the motility and integrity of cortical actin patches	Verified	actin filament organization*	structural constituent of cytoskeleton	Arp2/3 protein complex	yes	het
YDR160W::chr4_5	SSY1	3.95563	3.10462	4.19524	-0.125175	0.211583	Component of the SPS plasma membrane amino acid sensor system (Ssy1p-Ptr3p-Ssy5p), which senses external amino acid concentration and transmits intracellular signals that result in regulation of expression of amino acid permease genes	Verified	response to amino acid stimulus	molecular function unknown	plasma membrane	yes	het
YGR225W::chr00_2	AMA1	-0.129147	-0.0098698	4.19425	-1.14112	-0.693196	Activator of meiotic anaphase promoting complex (APC/C); Cdc20p family member; required for initiation of spore wall assembly; required for Clb1p degradation during meiosis	Verified	sporulation (sensu Fungi)*	enzyme activator activity	anaphase-promoting complex	no	hom
YGR177C::chr7_5	ATF2	3.17093	3.01362	4.19361	-0.423361	0.191625	Alcohol acetyltransferase, may play a role in steroid detoxification; forms volatile esters during fermentation, which is important in brewing	Verified	steroid metabolic process	alcohol O-acetyltransferase activity	cytoplasm*	no	hom
YGR043C::chr7_4	YGR043C	-0.478935	-0.181857	4.19017	-0.689545	0.156528		Uncharacterized	biological process unknown	transaldolase activity	nucleus	no	hom
YLL039C::chr12_1	UBI4	0.790011	1.01289	4.18889	0.634524	-0.0210755	Ubiquitin, becomes conjugated to proteins, marking them for selective degradation via the ubiquitin-26S proteasome system; essential for the cellular stress response	Verified	sporulation (sensu Fungi)*	protein tag*	cytoplasm	no	hom
YLR050C::chr00_8	YLR050C	0.00049458	-0.319322	4.18764	0.152472	0.210927		Uncharacterized	biological process unknown	molecular function unknown	endoplasmic reticulum	no	hom
YNR065C::chr00_4	YSN1	2.69045	2.3255	4.18512	-0.0206706	-0.95002	Sortilin homolog, interacts with proteins of the endocytic machinery	Uncharacterized	biological process unknown	molecular function unknown	cellular component unknown	no	hom
YKL211C::chr11_3	TRP3	0.331436	3.02441	4.18254	1.47367	-0.284698	Bifunctional enzyme exhibiting both indole-3-glycerol-phosphate synthase and anthranilate synthase activities, forms multifunctional hetero-oligomeric anthranilate synthase:indole-3-glycerol phosphate synthase enzyme complex with Trp2p	Verified	tryptophan biosynthetic process	anthranilate synthase activity*	cytoplasm*	no	hom
YOR243C::chr15_3	PUS7	1.26048	0.805868	4.17901	0.0228962	-0.361362	Pseudouridine synthase, catalyzes pseudouridylation at position 35 in U2 snRNA, position 13 in cytoplasmic tRNAs, and position 35 in pre-tRNA(Tyr); Asp(256) mutation abolishes activity; conserved in archaea, some bacteria, and vertebrates	Verified	ribosome biogenesis and assembly*	pseudouridine synthase activity	nucleus	no	hom
YGL010W::chr7_1	YGL010W	1.56497	2.56884	4.17874	-0.847092	-0.442398		Uncharacterized	biological process unknown	molecular function unknown	endoplasmic reticulum	no	hom
YOL053C-A::chr15_5	DDR2_p	0.236026	-0.206658	4.17704	-0.455742	-0.731927	Multistress response protein, expression is activated by a variety of xenobiotic agents and environmental or physiological stresses	Verified	response to stress	molecular function unknown	cytoplasm*	no	hom
YBR053C::chr2_2	YBR053C	0.764043	0.649286	4.17668	-1.06567	-0.862248		Uncharacterized	biological process unknown	molecular function unknown	cellular component unknown	no	hom
YHR126C::chr8_2	YHR126C	0.640767	1.47337	4.17339	-0.27281	-0.221919		Uncharacterized	biological process unknown	molecular function unknown	cellular component unknown	no	hom
YMR182C::chr13_4	RGM1	0.670732	0.254022	4.17307	-0.651012	-1.36066	Putative transcriptional repressor with proline-rich zinc fingers; overproduction impairs cell growth	Verified	negative regulation of transcription from RNA polymerase II promoter	RNA polymerase II transcription factor activity	nucleus	no	hom
YGL177W::chr7_2	YGL177W	-0.664399	1.56312	4.17213	-0.598422	0.203603		Dubious				no	hom
YPR012W::chr16_4	YPR012W	0.358602	0.130383	4.16229	0.346169	0.487723		Dubious				no	hom
YPL194W::chr00_18	DDC1	0.319771	0.465733	4.16089	0.273687	-0.0462169	DNA damage checkpoint protein, part of a PCNA-like complex required for DNA damage response, required for pachytene checkpoint to inhibit cell cycle in response to unrepaired recombination intermediates; potential Cdc28p substrate	Verified	meiosis*	molecular function unknown	condensed nuclear chromosome	no	hom
YGL139W::chr7_2	FLC3	1.92307	2.68525	4.16067	-0.562313	-0.00565443	Putative FAD transporter, similar to Flc1p and Flc2p; localized to the ER	Verified	FAD transport	FAD transporter activity	mitochondrion*	no	hom
YHR188C::chr00_21	GPI16	1.73502	1.00863	4.15468	1.15454	0.354645	Transmembrane protein subunit of the glycosylphosphatidylinositol transamidase complex that adds GPIs to newly synthesized proteins; human PIG-Tp homolog	Verified	attachment of GPI anchor to protein	GPI-anchor transamidase activity	GPI-anchor transamidase complex	yes	het
YMR161W::chr13_4	HLJ1	3.33328	4.06397	4.15063	0.269385	1.3211	Co-chaperone for Hsp40p, anchored in the ER membrane; with its homolog Hdj1p promotes ER-associated protein degradation (ERAD) of integral membrane substrates; similar to E. coli DnaJ	Verified	protein folding*	chaperone regulator activity*	endoplasmic reticulum*	no	hom
YPR008W::chr00_15	HAA1	0.473652	0.745231	4.14619	-0.465222	0.298221	Transcriptional activator involved in the transcription of TPO2, HSP30 and other genes encoding membrane stress proteins; despite sequence similarity with the transcription factor Ace1p, it is not subject to metalloregulation	Verified	transcription initiation from RNA polymerase II promoter	specific RNA polymerase II transcription factor activity	nucleus	no	hom
YDL089W::chr4_1	YDL089W	-0.94598	-0.173043	4.14444	-0.774029	-0.0829116		Uncharacterized	biological process unknown	molecular function unknown	cellular component unknown	no	hom
YNL085W::chr00_16b	MKT1	0.0264789	0.782313	4.14178	-0.229741	0.210165	Protein that forms a complex with Pbp1p that may mediate posttranscriptional regulation of HO endonuclease; involved in propagation of M2 dsRNA satellite of L-A virus	Verified	positive regulation of protein biosynthetic process*	nuclease activity	cytoplasm*	no	hom
YAL043C-A::chr1_1	YAL042C-A	0.304552	0.0317181	4.14126	-0.840529	-0.605286		Dubious				no	hom
YPL168W::chr16_2	YPL168W	-0.957425	-1.18029	4.13524	-0.184352	0.332548		Uncharacterized	biological process unknown	molecular function unknown	mitochondrion	no	hom
YBR050C::chr2_2	REG2	1.35374	0.91118	4.135	0.166428	0.057715	Regulatory subunit of the Glc7p type-1 protein phosphatase; involved with Reg1p, Glc7p, and Snf1p in regulation of glucose-repressible genes, also involved in glucose-induced proteolysis of maltose permease	Verified	negative regulation of transcription from RNA polymerase II promoter	protein phosphatase type 1 regulator activity	protein phosphatase type 1 complex	no	hom
YCL053C::chr3_1	YCL053C_d	0.637068	-0.196036	4.12887	-0.791022	-0.874118		Deleted				yes	het
YKL026C::chr11_1	GPX1	4.55532	4.76526	4.12421	-0.445704	-0.221359	Phospholipid hydroperoxide glutathione peroxidase induced by glucose starvation that protects cells from phospholipid hydroperoxides and nonphospholipid peroxides during oxidative stress	Verified	response to oxidative stress	glutathione peroxidase activity*	cellular component unknown	no	hom
YLR438W::chr00_4	CAR2	-0.305611	0.243647	4.12343	0.194389	0.0667492	L-ornithine transaminase (OTAse), catalyzes the second step of arginine degradation, expression is dually-regulated by allophanate induction and a specific arginine induction process; not nitrogen catabolite repression sensitive	Verified	arginine catabolic process	ornithine-oxo-acid transaminase activity	cytoplasm*	no	hom
YGR142W::chr7_5	BTN2	2.15622	2.28808	4.11804	-0.812813	-0.959236	v-SNARE binding protein that facilitates specific protein retrieval from a late endosome to the Golgi; modulates arginine uptake, possible role in mediating pH homeostasis between the vacuole and plasma membrane H(+)-ATPase	Verified	amino acid transport*	protein binding	cytosol*	no	hom
YAL001C::chr1_1	TFC3	-0.274354	0.843518	4.11787	0.96676	1.56661	Largest of six subunits of the RNA polymerase III transcription initiation factor complex (TFIIIC); part of the TauB domain of TFIIIC that binds DNA at the BoxB promoter sites of tRNA and similar genes; cooperates with Tfc6p in DNA binding	Verified	transcription initiation from RNA polymerase III promoter	RNA polymerase III transcription factor activity	mitochondrion*	yes	het
YCR008W::chr3_1	SAT4	1.9564	2.08194	4.10992	-0.52654	-1.56675	Ser/Thr protein kinase involved in salt tolerance; funtions in regulation of Trk1p-Trk2p potassium transporter; partially redundant with Hal5p; has similarity to Npr1p	Verified	G1/S transition of mitotic cell cycle*	protein kinase activity	cellular component unknown	no	hom
YPL257W::chr16_1	YPL257W	-0.049392	-0.271947	4.10731	-0.107326	-0.383582		Uncharacterized	biological process unknown	molecular function unknown	cellular component unknown	no	hom
YDL215C::chr4_3	GDH2	3.07971	3.8927	4.09256	0.327095	0.23934	NAD(+)-dependent glutamate dehydrogenase, degrades glutamate to ammonia and alpha-ketoglutarate; expression sensitive to nitrogen catabolite repression and intracellular ammonia levels	Verified	nitrogen compound metabolic process	glutamate dehydrogenase activity	mitochondrion*	no	hom
YGR098C::chr7_4	ESP1	4.58999	2.64628	4.08965	-0.205698	-1.15427	Separase with cysteine protease activity (related to caspases) that promotes sister chromatid separation by mediating dissociation of the cohesin Scc1p from chromatin; inhibited by Pds1p	Verified	mitotic sister chromatid segregation*	cysteine-type endopeptidase activity	cytoplasm*	yes	het
YGL140C::chr7_2	YGL140C	0.0896102	0.592055	4.08924	-0.542949	-1.01964		Uncharacterized	biological process unknown	molecular function unknown	cellular component unknown	no	hom
YKL173W::chr11_2	SNU114	1.2077	0.778692	4.0876	-0.0771359	0.219166	GTPase component of U5 snRNP involved in mRNA splicing via spliceosome; binds directly to U5 snRNA; proposed to be involved in conformational changes of the spliceosome; similarity to ribosomal translocation factor EF-2	Verified	nuclear mRNA splicing, via spliceosome*	RNA splicing factor activity, transesterification mechanism*	U4/U6 x U5 tri-snRNP complex*	yes	het
YLR330W::chr12_5	CHS5	-1.13063	0.644912	4.08416	1.40196	1.13408	Protein involved in export from the Golgi to plasma membrane; involved in chitin biosynthesis through its role in Chs3p localization; interacts with Arf1p, Bch1p, Fmp50p, Bud7p, and Chs6p	Verified	spore wall assembly (sensu Fungi)*	molecular function unknown	cytoplasm	no	hom
YDL163W::chr4_2	YDL163W	1.54635	0.989674	4.07897	0.346957	-0.636231		Dubious				yes	het
YCR045C::chr00_1	YCR045C	0.258292	0.42216	4.0732	0.238737	-0.122294		Uncharacterized	biological process unknown	serine-type peptidase activity	cellular component unknown	no	hom
YGL049C::chr7_1	TIF4632	1.64353	1.65505	4.07249	-0.650414	-0.624294	Translation initiation factor eIF4G, subunit of the mRNA cap-binding protein complex (eIF4F) that also contains eIF4E (Cdc33p); associates with the poly(A)-binding protein Pab1p, also interacts with eIF4A (Tif1p); homologous to Tif4631p	Verified	translational initiation	translation initiation factor activity	ribosome*	no	hom
YLR460C::chr00_4	YLR460C	-0.828813	-1.15552	4.07062	0.300982	0.197956		Uncharacterized	biological process unknown	molecular function unknown	cellular component unknown	no	hom
YIL011W::chr9_1	TIR3	4.88528	5.17732	4.06929	-1.2073	-1.55676	Cell wall mannoprotein of the Srp1p/Tip1p family of serine-alanine-rich proteins; expressed under anaerobic conditions and required for anaerobic growth	Verified	biological process unknown	molecular function unknown	cell wall (sensu Fungi)	no	hom
YDL171C::chr4_2	GLT1	3.09699	3.1905	4.06089	-0.476492	-0.957201	NAD(+)-dependent glutamate synthase (GOGAT), synthesizes glutamate from glutamine and alpha-ketoglutarate; with Gln1p, forms the secondary pathway for glutamate biosynthesis from ammonia; expression regulated by nitrogen source	Verified	glutamate biosynthetic process	glutamate synthase (NADH) activity	mitochondrion*	no	hom
YDL169C::chr4_2	UGX2	-1.30008	-1.31696	4.05938	-0.393375	-0.332835	Protein of unknown function, transcript accumulates in response to any combination of stress conditions	Verified	biological process unknown	molecular function unknown	cellular component unknown	no	hom
YMR101C::chr00_9	SRT1	-0.00440464	0.286833	4.05574	-0.116905	-0.104743	Cis-prenyltransferase involved in synthesis of long-chain dolichols (19-22 isoprene units; as opposed to Rer2p which synthesizes shorter-chain dolichols); localizes to lipid bodies; transcription is induced during stationary phase	Verified	protein amino acid glycosylation	dehydrodolichyl diphosphate synthase activity	lipid particle	no	hom
YIL050W::chr9_1	PCL7	3.46925	3.98388	4.05452	-0.571029	0.114877	Pho85p cyclin of the Pho80p subfamily, forms a functional kinase complex with Pho85p which phosphorylates Mmr1p and is regulated by Pho81p; involved in glycogen metabolism, expression is cell-cycle regulated	Verified	regulation of glycogen biosynthetic process*	cyclin-dependent protein kinase regulator activity	cyclin-dependent protein kinase holoenzyme complex	no	hom
YDL219W::chr4_3	DTD1	4.08278	4.77814	4.05006	-0.0805661	-0.581164	D-Tyr-tRNA(Tyr) deacylase, functions in protein translation, may affect nonsense suppression via alteration of the protein synthesis machinery; ubiquitous among eukaryotes	Verified	translation*	D-tyrosyl-tRNA(Tyr) deacylase activity	cytoplasm	no	hom
YKR102W::chr00_15	FLO10	0.558273	0.376311	4.0489	0.00325721	-0.0277046	Lectin-like protein with similarity to Flo1p, thought to be involved in flocculation	Verified	flocculation via cell wall protein-carbohydrate interaction	mannose binding	cell wall (sensu Fungi)	no	hom
YNL260C::chr00_8	YNL260C	0.435198	-0.22603	4.03678	0.0227597	0.743106		Uncharacterized	biological process unknown	molecular function unknown	cytoplasm*	yes	het
YBL065W::chr2_1	YBL065W	1.51745	2.7816	4.02688	0.627294	0.419747		Dubious				no	hom
YCL022C::chr00_12	YCL022C	2.72651	2.81171	4.02409	-1.07527	-0.31742		Dubious				no	hom
YNL252C::chr00_8	MRPL17	2.15722	1.77943	4.01697	-1.26173	-1.13228	Mitochondrial ribosomal protein of the large subunit	Verified	translation	structural constituent of ribosome	mitochondrion*	no	hom
YDR266C::chr4_6	YDR266C	0.629797	0.446426	4.01425	-1.0416	-0.802147		Verified	biological process unknown	molecular function unknown	cytoplasm*	no	hom
YNR050C::chr00_4	LYS9	0.11733	-0.29242	4.01387	-0.870845	-1.21957	Saccharopine dehydrogenase (NADP+, L-glutamate-forming); catalyzes the formation of saccharopine from alpha-aminoadipate 6-semialdehyde, which is the seventh step in lysine biosynthesis pathway	Verified	lysine biosynthetic process via aminoadipic acid	saccharopine dehydrogenase (NADP+, L-glutamate-forming) activity	cytoplasm	no	hom
YBL037W::chr2_1	APL3	0.83108	1.03281	4.01114	0.487109	0.161388	Alpha-adaptin, large subunit of the clathrin associated protein complex (AP-2); involved in vesicle mediated transport	Verified	vesicle-mediated transport	molecular function unknown	AP-2 adaptor complex	no	hom
YOR055W::chr15_1	YOR055W	2.0088	3.22448	4.00911	-0.727527	-0.631235		Dubious				no	hom
YIR018W::chr00_3	YAP5	0.43126	0.508816	4.00623	0.510589	0.526779	Basic leucine zipper (bZIP) transcription factor	Verified	positive regulation of transcription from RNA polymerase II promoter*	RNA polymerase II transcription factor activity	nucleus	no	hom
YCR085W::chr00_1	YCR085W	0.42892	0.490306	4.00004	0.631829	0.10676		Dubious				no	hom

## Sheet: Cer IC10
strain	Gene	z_result_nq:07_07_12_t01:Miconazole:40:nM::::5_20:heho_05_06:YPD	z_result_nq:07_07_12_t11:Cervastatin:5:uM:::mM:5_20:heho_05_06:YPD	z_result_nq:07_07_12_t12:Miconazole:100:nM:::mM:5_20:heho_05_06:YPD	z_result_nq:07_08_04_t01:Cervastatin:1.2:uM:Miconazole:40:nM:5_20:heho_05_06:YPD	z_result_nq:07_08_08_t05:Cervastatin:1.2:uM::::5_20:heho_05_06:YPD	Description	feature_qualifier	GO_process	GO_function	GO_component	essential_gene	zygosity
YML075C::chr00_11	HMG1	2.27275	11.3174	2.81927	15.2505	10.4879	One of two isozymes of HMG-CoA reductase that catalyzes the conversion of HMG-CoA to mevalonate, which is a rate-limiting step in sterol biosynthesis; localizes to the nuclear envelope; overproduction induces the formation of karmellae	Verified	ergosterol biosynthetic process	hydroxymethylglutaryl-CoA reductase (NADPH) activity	endoplasmic reticulum membrane*	no	hom
YGR181W::chr7_5	TIM13	7.678	9.43202	7.01163	-0.480322	-0.372093	Mitochondrial intermembrane space protein, forms a complex with TIm8p that mediates import and insertion of a subset of polytopic inner membrane proteins; may prevent aggregation of incoming proteins in a chaperone-like manner	Verified	protein import into mitochondrial inner membrane	protein transporter activity	mitochondrion*	no	hom
YGR091W::chr7_4	PRP31	5.30409	8.45778	6.27902	-0.854222	0.0639842	Splicing factor, component of the U4/U6-U5 snRNP complex	Verified	nuclear mRNA splicing, via spliceosome	RNA splicing factor activity, transesterification mechanism	mitochondrion*	yes	het
YJR080C::chr00_12	FMP26	8.31583	7.98455	5.55407	-0.0223138	-1.07518	Putative protein of unknown function; the authentic, non-tagged protein is detected in highly purified mitochondria in high-throughput studies	Uncharacterized	biological process unknown	molecular function unknown	mitochondrion	no	hom
YKL136W::chr11_2	YKL136W	5.04135	7.62939	3.03339	1.32274	1.88474		Dubious				no	hom
YOR332W::chr15_4	VMA4	7.15796	7.59857	3.9232	-0.540112	-0.216729	Subunit E of the eight-subunit V1 peripheral membrane domain of the vacuolar H+-ATPase (V-ATPase), an electrogenic proton pump found throughout the endomembrane system; required for the V1 domain to assemble onto the vacuolar membrane	Verified	vacuolar acidification	hydrogen ion transporting ATPase activity, rotational mechanism	vacuolar membrane (sensu Fungi)*	no	hom
YNL294C::chr14_1	RIM21	1.76537	7.44515	5.04545	4.31886	1.52735	Component of the RIM101 pathway, has a role in cell wall construction and alkaline pH response; has similarity to A. nidulans PalH	Verified	sporulation (sensu Fungi)*	molecular function unknown	cellular component unknown	no	hom
YGR122W::chr7_4	YGR122W	3.91287	7.3042	5.35948	1.42055	0.792715		Uncharacterized	negative regulation of transcription from RNA polymerase II promoter	molecular function unknown	cytoplasm	no	hom
YPL216W::chr16_1	YPL216W	3.76984	7.12319	6.72262	-0.251494	0.98862		Uncharacterized	biological process unknown	molecular function unknown	cellular component unknown	no	hom
YER083C::chr5_3	GET2	2.58709	7.09106	1.19007	0.918874	0.137748	Subunit of the GET complex; required for meiotic nuclear division and for the retrieval of HDEL proteins from the Golgi to the ER in an ERD2 dependent fashion; may be involved in cell wall function	Verified	cell wall organization and biogenesis*	molecular function unknown	endoplasmic reticulum*	no	hom
YIL037C::chr9_1	PRM2	4.87116	6.76235	6.93992	-2.20627	-1.77704	Pheromone-regulated protein, predicted to have 4 transmembrane segments and a coiled coil domain; regulated by Ste12p	Verified	conjugation with cellular fusion*	molecular function unknown	integral to membrane	no	hom
YPL229W::chr16_1	YPL229W	6.64416	6.7304	4.70688	-0.714286	-0.234756		Uncharacterized	biological process unknown	molecular function unknown	cytoplasm	no	hom
YDL181W::chr4_2	INH1	7.07749	6.69514	6.06674	0.313914	0.0339367	Protein that inhibits ATP hydrolysis by the F1F0-ATP synthase, inhibitory function is enhanced by stabilizing proteins Stf1p and Stf2p; has similarity to Stf1p and both Inh1p and Stf1p exhibit the potential to form coiled-coil structures	Verified	ATP synthesis coupled proton transport	enzyme inhibitor activity	mitochondrion*	no	het
YDR457W::chr4_8	TOM1	6.41276	6.64983	3.79861	-0.937708	-0.869973	E3 ubiquitin ligase of the hect-domain class; has a role in mRNA export from the nucleus and may regulate transcriptional coactivators	Verified	regulation of cell size*	ubiquitin-protein ligase activity	nucleus*	no	hom
YDR473C::chr4_8	PRP3	2.93377	6.53289	3.47918	-0.818648	-0.582227	Splicing factor, component of the U4/U6-U5 snRNP complex	Verified	nuclear mRNA splicing, via spliceosome	RNA splicing factor activity, transesterification mechanism	U4/U6 x U5 tri-snRNP complex	yes	het
YDL175C::chr4_2	AIR2	5.48801	6.43711	6.77093	-0.682774	-0.930284	RING finger protein that interacts with the arginine methyltransferase Hmt1p; may regulate methylation of Npl3p, which modulates Npl3p function in mRNA processing and export; has similarity to Air1p	Verified	mRNA export from nucleus*	polynucleotide adenylyltransferase activity	nucleus*	no	hom
YOR173W::chr15_2	DCS2	5.53585	6.2184	3.33941	0.0861998	-0.010775	Non-essential, stress induced regulatory protein containing a HIT (histidine triad) motif; modulates m7G-oligoribonucleotide metabolism; inhibits Dcs1p; regulated by Msn2p, Msn4p, and the Ras-cAMP-cAPK signaling pathway, similar to Dcs1p.	Verified	deadenylation-dependent decapping	m7G(5')pppN diphosphatase activity	cytoplasm*	no	hom
YJR024C::chr00_13	YJR024C	6.06305	6.14187	5.81715	-0.310845	-0.831652		Uncharacterized	biological process unknown	molecular function unknown	cytoplasm	no	hom
YGR108W::chr7_4	CLB1	6.03158	6.11183	4.99727	-0.39793	0.127394	B-type cyclin involved in cell cycle progression; activates Cdc28p to promote the transition from G2 to M phase; accumulates during G2 and M, then targeted via a destruction box motif for ubiquitin-mediated degradation by the proteasome	Verified	G2/M transition of mitotic cell cycle*	cyclin-dependent protein kinase regulator activity	cytoplasm*	no	hom
YEL009C::chr5_2	GCN4	1.44208	6.10834	4.64421	0.141635	-0.644167	Transcriptional activator of amino acid biosynthetic genes in response to amino acid starvation; expression is tightly regulated at both the transcriptional and translational levels	Verified	regulation of transcription from RNA polymerase II promoter*	DNA binding*	nucleus	no	hom
YGL013C::chr7_1	PDR1	2.67776	6.01967	7.29827	6.02089	1.03286	Zinc cluster protein that is a master regulator involved in recruiting other zinc cluster proteins to pleiotropic drug response elements (PDREs) to fine tune the regulation of multidrug resistance genes	Verified	response to drug*	DNA binding*	nucleus	no	hom
YCL026C::chr3_1	YCL026C_d	5.1742	5.92429	3.71889	-1.34665	-1.50123		Deleted				no	hom
YDR446W::chr4_8	ECM11	5.50137	5.8797	4.87286	-1.01435	-0.764867	Non-essential protein apparently involved in meiosis, GFP fusion protein is present in discrete clusters in the nucleus throughout mitosis; may be involved in maintaining chromatin structure	Verified	cell wall organization and biogenesis*	molecular function unknown	nucleus	no	hom
YGR153W::chr7_5	YGR153W	3.67915	5.85059	5.48832	-0.602027	-0.397091		Uncharacterized	biological process unknown	molecular function unknown	cellular component unknown	no	hom
YPL156C::chr16_2	PRM4	5.28539	5.82877	3.46689	0.800228	0.303653	Pheromone-regulated protein, predicted to have 1 transmembrane segment; transcriptionally regulated by Ste12p during mating and by Cat8p during the diauxic shift	Verified	conjugation with cellular fusion*	molecular function unknown	integral to membrane	no	hom
YDL176W::chr4_2	YDL176W	4.36114	5.79318	5.51743	-0.783784	-1.17665		Uncharacterized	biological process unknown	molecular function unknown	cellular component unknown	no	hom
YGL141W::chr7_2	HUL5	5.68501	5.78198	7.07909	0.474553	-0.310867	Protein with similarity to hect domain E3 ubiquitin-protein ligases, not essential for viability	Verified	protein monoubiquitination*	ubiquitin-protein ligase activity	cytoplasm*	no	hom
YOR341W::chr15_4	RPA190	3.5765	5.767	2.968	-1.4225	-0.9915	RNA polymerase I subunit; largest subunit of RNA polymerase I	Verified	transcription from RNA polymerase I promoter	DNA-directed RNA polymerase activity	DNA-directed RNA polymerase I complex	yes	het
YDL200C::chr4_3	MGT1	6.43529	5.71611	4.68375	1.27728	1.0777	DNA repair methyltransferase (6-O-methylguanine-DNA methylase) involved in protection against DNA alkylation damage	Verified	DNA dealkylation	methylated-DNA-[protein]-cysteine S-methyltransferase activity	nucleus	no	hom
YER133W::chr00_5	GLC7	1.73592	5.70992	6.88168	-0.372678	0.295227	Catalytic subunit of type 1 serine/threonine protein phosphatase, involved in many processes including glycogen metabolism, sporulation, and mitosis; interacts with multiple regulatory subunits; predominantly isolated with Sds22p	Verified	35S primary transcript processing*	protein phosphatase type 1 activity	nucleolus*	yes	het
YMR268C::chr13_5	PRP24	6.47851	5.69435	0.407607	-1.75467	-1.02498	Splicing factor that reanneals U4 and U6 snRNPs during spliceosome recycling	Verified	spliceosome assembly*	RNA splicing factor activity, transesterification mechanism	snRNP U6	yes	het
YBR238C::chr2_4	YBR238C	5.61188	5.68937	5.97182	-1.56424	-0.696746		Uncharacterized	ribosome biogenesis and assembly	molecular function unknown	cytoplasm*	no	hom
YJL187C::chr10_1	SWE1	4.43491	5.63862	8.61559	-0.217805	-0.522734	Protein kinase that regulates the G2/M transition by inhibition of Cdc28p kinase activity; localizes to the nucleus and to the daughter side of the mother-bud neck; homolog of S. pombe Wee1p; potential Cdc28p substrate	Verified	regulation of cell size*	protein kinase activity	nucleus*	no	hom
YDR453C::chr4_8	TSA2	4.93927	5.63559	3.9162	-0.565443	-0.183616	Stress inducible cytoplasmic thioredoxin peroxidase; cooperates with Tsa1p in the removal of reactive oxygen, nitrogen and sulfur species using thioredoxin as hydrogen donor; deletion enhances the mutator phenotype of tsa1 mutants	Verified	response to oxidative stress*	thioredoxin peroxidase activity*	cytoplasm	no	hom
YER074W-A::chr00_20	YOS1	6.06764	5.62391	4.72362	-0.051312	-0.521866	Integral membrane protein required for ER to Golgi transport; localized to the Golgi, the ER, and COPII vesicles; interacts with Yip1p and Yif1p	Verified	ER to Golgi vesicle-mediated transport	molecular function unknown	endoplasmic reticulum membrane*	no	het
YOR254C::chr15_3	SEC63	3.71768	5.61479	4.61013	0.201138	0.176319	Essential subunit of Sec63 complex (Sec63p, Sec62p, Sec66p and Sec72p); with Sec61 complex, Kar2p/BiP and Lhs1p forms a channel competent for SRP-dependent and post-translational SRP-independent protein targeting and import into the ER	Verified	posttranslational protein targeting to membrane*	protein transporter activity	mitochondrion*	yes	het
YKL071W::chr11_1	YKL071W	4.87023	5.59926	7.28507	-0.507697	-0.0497357		Uncharacterized	biological process unknown	molecular function unknown	cytoplasm	no	hom
YGL088W::chr7_1	YGL088W	5.97528	5.58028	3.34671	-1.52327	-0.560209		Dubious				no	hom
YLL030C::chr00_8	YLL030C	2.03262	5.57674	2.92809	2.42762	0.361075		Dubious				no	hom
YMR274C::chr13_5	RCE1	0.487589	5.38601	-0.23863	2.42042	3.04076	Type II CAAX prenyl protease involved in the proteolysis and maturation of Ras and the a-factor mating pheromone	Verified	protein processing*	prenyl-dependent CAAX protease activity	integral to endoplasmic reticulum membrane	no	hom
YAL031C::chr1_1	GIP4	3.15385	5.33089	3.10134	-0.001221	0.271062	Cytoplasmic Glc7-interacting protein whose overexpression relocalizes Glc7p from the nucleus and prevents chromosome segregation; potential Cdc28p substrate	Verified	chromosome segregation*	protein phosphatase type 1 regulator activity*	cytoplasm	no	hom
YDR047W::chr4_3	HEM12	2.25016	5.32081	22.4424	4.78994	0.758116	Uroporphyrinogen decarboxylase, catalyzes the fifth step in the heme biosynthetic pathway; localizes to both the cytoplasm and nucleus; activity inhibited by Cu2+, Zn2+, Fe2+, Fe3+ and sulfhydryl-specific reagents	Verified	heme biosynthetic process	uroporphyrinogen decarboxylase activity	cytoplasm*	yes	het
YGR152C::chr7_5	RSR1	4.54692	5.31889	5.91682	-0.887751	-0.725641	GTP-binding protein of the ras superfamily required for bud site selection, morphological changes in response to mating pheromone, and efficient cell fusion; localized to the plasma membrane; significantly similar to mammalian Rap GTPases	Verified	bud site selection*	GTPase activity*	plasma membrane*	no	hom
YGR114C::chr7_4	YGR114C	3.58052	5.31771	2.72083	-0.336244	-0.379412		Dubious				yes	het
YGR144W::chr7_5	THI4	6.265	5.29684	5.18302	-0.0188008	-0.309278	Protein required for thiamine biosynthesis and for mitochondrial genome stability	Verified	mitochondrial genome maintenance*	molecular function unknown	mitochondrion*	no	hom
YPR128C::chr16_5	ANT1	5.50966	5.26651	5.10668	-0.202093	-0.777375	Peroxisomal adenine nucleotide transporter; involved in beta-oxidation of medium-chain fatty acid; required for peroxisome proliferation	Verified	peroxisome organization and biogenesis*	adenine nucleotide transporter activity	cytoplasm*	no	hom
YCR006C::chr3_1	YCR006C	4.0965	5.24868	3.7734	-1.70763	-0.920307		Dubious				no	hom
YDR008C::chr4_3	YDR008C	3.11827	5.24198	8.43872	1.04611	-0.223081		Dubious				no	hom
YIL011W::chr9_1	TIR3	4.88528	5.17732	4.06929	-1.2073	-1.55676	Cell wall mannoprotein of the Srp1p/Tip1p family of serine-alanine-rich proteins; expressed under anaerobic conditions and required for anaerobic growth	Verified	biological process unknown	molecular function unknown	cell wall (sensu Fungi)	no	hom
YDR007W::chr00_16b	TRP1	3.31181	5.13128	8.92704	1.6894	0.311759	Phosphoribosylanthranilate isomerase that catalyzes the third step in tryptophan biosynthesis; in 2004, the sequence of TRP1 from strain S228C was updated by changing the previously annotated internal STOP (TAA) to serine (TCA)	Verified	tryptophan biosynthetic process*	phosphoribosylanthranilate isomerase activity	cytoplasm	no	hom
YGR076C::chr7_4	MRPL25	5.29822	5.09665	2.66872	-0.654091	-0.552353	Mitochondrial ribosomal protein of the large subunit	Verified	translation	structural constituent of ribosome	mitochondrion*	no	hom
YPR090W::chr16_4	YPR089W_p	3.96474	5	12.7629	3.94824	-0.468867		Uncharacterized	biological process unknown	molecular function unknown	cellular component unknown	no	hom
YGR089W::chr00_14	NNF2	3.65921	4.98168	7.31365	-0.0639249	-0.383247	Protein that exhibits physical and genetic interactions with Rpb8p, which is a subunit of RNA polymerases I, II, and III; computational analysis of large-scale protein-protein interaction data suggests a role in chromosome segregation	Uncharacterized	chromosome segregation	molecular function unknown	membrane fraction	no	hom
YGL091C::chr7_1	NBP35	4.65778	4.90112	5.61396	-0.54979	-1.09362	Essential P-loop NTPase that functions in nuclear and cytosolic iron-sulfur (FeS) protein assembly; has a highly conserved N-terminus	Verified	iron-sulfur cluster assembly	ATPase activity*	cytoplasm*	yes	het
YDL123W::chr4_2	SNA4	3.73112	4.87083	2.83961	-0.450341	-0.180683	Protein of unknown function, localized to the vacuolar outer membrane	Verified	biological process unknown	molecular function unknown	vacuolar membrane (sensu Fungi)	no	hom
YBR213W::chr2_4	MET8	5.18755	4.83933	3.92902	-0.260934	-0.669941	Bifunctional dehydrogenase and ferrochelatase, involved in the biosynthesis of siroheme; also involved in the expression of PAPS reductase and sulfite reductase	Verified	response to drug*	ferrochelatase activity*	cellular component unknown	no	hom
YER126C::chr00_5	NSA2	2.0747	4.81961	0.440549	-1.22154	-2.07724	Constituent of 66S pre-ribosomal particles, involved in 60S ribosomal subunit biogenesis	Verified	ribosome biogenesis and assembly*	molecular function unknown	nucleus	yes	het
YOR171C::chr15_2	LCB4	4.06899	4.81709	3.62975	-0.513291	-0.311392	Sphingoid long-chain base kinase, responsible for synthesis of long-chain base phosphates, which function as signaling molecules, regulates synthesis of ceramide from exogenous long-chain bases, localizes to the Golgi and late endosomes	Verified	sphingolipid metabolic process*	D-erythro-sphingosine kinase activity	endoplasmic reticulum*	no	hom
YPR079W::chr16_4	MRL1	3.74415	4.81435	4.86422	-0.794335	-0.667488	Membrane protein with similarity to mammalian mannose-6-phosphate receptors, possibly functions as a sorting receptor in the delivery of vacuolar hydrolases	Verified	vacuolar transport	signal sequence binding	cytoplasm*	no	hom
YNL026W::chr14_4	SAM50	3.67529	4.80911	1.29991	-0.993801	-1.09748	Essential component of the Sorting and Assembly Machinery (SAM or Tob complex) of the mitochondrial outer membrane, which binds precursors of beta-barrel proteins and facilitates their outer membrane insertion; homologous to bacterial Omp85	Verified	protein complex assembly*	molecular function unknown	mitochondrion*	yes	het
YDR510W::chr4_8	SMT3	2.00396	4.78031	1.95634	-1.00843	-0.799045	Ubiquitin-like protein of the SUMO family, conjugated to lysine residues of target proteins; regulates chromatid cohesion, chromosome segregation, APC-mediated proteolysis, DNA replication and septin ring dynamics	Verified	protein sumoylation	protein tag	nucleus*	yes	het
YDL219W::chr4_3	DTD1	4.08278	4.77814	4.05006	-0.0805661	-0.581164	D-Tyr-tRNA(Tyr) deacylase, functions in protein translation, may affect nonsense suppression via alteration of the protein synthesis machinery; ubiquitous among eukaryotes	Verified	translation*	D-tyrosyl-tRNA(Tyr) deacylase activity	cytoplasm	no	hom
YDR109C::chr4_4	YDR109C	3.80423	4.76716	1.26543	-0.529771	-0.828775		Uncharacterized	biological process unknown	kinase activity	cellular component unknown	no	hom
YKL026C::chr11_1	GPX1	4.55532	4.76526	4.12421	-0.445704	-0.221359	Phospholipid hydroperoxide glutathione peroxidase induced by glucose starvation that protects cells from phospholipid hydroperoxides and nonphospholipid peroxides during oxidative stress	Verified	response to oxidative stress	glutathione peroxidase activity*	cellular component unknown	no	hom
YDR464W::chr4_8	SPP41	5.24002	4.73471	3.34411	-1.47549	-0.675594	Protein involved in negative regulation of expression of spliceosome components PRP4 and PRP3	Verified	negative regulation of transcription from RNA polymerase II promoter	molecular function unknown	nucleus	yes	het
YPR078C::chr00_15	YPR078C	4.43432	4.72944	3.96759	-0.302968	-0.312863		Uncharacterized	meiosis*	molecular function unknown	cellular component unknown	no	hom
YDR015C::chr4_3	YDR015C	4.02953	4.66955	4.31173	-0.457928	-0.570842		Dubious				no	hom
YBR300C::chr00_1	YBR300C	3.50953	4.60557	3.29133	0.498881	1.09201		Dubious				no	hom
YMR154C::chr00_10	RIM13	0.868876	4.60129	2.76166	3.44093	0.93432	Calpain-like protease involved in proteolytic activation of Rim101p in response to alkaline pH; has similarity to A. nidulans palB	Verified	protein processing	cysteine-type endopeptidase activity	cellular component unknown	no	hom
YBR232C::chr00_8	YBR232C	3.81037	4.56896	4.52301	-0.495214	-0.520185		Dubious				no	hom
YPL191C::chr16_1	YPL191C	4.37518	4.52139	3.25283	-1.47827	-0.237371		Uncharacterized	biological process unknown	molecular function unknown	cytoplasm	no	hom
YOR109W::chr15_2	INP53	3.65985	4.51992	3.56971	0.986897	0.986897	Phosphatidylinositol 4,5-bisphosphate 5-phosphatase, synaptojanin-like protein with an N-terminal Sac1 domain, plays a role in a TGN (trans Golgi network)-to-early endosome pathway; hyperosmotic stress causes translocation to actin patches	Verified	cell wall organization and biogenesis*	phosphoinositide 5-phosphatase activity*	membrane fraction*	no	hom
YJL028W::chr00_13	YJL028W	4.6352	4.51658	3.6824	-0.126913	-0.213648		Verified	biological process unknown	molecular function unknown	ribosome	no	hom
YGR146C::chr7_5	YGR146C	3.54729	4.49774	6.51498	-0.522143	-0.408128		Uncharacterized	biological process unknown	molecular function unknown	cellular component unknown	no	hom
YDL217C::chr4_3	TIM22	4.97695	4.49605	0.602788	-0.89589	0.327851	Component of the mitochondrial Tim54p-Tim22p complex involved in insertion of polytopic proteins into the inner membrane	Verified	protein import into mitochondrial inner membrane	protein transporter activity	mitochondrion*	yes	het
YDR441C::chr4_8	APT2	5.04593	4.46996	3.1706	-1.31741	-0.222883	Apparent pseudogene, not transcribed or translated under normal conditions; encodes a protein with similarity to adenine phosphoribosyltransferase, but artificially expressed protein exhibits no enzymatic activity	Verified	biological process unknown	molecular function unknown*	cytoplasm	no	hom
YLR035C::chr00_8	MLH2	5.43673	4.43907	4.85882	-0.0538957	-0.408319	Protein required for DNA mismatch repair in mitosis and meiosis; involved in the repair of mutational intermediates; forms a complex with Pms1p and Msh1p to repair mismatched DNA	Verified	DNA repair	molecular function unknown	nucleus	no	hom
YIL013C::chr9_1	PDR11	3.64551	4.43549	4.54198	-0.953902	-0.363791	Membrane protein of the ATP-binding cassette (ABC) transporter superfamily, involved in multiple drug resistance, mediates sterol uptake when sterol biosynthesis is compromised, regulated by Pdr1p, required for anaerobic growth	Verified	sterol transport	ATPase activity, coupled to transmembrane movement of substances	membrane	no	hom
YDR467C::chr4_8	YDR467C	3.10867	4.42638	3.11116	-0.658648	-1.02572		Dubious				no	hom
YJR049C::chr00_13	UTR1	-1.76299	4.41801	-2.02898	9.67256	5.14502	ATP-NADH kinase; phosphorylates both NAD and NADH; active as a hexamer; enhances the activity of ferric reductase (Fre1p)	Verified	iron ion homeostasis*	NADH kinase activity*	cytoplasm*	no	hom
YGL112C::chr7_2	TAF6	1.22952	4.39802	0.070308	0.292853	-0.0830912	Subunit (60 kDa) of TFIID and SAGA complexes, involved in transcription initiation of RNA polymerase II and in chromatin modification, similar to histone H4	Verified	transcription initiation from RNA polymerase II promoter*	general RNA polymerase II transcription factor activity	SAGA complex*	yes	het
YDL227C::chr4_3	HO	4.18511	4.3685	3.40788	0.373645	-0.0239624	Site-specific endonuclease required for gene conversion at the MAT locus (homothallic switching) through the generation of a ds DNA break; expression restricted to mother cells in late G1 as controlled by Swi4p-Swi6p, Swi5p and Ash1p	Verified	gene conversion at mating-type locus*	endonuclease activity	nucleus	no	hom
YGR131W::chr7_5	YGR131W	4.20658	4.36224	10.775	-0.446272	-0.49282		Uncharacterized	biological process unknown	molecular function unknown	cellular component unknown	no	hom
YOR194C::chr15_3	TOA1	1.0709	4.34614	2.11818	0.926247	-0.358976	TFIIA large subunit; involved in transcriptional activation, acts as antirepressor or as coactivator; homologous to largest and second largest subunits of human and Drosophila TFIIA	Verified	transcription initiation from RNA polymerase II promoter	general RNA polymerase II transcription factor activity	transcription factor TFIIA complex	yes	het
YPL228W::chr16_1	CET1	3.74898	4.34264	1.67043	-0.962156	-0.576232	Beta (RNA 5'-triphosphatase) subunit of the mRNA capping enzyme, a heterodimer (the other subunit is CEG1, a guanylyltransferase) involved in adding the 5' cap to mRNA; the mammalian enzyme is a single bifunctional polypeptide	Verified	mRNA capping	polynucleotide 5'-phosphatase activity	nucleus	yes	het
YNL132W::chr14_3	KRE33	1.39862	4.33614	10.0215	-1.10979	-1.56674	Essential protein of unknown function; heterozygous mutant shows haploinsufficiency in K1 killer toxin resistance	Verified	ribosome biogenesis and assembly	molecular function unknown	nucleolus	yes	het
YGL046W::chr7_1	RIM8_p	1.91789	4.31383	1.67554	2.97385	0.923688	Protein of unknown function, involved in the proteolytic activation of Rim101p in response to alkaline pH; has similarity to A. nidulans PalF	Verified	meiosis*	molecular function unknown	cellular component unknown	no	hom
YPL227C::chr16_1	ALG5	3.09345	4.29624	3.38332	0.0086665	0.854192	UDP-glucose:dolichyl-phosphate glucosyltransferase, involved in asparagine-linked glycosylation in the endoplasmic reticulum	Verified	protein amino acid N-linked glycosylation	dolichyl-phosphate beta-glucosyltransferase activity	endoplasmic reticulum membrane	no	hom
YDR471W::chr4_8	RPL27B	3.30838	4.29566	1.82859	-1.56886	-0.911677	Protein component of the large (60S) ribosomal subunit, nearly identical to Rpl27Ap and has similarity to rat L27 ribosomal protein	Verified	translation	structural constituent of ribosome	cytosolic large ribosomal subunit (sensu Eukaryota)	no	hom
YPR111W::chr16_5	DBF20	2.51533	4.2915	4.29902	-1.08329	-0.287449	Ser/Thr kinase involved in late nuclear division, one of the mitotic exit network (MEN) proteins; necessary for the execution of cytokinesis	Verified	protein amino acid phosphorylation*	protein serine/threonine kinase activity	cytoplasm	no	hom
YKR040C::chr00_14	YKR040C	3.81144	4.28686	4.4886	-0.605936	-0.480538		Dubious				no	hom
YDR522C::chr4_8	SPS2	4.05959	4.28596	2.10548	-0.23787	-0.343617	Protein expressed during sporulation, redundant with Sps22p for organization of the beta-glucan layer of the spore wall; S. pombe ortholog is a spore wall component	Verified	sporulation (sensu Fungi)*	molecular function unknown	cell wall (sensu Fungi)	no	hom
YGR175C::chr7_5	ERG1	4.81255	4.28173	5.58413	-0.818704	-0.895353	Squalene epoxidase, catalyzes the epoxidation of squalene to 2,3-oxidosqualene; plays an essential role in the ergosterol-biosynthesis pathway and is the specific target of the antifungal drug terbinafine	Verified	ergosterol biosynthetic process	squalene monooxygenase activity*	endoplasmic reticulum*	yes	het
YCL006C::chr3_1/chr00_12	YCL006C_d	3.69074	4.26785	12.955	-1.66692	-1.27083		Deleted				no	hom
YCL040W::chr3_1	GLK1	4.70568	4.26249	2.5705	-1.25086	-1.14853	Glucokinase, catalyzes the phosphorylation of glucose at C6 in the first irreversible step of glucose metabolism; one of three glucose phosphorylating enzymes; expression regulated by non-fermentable carbon sources	Verified	glycolysis*	glucokinase activity	cytosol	no	hom
YEL017W::chr5_2	GTT3	3.78546	4.24472	0.920005	0.451888	1.14213	Protein of unknown function with a possible role in glutathione metabolism, as suggested by computational analysis of large-scale protein-protein interaction data; GFP-fusion protein localizes to the nuclear periphery	Uncharacterized	glutathione metabolic process	molecular function unknown	cellular component unknown	no	hom
YBR198C::chr2_4	TAF5	-2.24121	4.24039	0.117743	7.77105	0.581357	Subunit (90 kDa) of TFIID and SAGA complexes, involved in RNA polymerase II transcription initiation and in chromatin modification	Verified	transcription initiation from RNA polymerase II promoter*	general RNA polymerase II transcription factor activity	SAGA complex*	yes	het
YGR206W::chr7_5	MVB12	3.17706	4.23924	1.7419	0.605196	-0.203998	ESCRT-I subunit necessary for the efficient transport of cargo proteins to the vacuolar lumen; deletion mutant sensitive to rapamycin and nystatin; green fluorescent protein (GFP)-fusion protein localizes to endosome	Uncharacterized	protein targeting to vacuole	molecular function unknown	endosome*	no	hom
YDR449C::chr4_8	UTP6	5.6826	4.21173	1.27371	1.27371	0.814414	Nucleolar protein, component of the small subunit (SSU) processome containing the U3 snoRNA that is involved in processing of pre-18S rRNA	Verified	ribosome biogenesis and assembly*	snoRNA binding	small nucleolar ribonucleoprotein complex	yes	het
YGL227W::chr7_3	VID30	-0.384148	4.20607	3.78921	-0.329174	0.315346	Protein involved in proteasome-dependent catabolite degradation of fructose-1,6-bisphosphatase (FBPase); shifts the balance of nitrogen metabolism toward the production of glutamate; localized to the nucleus and the cytoplasm	Verified	vacuolar protein catabolic process*	molecular function unknown	cytoplasm*	no	hom
YGR051C::chr7_4	YGR051C	4.40114	4.20114	3.65641	0.0843305	0.147009		Dubious				no	hom
YCR022C::chr3_1	YCR022C	4.93327	4.1747	3.53892	-0.0217794	-0.816497		Dubious				no	hom
YNL027W::chr14_4	CRZ1	3.1353	4.16978	2.68001	-0.872877	0.180302	Transcription factor that activates transcription of genes involved in stress response; nuclear localization is positively regulated by calcineurin-mediated dephosphorylation	Verified	regulation of transcription, DNA-dependent*	transcription factor activity	cytoplasm*	no	hom
YLR417W::chr12_5	VPS36	1.41748	4.12448	3.95156	4.83401	3.0566	Component of the ESCRT-II complex; contains the GLUE (GRAM Like Ubiquitin binding in EAP45) domain which is involved in interactions with ESCRT-I and ubiquitin-dependent sorting of proteins into the endosome	Verified	telomere maintenance*	regulator of G-protein signaling activity	ESCRT II complex	no	hom
YDR053W::chr4_4	YDR053W	1.09191	4.10608	4.33691	-0.840814	-1.37433		Dubious				yes	het
YOL049W::chr15_5	GSH2	3.25142	4.10171	4.83238	-0.904801	-1.44752	Glutathione synthetase, catalyzes the ATP-dependent synthesis of glutathione (GSH) from gamma-glutamylcysteine and glycine; induced by oxidative stress and heat shock	Verified	response to heat*	glutathione synthase activity	intracellular	no	hom
YNL243W::chr14_2	SLA2	-1.56036	4.09856	2.1564	1.22942	-0.0732377	Transmembrane actin-binding protein involved in membrane cytoskeleton assembly and cell polarization; adaptor protein that links actin to clathrin and endocytosis; present in the actin cortical patch of the emerging bud tip; dimer in vivo	Verified	telomere maintenance*	protein binding, bridging	actin cortical patch*	no	hom
YGL113W::chr7_2	SLD3	0.92432	4.09474	6.39979	1.12335	-0.0382038	Protein involved in the initiation of DNA replication, required for proper assembly of replication proteins at the origins of replication; interacts with Cdc45p	Verified	DNA replication initiation*	chromatin binding	nuclear chromatin	yes	het
YGR118W::chr7_4	RPS23A	2.4335	4.09211	5.01561	-0.867953	-0.949678	Ribosomal protein 28 (rp28) of the small (40S) ribosomal subunit, required for translational accuracy; nearly identical to Rps23Bp and similar to E. coli S12 and rat S23 ribosomal proteins; deletion of both RPS23A and RPS23B is lethal	Verified	translation*	structural constituent of ribosome	cytosolic small ribosomal subunit (sensu Eukaryota)	no	hom
YBR243C::chr2_4	ALG7	3.29065	4.0884	2.56698	0.157525	-0.577097	UDP-N-acetyl-glucosamine-1-P transferase, transfers Glc-Nac-P from UDP-GlcNac to Dol-P in the ER in the first step of the dolichol pathway of protein asparagine-linked glycosylation; inhibited by tunicamycin	Verified	protein amino acid N-linked glycosylation	UDP-N-acetylglucosamine-dolichyl-phosphate N-acetylglucosaminephosphotransferase activity	endoplasmic reticulum	yes	het
YDR458C::chr4_8	HEH2	4.10004	4.08107	1.59789	-1.09717	-0.0379384	Protein of unknown function; green fluorescent protein (GFP)-fusion protein localizes to the nuclear periphery	Uncharacterized	biological process unknown	molecular function unknown	cellular component unknown	no	hom
YDL205C::chr4_3	HEM3	2.46691	4.06806	2.89181	3.42607	0.02228	Phorphobilinogen deaminase, catalyzes the conversion of 4-porphobilinogen to hydroxymethylbilane, the third step in the heme biosynthetic pathway; localizes to both the cytoplasm and nucleus; expression is regulated by Hap2p-Hap3p	Verified	heme biosynthetic process	hydroxymethylbilane synthase activity	cytoplasm*	yes	het
YMR161W::chr13_4	HLJ1	3.33328	4.06397	4.15063	0.269385	1.3211	Co-chaperone for Hsp40p, anchored in the ER membrane; with its homolog Hdj1p promotes ER-associated protein degradation (ERAD) of integral membrane substrates; similar to E. coli DnaJ	Verified	protein folding*	chaperone regulator activity*	endoplasmic reticulum*	no	hom
YKL088W::chr11_1	YKL088W	3.51643	4.04971	9.90438	0.775484	-0.762426		Uncharacterized	response to salt stress*	purine nucleotide binding*	cytoplasm	yes	het
YJR025C::chr00_13	BNA1	3.43495	4.04954	3.83445	0.469335	0.561465	3-hydroxyanthranilic acid dioxygenase, required for biosynthesis of nicotinic acid from tryptophan via kynurenine pathway	Verified	NAD biosynthetic process	3-hydroxyanthranilate 3,4-dioxygenase activity	cytoplasm	no	hom
YBR193C::chr2_4	MED8	0.476799	4.04248	2.914	0.0674366	0.538049	Subunit of the RNA polymerase II mediator complex; associates with core polymerase subunits to form the RNA polymerase II holoenzyme; essential for transcriptional regulation	Verified	transcription from RNA polymerase II promoter	RNA polymerase II transcription mediator activity	mediator complex*	yes	het
YCR026C::chr00_1	NPP1	4.14924	4.03362	0.933579	0.580566	-0.580156	Nucleotide pyrophosphatase/phosphodiesterase family member; mediates extracellular nucleotide phosphate hydrolysis along with Npp2p and Pho5p; activity and expression enhanced during conditions of phosphate starvation	Verified	phosphate metabolic process*	nucleoside-triphosphatase activity*	cellular component unknown	no	hom
YEL020C::chr5_2	YEL020C	4.03977	4.03098	7.33092	0.154957	0.177521		Uncharacterized	biological process unknown	molecular function unknown	cytoplasm	no	hom
YKL086W::chr11_1	SRX1	2.63438	4.01146	1.34917	-0.408308	-0.660878	Sulfiredoxin, contributes to oxidative stress resistance by reducing cysteine-sulfinic acid groups in the peroxiredoxins Tsa1p and Ahp1p that are formed upon exposure to oxidants; conserved in higher eukaryotes	Verified	response to oxidative stress	oxidoreductase activity, acting on sulfur group of donors	cytoplasm*	no	hom

## Sheet: Cer vs Mic (IC10).txt
strain	match	Gene	z_result_nq:07_07_12_t01:Miconazole:40:nM::::5_20:heho_05_06:YPD	z_result_nq:07_07_12_t11:Cervastatin:5:uM:::mM:5_20:heho_05_06:YPD	z_result_nq:07_07_12_t12:Miconazole:100:nM:::mM:5_20:heho_05_06:YPD	z_result_nq:07_08_04_t01:Cervastatin:1.2:uM:Miconazole:40:nM:5_20:heho_05_06:YPD	z_result_nq:07_08_08_t05:Cervastatin:1.2:uM::::5_20:heho_05_06:YPD	Description	feature_qualifier	GO_process	GO_function	GO_component	essential_gene	zygosity		strain with Z>=2 apprearing only in combination
YAL001C::chr1_1	0	TFC3	-0.274354	0.843518	4.11787	0.96676	1.56661	Largest of six subunits of the RNA polymerase III transcription initiation factor complex (TFIIIC); part of the TauB domain of TFIIIC that binds DNA at the BoxB promoter sites of tRNA and similar genes; cooperates with Tfc6p in DNA binding	Verified	transcription initiation from RNA polymerase III promoter	RNA polymerase III transcription factor activity	mitochondrion*	yes	het		YBR198C::chr2_4
YAL002W::chr1_1	0	VPS8	-1.2286	-0.512316	-1.83962	1.28939	1.58923	Membrane-associated hydrophilic protein that interacts with the small GTPase, Vps21p, to facilitate soluble vacuolar protein localization; required for localization and trafficking of the CPY sorting receptor; contains a RING finger motif	Verified	late endosome to vacuole transport	molecular function unknown	membrane fraction	no	hom		YOR070C::chr15_1
YAL003W::chr1_1	0	EFB1	-2.41939	-2.65265	-2.99061	0.137143	-0.202041	Translation elongation factor 1 beta; stimulates nucleotide exchange to regenerate EF-1 alpha-GTP for the next elongation cycle; part of the EF-1 complex, which facilitates binding of aminoacyl-tRNA to the ribosomal A site	Verified	translational elongation	translation elongation factor activity	ribosome*	yes	het		YHR073W::chr8_2
YAL004W::chr1_1	0	YAL004W	1.32612	1.11792	0.664264	1.15843	0.501545		Dubious				no	hom		YNL216W::chr14_2
YAL005C::chr1_1	0	SSA1	-1.8784	-1.71817	-3.85551	-0.577969	-1.30472	ATPase involved in protein folding and nuclear localization signal (NLS)-directed nuclear transport; member of heat shock protein 70 (HSP70) family; forms a chaperone complex with Ydj1p; localized to the nucleus, cytoplasm, and cell wall	Verified	translation*	ATPase activity*	cytoplasm*	no	hom		YNL294C::chr14_1
YAL007C::chr1_1	0	ERP2	1.7711	1.4894	3.80694	1.22312	1.49711	Protein that forms a heterotrimeric complex with Erp1p, Emp24p, and Erv25p; member, along with Emp24p and Erv25p, of the p24 family involved in ER to Golgi transport and localized to COPII-coated vesicles	Verified	ER to Golgi vesicle-mediated transport	molecular function unknown	ER to Golgi transport vesicle	no	hom		YKR093W::chr00_4
YAL008W::chr1_1	0	FUN14	2.54631	2.90077	8.81091	-0.532525	-0.244212	Mitochondrial protein of unknown function	Verified	biological process unknown	molecular function unknown	mitochondrion*	no	hom		YAL026C::chr1_1
YAL009W::chr1_1	0	SPO7	-1.9851	-2.06523	-2.64735	-0.773179	-0.725497	Integral nuclear/ER membrane protein of unknown function, required for normal nuclear envelope morphology and sporulation	Verified	sporulation (sensu Fungi)*	molecular function unknown	integral to membrane*	no	hom
YAL010C::chr1_1	0	MDM10						Subunit of the mitochondrial sorting and assembly machinery (SAM complex); has a role in assembly of the TOM complex, which mediates protein import through the outer membrane; required for normal mitochondrial morphology and inheritance	Verified	telomere maintenance*	molecular function unknown	mitochondrial outer membrane*	no	hom
YAL011W::chr1_1	0	SWC3	0.224563	1.37606	7.11385	-1.16764	-2.40699	Protein of unknown function, component of the SWR1 complex, which exchanges histone variant H2AZ (Htz1p) for chromatin-bound histone H2A; required for formation of nuclear-associated array of smooth endoplasmic reticulum known as karmellae	Verified	response to drug*	molecular function unknown	nucleus*	no	hom
YAL012W::chr00_12	0	CYS3	1.12714	1.2454	0.448944	-0.718171	-1.09608	Cystathionine gamma-lyase, catalyzes one of the two reactions involved in the transsulfuration pathway that yields cysteine from homocysteine with the intermediary formation of cystathionine	Verified	response to drug*	cystathionine gamma-lyase activity	cytoplasm	no	hom
YAL013W::chr1_1	0	DEP1	-0.172727	-0.786804	0.324633	-0.058651	-0.531672	Transcriptional modulator involved in regulation of structural phospholipid biosynthesis genes and metabolically unrelated genes, as well as maintenance of telomeres, mating efficiency, and sporulation	Verified	telomere maintenance*	histone deacetylase activity*	nucleus*	no	hom
YAL014C::chr1_1	0	SYN8	1.67457	1.9474	1.77153	0.839608	0.659618	Endosomal SNARE related to mammalian syntaxin 8	Verified	transport	SNAP receptor activity	endosome	no	hom
YAL015C::chr1_1	0	NTG1	0.754237	0.290557	2.78692	-0.318402	-2.43462	DNA N-glycosylase and apurinic/apyrimidinic (AP) lyase involved in base excision repair, localizes to the nucleus and mitochondrion	Verified	DNA repair*	DNA-(apurinic or apyrimidinic site) lyase activity*	nucleus*	no	hom
YAL016W::chr00_12	0	TPD3						Regulatory subunit A of the heterotrimeric protein phosphatase 2A, which also contains regulatory subunit Cdc55p and either catalytic subunit Pph21p or Pph22p; required for cell morphogenesis and for transcription by RNA polymerase III	Verified	translation*	protein phosphatase type 2A activity	cytoplasm*	no	hom
YAL017W::chr1_1	0	PSK1	-1.87411	-1.85551	-1.95994	0.237959	-0.786361	One of two (see also PSK2) PAS domain containing S/T protein kinases; coordinately regulates protein synthesis and carbohydrate metabolism and storage in response to a unknown metabolite that reflects nutritional status	Verified	protein amino acid phosphorylation*	protein serine/threonine kinase activity	cytoplasm	no	hom
YAL018C::chr1_1	0	YAL018C	-0.618665	-0.694067	2.18727	-1.37083	-1.21261		Uncharacterized	biological process unknown	molecular function unknown	cellular component unknown	no	hom
YAL019W::chr1_1	0	FUN30	-0.845298	-0.822548	-1.11223	0.62639	-0.246208	Protein whose overexpression affects chromosome stability, potential Cdc28p substrate; homolog of Snf2p; the authentic, non-tagged protein is detected in highly purified mitochondria in high-throughput studies	Verified	chromosome organization and biogenesis (sensu Eukaryota)	molecular function unknown	nucleus*	no	hom
YAL020C::chr1_1	0	ATS1	0.814938	0.19917	24.1892	-1.53278	-1.70622	Protein required, with Elongator complex, Kti11p, and Kti12p, for modification of wobble nucleosides in tRNA; has a potential role in regulatory interactions between microtubules and the cell cycle	Verified	tRNA modification*	molecular function unknown	cytoplasm	no	hom
YAL021C::chr1_1	0	CCR4						Component of the CCR4-NOT transcriptional complex, which is involved in regulation of gene expression; component of the major cytoplasmic deadenylase, which is involved in mRNA poly(A) tail shortening	Verified	response to drug*	3'-5'-exoribonuclease activity	cytoplasm*	no	hom
YAL022C::chr1_1	0	FUN26	1.37949	1.22436	10.5706	-1.29535	-1.98422	Nucleoside transporter with broad nucleoside selectivity; localized to intracellular membranes	Verified	nucleoside transport	nucleoside transporter activity	membrane*	no	hom
YAL023C::chr1_1	0	PMT2	-0.0608824	-1.39235	6.06147	-0.452353	-0.959412	Protein O-mannosyltransferase, transfers mannose residues from dolichyl phosphate-D-mannose to protein serine/threonine residues; acts in a complex with Pmt1p, can instead interact with Pmt5p in some conditions; target for new antifungals	Verified	protein amino acid O-linked glycosylation	dolichyl-phosphate-mannose-protein mannosyltransferase activity	endoplasmic reticulum	no	hom
YAL024C::chr00_17a	0	LTE1	-0.80565	-1.27216	-0.857411	0.103005	0.0466039	Putative GDP/GTP exchange factor required for mitotic exit at low temperatures; acts as a guanine nucleotide exchange factor (GEF) for Tem1p, which is a key regulator of mitotic exit; physically associates with Ras2p-GTP	Verified	response to drug*	guanyl-nucleotide exchange factor activity	bud	no	hom
YAL025C::chr1_1	0	MAK16	-0.56641	-1.13378	1.26997	-0.681424	-0.681424	Essential nuclear protein, constituent of 66S pre-ribosomal particles; required for maturation of 25S and 5.8S rRNAs; required for maintenance of M1 satellite double-stranded RNA of the L-A virus	Verified	ribosome biogenesis and assembly*	molecular function unknown	nucleolus	yes	het
YAL026C::chr1_1	1	DRS2	0.883469	0.516454	5.88424	4.06117	-0.142857	Aminophospholipid translocase (flippase) that maintains membrane lipid asymmetry in post-Golgi secretory vessicles; localizes to the trans-Golgi network; contributes to clathrin-coated vesicle formation and endocytosis; type 4 P-type ATPase	Verified	endocytosis*	phospholipid-translocating ATPase activity*	Golgi trans face	no	hom
YAL027W::chr1_1	0	YAL027W	1.67898	1.34796	5.41416	-0.30254	-1.62895		Uncharacterized	biological process unknown	molecular function unknown	nucleus	no	hom
YAL028W::chr1_1	0	FRT2	2.96702	2.14954	6.08129	0.0529141	-0.412577	Tail-anchored endoplasmic reticulum membrane protein, interacts with homolog Frt1p but is not a substrate of calcineurin (unlike Frt1p), promotes growth in conditions of high Na+, alkaline pH, or cell wall stress; potential Cdc28p substrate	Verified	response to stress	molecular function unknown	endoplasmic reticulum	no	hom
YAL029C::chr1_1	0	MYO4	3.34765	2.86547	5.84216	0.805861	0.304695	One of two type V myosin motors (along with MYO2) involved in actin-based transport of cargos; required for mRNA transport, including ASH1 mRNA, and facilitating the growth and movement of ER tubules into the growing bud along with She3p	Verified	intracellular mRNA localization*	actin filament binding*	mitochondrion*	no	hom
YAL030W::chr1_1	0	SNC1	-0.156627	0.558371	-0.758621	-0.697133	-0.178646	Vesicle membrane receptor protein (v-SNARE) involved in the fusion between Golgi-derived secretory vesicles with the plasma membrane; proposed to be involved in endocytosis; member of the synaptobrevin/VAMP family of R-type v-SNARE proteins	Verified	endocytosis*	v-SNARE activity	endosome*	no	hom
YAL031C::chr1_1	0	GIP4	3.15385	5.33089	3.10134	-0.001221	0.271062	Cytoplasmic Glc7-interacting protein whose overexpression relocalizes Glc7p from the nucleus and prevents chromosome segregation; potential Cdc28p substrate	Verified	chromosome segregation*	protein phosphatase type 1 regulator activity*	cytoplasm	no	hom
YAL032C::chr1_1	0	PRP45	-1.66611	-2.36461	-1.64207	0.626043	-0.382304	Protein required for pre-mRNA splicing; associates with the spliceosome and interacts with splicing factors Prp22p and Prp46p; orthologous to human transcriptional coactivator SKIP and can activate transcription of a reporter gene	Verified	nuclear mRNA splicing, via spliceosome*	transcriptional activator activity	nucleus*	yes	het
YAL033W::chr1_1	0	POP5	0.437259	0.437259	6.8861	-0.58277	-0.325048	Subunit of both RNase MRP, which cleaves pre-rRNA, and nuclear RNase P, which cleaves tRNA precursors to generate mature 5' ends	Verified	rRNA processing*	ribonuclease P activity*	ribonuclease MRP complex*	yes	het
YAL034C::chr1_1	0	FUN19	-0.918189	-0.934385	-2.53571	0.271595	-0.510382	Non-essential protein of unknown function	Verified	biological process unknown	molecular function unknown	cellular component unknown	no	hom
YAL034W-A::chr1_1	0	MTW1	-1.12073	-1.42393	0.729879	-0.0628445	-0.121463	Essential component of the MIND kinetochore complex (Mtw1p Including Nnf1p-Nsl1p-Dsn1p) which joins kinetochore subunits contacting DNA to those contacting microtubules; critical to kinetochore assembly	Verified	chromosome segregation	molecular function unknown	spindle pole*	yes	het
YAL035C-A::chr1_1	0	YAL034C-B							Dubious				yes	het
YAL035W::chr1_1	0	FUN12						GTPase, required for general translation initiation by promoting Met-tRNAiMet binding to ribosomes and ribosomal subunit joining; homolog of bacterial IF2	Verified	translational initiation	GTPase activity*	mitochondrion*	no	hom
YAL036C::chr1_1	0	RBG1	0.421288	0.264758	1.57156	-0.466011	-1.10107	Member of the DRG family of GTP-binding proteins; interacts with translating ribosomes and with Tma46p	Verified	ribosome biogenesis and assembly	GTP binding	cytoplasm	no	hom
YAL037W::chr1_1	0	YAL037W	-1.03963	-0.930894	-0.935298	0.676829	0.000338753		Uncharacterized	biological process unknown	molecular function unknown	cellular component unknown	no	hom
YAL038W::chr1_1	0	CDC19	0.736402	0.441946	-0.687761	-0.302301	-0.841004	Pyruvate kinase, functions as a homotetramer in glycolysis to convert phosphoenolpyruvate to pyruvate, the input for aerobic (TCA cycle) or anaerobic (glucose fermentation) respiration	Verified	glycolysis*	pyruvate kinase activity	cytosol	yes	het
YAL039C::chr1_1	0	CYC3						Cytochrome c heme lyase (holocytochrome c synthase), attaches heme to apo-Cyc1p in the mitochondrial intermembrane space; human ortholog may have a role in microphthalmia with linear skin defects (MLS)	Verified	cytochrome c-heme linkage	holocytochrome-c synthase activity	mitochondrion*	no	hom
YAL040C::chr1_1	0	CLN3	-1.90958	-2.68367	-3.37069	-0.0445647	-0.613344	G1 cyclin involved in cell cycle progression; activates Cdc28p kinase to promote the G1 to S phase transition; plays a role in regulating transcription of the other G1 cyclins, CLN1 and CLN2; regulated by phosphorylation and proteolysis	Verified	G1/S transition of mitotic cell cycle*	cyclin-dependent protein kinase regulator activity	nucleus	no	hom
YAL041W::chr1_1	0	CDC24						Guanine nucleotide exchange factor (GEF or GDP-release factor) for Cdc42p; required for polarity establishment and maintenance, and mutants have morphological defects in bud formation and shmooing	Verified	pseudohyphal growth*	signal transducer activity*	nucleus*	yes	het
YAL042W::chr1_1	0	ERV46	1.91657	1.84783	6.41438	-0.747716	-0.970203	Protein localized to COPII-coated vesicles, forms a complex with Erv41p; involved in the membrane fusion stage of transport	Verified	ER to Golgi vesicle-mediated transport	molecular function unknown	integral to endoplasmic reticulum membrane*	no	hom
YAL043C-A::chr1_1	0	YAL042C-A	0.304552	0.0317181	4.14126	-0.840529	-0.605286		Dubious				no	hom
YAL043C::chr1_1	0	PTA1	-2.14001	-2.16753	-3.01551	0.0845242	0.169504	Subunit of holo-CPF, a multiprotein complex and functional homolog of mammalian CPSF, required for the cleavage and polyadenylation of mRNA and snoRNA 3' ends; involved in pre-tRNA processing; binds to the phosphorylated CTD of RNAPII	Verified	mRNA polyadenylation*	RNA binding	mRNA cleavage and polyadenylation specificity factor complex*	yes	het
YAL044C::chr1_1	0	GCV3	-0.783522	-1.11093	-1.16478	1.23586	1.88476	H subunit of the mitochondrial glycine decarboxylase complex, required for the catabolism of glycine to 5,10-methylene-THF; expression is regulated by levels of levels of 5,10-methylene-THF in the cytoplasm	Verified	telomere maintenance*	glycine dehydrogenase (decarboxylating) activity	mitochondrion*	no	hom
YAL045C::chr1_1	0	YAL045C	-1.80176	-1.77709	-2.27401	0.370044	1.04053		Dubious				no	hom
YAL046C::chr1_1	0	YAL046C	-0.786972	-0.578932	4.43897	-0.799883	-0.140552		Uncharacterized	biological process unknown	molecular function unknown	cellular component unknown	no	hom
YAL047C::chr00_12	0	SPC72						Component of the cytoplasmic Tub4p (gamma-tubulin) complex, binds spindle pole bodies and links them to microtubules; has roles in astral microtubule formation and stabilization	Verified	mitotic sister chromatid segregation*	structural constituent of cytoskeleton	outer plaque of spindle pole body	no	hom
YAL048C::chr1_1	0	GEM1	-1.52323	-1.90791	1.67808	-0.646292	-0.803586	Evolutionarily-conserved tail-anchored outer mitochondrial membrane GTPase which regulates mitochondrial morphology; cells lacking Gem1p contain collapsed, globular, or grape-like mitochondria; not required for pheromone-induced cell death	Verified	vesicle-mediated transport	GTPase activity	mitochondrion*	no	hom
YAL049C::chr1_1	0	YAL049C	-1.75911	-1.79414	0.258041	-0.661901	-1.0193		Uncharacterized	biological process unknown	molecular function unknown	cytoplasm	no	hom
YAL051W::chr1_1	0	OAF1	-2.12174	-2.05995	-2.4064	-0.280618	-0.741817	Oleate-activated transcription factor, acts alone and as a heterodimer with Pip2p; activates genes involved in beta-oxidation of fatty acids and peroxisome organization and biogenesis	Verified	peroxisome organization and biogenesis*	DNA binding*	nucleus	no	hom
YAL053W::chr1_1	0	FLC2	-0.429779	-0.487083	0.505402	0.784876	-0.74683	Putative FAD transporter; required for uptake of FAD into endoplasmic reticulum; involved in cell wall maintenance	Verified	protein folding*	FAD transporter activity	cytoplasm*	no	hom
YAL054C::chr00_12	0	ACS1	0.397733	1.11342	3.25383	0.500765	-0.443827	Acetyl-coA synthetase isoform which, along with Acs2p, is the nuclear source of acetyl-coA for histone acetlyation; expressed during growth on nonfermentable carbon sources and under aerobic conditions	Verified	histone acetylation*	acetate-CoA ligase activity	mitochondrion*	no	hom
YAL055W::chr1_1	0	PEX22	0.00638607	-0.116691	2.80581	-0.69492	-0.969811	Putative peroxisomal membrane protein required for import of peroxisomal proteins, functionally complements a Pichia pastoris pex22 mutation	Verified	protein targeting to peroxisome	molecular function unknown	peroxisome	no	hom
YAL056W::chr1_1	0	GPB2	-1.53994	-1.45948	2.00525	1.73411	1.68222	Proposed beta subunit of the heterotrimeric G protein; interacts with the receptor Grp1p, affects signaling by altering the level of phosphorylation of PKS substrates; regulates pseudohyphal growth through cAMP levels; homolog of Gpb1p	Verified	telomere maintenance*	signal transducer activity*	cytoplasm*	no	hom
YAL058C-A::chr00_12	0	YAL056C-A	-1.5059	-1.59217	-1.29382	-0.6854	-0.568288		Dubious				no	hom
YAL058W::chr1_1	0	CNE1	-2.39929	-1.89329	-0.762544	-0.490459	0.358304	Calnexin; integral membrane ER chaperone involved in folding and quality control of glycoproteins; chaperone activity is inhibited by Mpd1p, with which Cne1p interacts; 24% identical to mammalian calnexin; Ca+ binding not yet shown in yeast	Verified	protein folding*	unfolded protein binding	integral to endoplasmic reticulum membrane	no	hom
YAL059W::chr1_1	0	ECM1	-1.47147	-1.48198	1.72447	0.37988	-0.0225225	Protein of unknown function, localized in the nucleoplasm and the nucleolus, genetically interacts with MTR2 in 60S ribosomal protein subunit export	Verified	cell wall organization and biogenesis*	molecular function unknown	nucleus*	no	hom
YAL060W::chr1_1	0	BDH1	-1.41344	-1.12118	-2.7332	-0.862525	0.00203666	NAD-dependent (2R,3R)-2,3-butanediol dehydrogenase, a zinc-containing medium-chain alcohol dehydrogenase, produces 2,3-butanediol from acetoin during fermentation and allows using 2,3-butanediol as a carbon source during aerobic growth	Verified	glucose catabolic process to butanediol	(R,R)-butanediol dehydrogenase activity	cytoplasm	no	hom
YAL061W::chr1_1	0	YAL061W	-0.177068	0.788099	7.17997	-0.924528	-0.667634		Uncharacterized	biological process unknown	oxidoreductase activity, acting on the CH-OH group of donors, NAD or NADP as acceptor	cytoplasm*	no	hom
YAL062W::chr1_1	0	GDH3	0.890306	1.00191	5.58163	-0.219388	-0.0465561	NADP(+)-dependent glutamate dehydrogenase, synthesizes glutamate from ammonia and alpha-ketoglutarate; rate of alpha-ketoglutarate utilization differs from Gdh1p; expression regulated by nitrogen and carbon sources	Verified	glutamate biosynthetic process	glutamate dehydrogenase activity	nucleus*	no	hom
YAL064C-A::chr00_1	0	YAL064C-A	-1.09624	-1.28444	-0.664533	-0.291719	-0.740688		Uncharacterized	biological process unknown	molecular function unknown	cellular component unknown	no	hom
YAL065C::chr1_1	0	YAL065C	0.249671	0.620762	5.08305	0.720368	0.369777		Uncharacterized	biological process unknown	molecular function unknown	cellular component unknown	no	hom
YAL066W::chr1_1	0	YAL066W	3.34929	3.09736	12.6718	-1.16673	-1.21176		Dubious				no	hom
YAL067C::chr1_1	0	SEO1	-1.30872	-1.82446	-1.09083	0.427696	-0.0222903	Putative permease, member of the allantoate transporter subfamily of the major facilitator superfamily; mutation confers resistance to ethionine sulfoxide	Verified	transport	transporter activity	membrane	no	hom
YAL068C::chr1_1	0	PAU8	0.398558	0.777549	7.33677	-1.19053	-1.30072	Hypothetical protein	Uncharacterized	sporulation (sensu Fungi)*	molecular function unknown	cellular component unknown	no	hom
YAR002C-A::chr00_16a	0	ERP1	0.0589171	-0.599344	0.157873	0.414978	0.250022	Protein that forms a heterotrimeric complex with Erp2p, Emp24p, and Erv25p; member, along with Emp24p and Erv25p, of the p24 family involved in ER to Golgi transport and localized to COPII-coated vesicles	Verified	ER to Golgi vesicle-mediated transport	molecular function unknown	mitochondrion*	no	hom
YAR002W::chr1_1	0	NUP60	-1.33139	-1.23657	-1.2667	0.486922	0.480149	Subunit of the nuclear pore complex (NPC), functions to anchor Nup2p to the NPC in a process controlled by the nucleoplasmic concentration of Gsp1p-GTP; potential Cdc28p substrate; involved in telomere maintenance	Verified	telomere maintenance*	structural constituent of nuclear pore	nuclear pore	no	hom
YAR003W::chr1_1	0	SWD1	-1.55031	-1.66051	-1.8126	0.21577	0.190696	Subunit of the COMPASS (Set1C) complex, which methylates histone H3 on lysine 4 and is required in transcriptional silencing near telomeres; WD40 beta propeller superfamily member with similarity to mammalian Rbbp7	Verified	telomere maintenance*	histone lysine N-methyltransferase activity (H3-K4 specific)	COMPASS complex	no	hom
YAR007C::chr1_1	0	RFA1	-1.47219	-1.08604	-3.30649	-0.213789	0.358343	Subunit of heterotrimeric Replication Factor A (RF-A), which is a highly conserved single-stranded DNA binding protein involved in DNA replication, repair, and recombination	Verified	nucleotide-excision repair*	single-stranded DNA binding*	cytoplasm*	yes	het
YAR008W::chr1_1	0	SEN34	-0.694556	-0.941954	-0.0820656	-0.347878	-0.242594	Subunit of the tRNA splicing endonuclease, which is composed of Sen2p, Sen15p, Sen34p, and Sen54p; Sen34p contains the active site for tRNA 3' splice site cleavage and has similarity to Sen2p and to Archaeal tRNA splicing endonuclease	Verified	tRNA splicing	tRNA-intron endonuclease activity	mitochondrion*	yes	het
YAR014C::chr1_1	0	BUD14	-1.22743	-1.21593	0.349659	-1.12564	-0.573254	Protein involved in bud-site selection, Bud14p-Glc7p complex functions as a cortical regulator of dynein; diploid mutants display a random budding pattern instead of the wild-type bipolar pattern	Verified	regulation of transcription, DNA-dependent*	protein phosphatase type 1 regulator activity	bud neck*	no	hom
YAR015W::chr1_1	0	ADE1	-1.42019	-1.64748	-1.94669	0.964827	-0.0173502	N-succinyl-5-aminoimidazole-4-carboxamide ribotide (SAICAR) synthetase, required for 'de novo' purine nucleotide biosynthesis; red pigment accumulates in mutant cells deprived of adenine	Verified	response to drug*	phosphoribosylaminoimidazolesuccinocarboxamide synthase activity	cytoplasm*	no	hom
YAR018C::chr1_1	0	KIN3	-1.10689	-2.16951	-3.01377	0.568852	0.16623	Nonessential protein kinase with unknown cellular role	Verified	chromosome segregation	protein kinase activity	cellular component unknown	no	hom
YAR019C::chr1_1	0	CDC15	1.18314	1.57564	1.2025	-1.11416	0.056071	Protein kinase of the Mitotic Exit Network that is localized to the spindle pole bodies at late anaphase; promotes mitotic exit by directly switching on the kinase activity of Dbf2p	Verified	protein amino acid phosphorylation*	protein kinase activity	bud neck*	yes	het
YAR020C::chr1_1	0	PAU7	1.6593	2.49583	3.53068	-0.102602	-0.648503	Part of 23-member seripauperin multigene family, active during alcoholic fermentation, regulated by anaerobiosis, inhibited by oxygen, repressed by heme	Verified	biological process unknown	molecular function unknown	cellular component unknown	no	hom
YAR023C::chr1_1	0	YAR023C	-0.0904366	0.52079	-4.70114	-1.18139	0.0171518		Uncharacterized	biological process unknown	molecular function unknown	cellular component unknown	no	hom
YAR027W::chr1_1	0	UIP3	-3.73279	-2.61971	-5.38471	-0.482628	0.0524321	Putative integral membrane protein of unknown function; interacts with Ulp1p at the nuclear periphery; member of DUP240 gene family	Verified	biological process unknown	molecular function unknown	nuclear envelope	no	hom
YAR028W::chr1_1	0	YAR028W	-1.61815	-1.25718	-0.519582	-0.14752	-0.58812		Uncharacterized	biological process unknown	molecular function unknown	cellular component unknown	no	hom
YAR029W::chr1_1	0	YAR029W	-1.88599	-1.79605	0.676362	-0.30224	-0.245737		Uncharacterized	biological process unknown	molecular function unknown	cytoplasm	no	hom
YAR030C::chr1_1	0	YAR030C	0.240453	-0.178218	8.52051	-1.61103	-0.956153		Dubious				no	hom
YAR031W::chr1_1	0	PRM9	-0.711616	-0.972853	2.76502	0.0169114	0.817089	Pheromone-regulated protein with 3 predicted transmembrane segments and an FF sequence, a motif involved in COPII binding; member of DUP240 gene family	Verified	response to pheromone*	molecular function unknown	endoplasmic reticulum*	no	hom
YAR035W::chr1_1	0	YAT1	-1.18664	-1.11982	1.35174	-0.42021	0.652678	Outer mitochondrial carnitine acetyltransferase, minor ethanol-inducible enzyme involved in transport of activated acyl groups from the cytoplasm into the mitochondrial matrix	Verified	alcohol metabolic process*	carnitine O-acetyltransferase activity	mitochondrion	no	hom
YAR037W::chr1_1	0	YAR037W	-0.735128	-0.167607	-2.9683	-0.75076	-0.389926							hom
YAR040C::chr1_1	0	YAR040C	0.596808	1.45663	2.86884	0.62873	-0.0242887							hom
YAR042W::chr1_1	0	SWH1	-1.41229	-0.564246	3.02458	0.516201	-1.11732	Protein similar to mammalian oxysterol-binding protein; contains ankyrin repeats; localizes to the Golgi and the nucleus-vacuole junction	Verified	endocytosis*	phosphatidylinositol binding*	endoplasmic reticulum*	no	hom
YAR043C::chr1_1	0	YAR043C_d	-1.44147	-1.15182	-1.23052	-0.551738	-0.0551338		Deleted				no	hom
YAR044W::chr1_1	0	SWH1_p	1.31937	1.93966	-1.37177	0.277888	0.0484319	Protein similar to mammalian oxysterol-binding protein; contains ankyrin repeats; localizes to the Golgi and the nucleus-vacuole junction	Verified	endocytosis*	phosphatidylinositol binding*	endoplasmic reticulum*	no	hom
YAR047C::chr1_1	0	YAR047C	1.12537	0.683405	7.29797	-0.117725	-0.663452		Dubious				no	hom
YAR050W::chr00_12	0	FLO1	3.31825	2.38004	1.48216	-0.388164	-1.13345	Lectin-like protein involved in flocculation, cell wall protein that binds to mannose chains on the surface of other cells, confers floc-forming ability that is chymotrypsin sensitive and heat resistant; similar to Flo5p	Verified	flocculation via cell wall protein-carbohydrate interaction	mannose binding	cell wall (sensu Fungi)	no	hom
YBL001C::chr2_1	0	ECM15	-1.31729	-1.25089	0.0314886	-0.468076	-1.01447	Non-essential protein of unknown function, likely exists as tetramer, may be regulated by the binding of small-molecule ligands (possibly sulfate ions), may have a role in yeast cell-wall biogenesis	Verified	cell wall organization and biogenesis	molecular function unknown	cytoplasm*	no	hom
YBL002W::chr2_1	0	HTB2	-0.44661	0.0203989	1.29923	-1.11782	-0.465858	One of two nearly identical (see HTB1) histone H2B subtypes required for chromatin assembly and chromosome function; Rad6p-Bre1p-Lge1p mediated ubiquitination regulates transcriptional activation, meiotic DSB formation and H3 methylation	Verified	chromatin assembly or disassembly	DNA binding	nuclear nucleosome	no	hom
YBL003C::chr2_1	0	HTA2	0.250634	-0.303703	0.167455	-1.09967	-0.739889	One of two nearly identical (see also HTA1) histone H2A subtypes; core histone required for chromatin assembly and chromosome function; DNA damage-dependent phosphorylation by Mec1p facilitates DNA repair; acetylated by Nat4p	Verified	DNA repair*	DNA binding	nuclear nucleosome	no	hom
YBL004W::chr2_1	0	UTP20	-1.06212	-1.28665	-0.112524	-0.783955	0.298743	Component of the small-subunit (SSU) processome, which is involved in the biogenesis of the 18S rRNA	Verified	35S primary transcript processing	snoRNA binding	cytoplasm*	yes	het
YBL005W::chr2_1	0	PDR3	-0.60186	-0.670692	-0.274444	-0.361473	-0.267817	Transcriptional activator of the pleiotropic drug resistance network, regulates expression of ATP-binding cassette (ABC) transporters through binding to cis-acting sites known as PDREs (PDR responsive elements)	Verified	response to drug*	DNA binding*	cytoplasm*	no	hom
YBL006C::chr2_1	0	LDB7	-1.34121	-1.95344	-2.87819	0.0418048	0.0854836	Component of the RSC chromatin remodeling complex; interacts with Rsc3p, Rsc30p, Npl6p, and Htl1p to form a module important for a broad range of RSC functions	Verified	telomere maintenance*	molecular function unknown	RSC complex	no	hom
YBL007C::chr2_1	0	SLA1						Cytoskeletal protein binding protein required for assembly of the cortical actin cytoskeleton; contains 3 SH3 domains; interacts with proteins regulating actin dynamics and with proteins required for endocytosis	Verified	cell wall organization and biogenesis*	protein binding, bridging*	actin cortical patch	no	hom
YBL008W::chr2_1	0	HIR1	0.0601122	1.09501	-0.414739	-0.64796	-0.339613	Non-essential transcriptional corepressor involved in the cell cycle-regulated transcription of histone H2A, H2B, H3 and H4 genes; contributes to nucleosome formation, heterochromatic gene silencing, and formation of functional kinetochores	Verified	regulation of transcription from RNA polymerase II promoter*	transcription corepressor activity	nucleus*	no	hom
YBL009W::chr2_1	0	ALK2	-2.08375	-2.11752	-2.21148	-0.360289	-0.479339	Protein kinase; accumulation and phosphorylation are periodic during the cell cycle; phosphorylated in response to DNA damage; contains characteristic motifs for degradation via the APC pathway; similar to Alk1p and to mammalian haspins	Verified	protein amino acid phosphorylation*	protein kinase activity*	cellular component unknown	no	hom
YBL010C::chr2_1	0	YBL010C	-0.647078	0.0606287	-0.0926136	0.190583	0.6275		Uncharacterized	biological process unknown	molecular function unknown	clathrin-coated vesicle	no	hom
YBL011W::chr2_1	0	SCT1	-2.11442	-2.18227	-2.14923	0.0928303	0.762082	Glycerol 3-phosphate/dihydroxyacetone phosphate dual substrate-specific sn-1 acyltransferase of the glycerolipid biosynthesis pathway, prefers 16-carbon fatty acids, similar to Gpt2p, gene is constitutively transcribed	Verified	phospholipid biosynthetic process	glycerol-3-phosphate O-acyltransferase activity	endoplasmic reticulum	no	hom
YBL012C::chr2_1	0	YBL012C	0.0892631	-0.0779073	-1.60069	-0.766795	-0.166865		Dubious				no	hom
YBL013W::chr2_1	0	FMT1	-0.436739	-0.473796	1.19799	0.00529381	-1.34621	Methionyl-tRNA formyltransferase, catalyzes the formylation of initiator Met-tRNA in mitochondria; potential Cdc28p substrate	Verified	translational initiation*	methionyl-tRNA formyltransferase activity	mitochondrion	no	hom
YBL014C::chr2_1	0	RRN6	-2.02679	-2.01686	-1.78397	-0.0252854	0.610369	Protein involved in the transcription of 35S rRNA genes by RNA polymerase I; component of the core factor (CF) complex also composed of Rrn11p, Rrn7p and TATA-binding protein	Verified	transcription from RNA polymerase I promoter	RNA polymerase I transcription factor activity	RNA polymerase I transcription factor complex	yes	het
YBL015W::chr2_1	0	ACH1	-2.95741	-2.58728	-3.42694	-0.483997	-0.452891	Acetyl-coA hydrolase, primarily localized to mitochondria; required for acetate utilization and for diploid pseudohyphal growth	Verified	acetate metabolic process*	acetyl-CoA hydrolase activity	mitochondrion*	no	hom
YBL016W::chr2_1	0	FUS3	-2.37274	-2.75527	-3.34264	-0.123675	-0.0316483	Mitogen-activated protein kinase involved in mating pheromone response; activated by phosphorylation by Ste7p; provides specificity during the mating vs. filamentous growth response by phosphorylating transcriptional and cytoplasmic targets	Verified	protein amino acid phosphorylation*	MAP kinase activity	cytoplasm*	no	het
YBL017C::chr2_1	0	PEP1	-0.599393	-0.54315	-1.54333	-0.31496	0.200446	Type I transmembrane sorting receptor for multiple vacuolar hydrolases; cycles between the late-Golgi and prevacuolar endosome-like compartments	Verified	protein targeting to vacuole*	signal sequence binding	Golgi apparatus	no	hom
YBL018C::chr2_1	0	POP8	1.71578	0.519036	3.8282	-0.0742863	0.827639	Subunit of both RNase MRP, which cleaves pre-rRNA, and nuclear RNase P, which cleaves tRNA precursors to generate mature 5' ends	Verified	rRNA processing*	ribonuclease P activity*	ribonuclease MRP complex*	yes	het
YBL019W::chr2_1	0	APN2	0.166018	0.0846058	2.46389	0.205274	0.773073	Class II abasic (AP) endonuclease involved in repair of DNA damage; homolog of human HAP1 and E. coli exoIII	Verified	base-excision repair	DNA-(apurinic or apyrimidinic site) lyase activity*	nucleus	no	hom
YBL020W::chr2_1	0	RFT1	-0.645299	-1.00997	-0.642537	0.135466	0.603988	Flippase, essential integral membrane protein that is required for translocation of Man5GlcNac2-PP-Dol from the cytoplasmic side to the lumenal side of the ER membrane; mutation is suppressed by expression human p53 protein	Verified	protein amino acid N-linked glycosylation*	oligosaccharide transporter activity	endoplasmic reticulum membrane	yes	het
YBL021C::chr2_1	0	HAP3	-2.10845	-1.10936	-0.550733	0.603525	1.19875	Subunit of the heme-activated, glucose-repressed Hap2p/3p/4p/5p CCAAT-binding complex, a transcriptional activator and global regulator of respiratory gene expression; contains sequences contributing to both complex assembly and DNA binding	Verified	transcription*	transcriptional activator activity	nucleus*	no	hom
YBL022C::chr2_1	0	PIM1	-0.939975	-1.07566	-1.12711	0.558638	-0.259773	Mitochondrial ATP-dependent protease involved in intramitochondrial proteolysis; involved in degradation of misfolded proteins in mitochondria; required for bigenesis and maintenance of mitochondria	Verified	proteolysis*	ATP-dependent peptidase activity	mitochondrion*	no	hom
YBL023C::chr2_1	0	MCM2	-0.930157	-0.826927	-0.522288	-0.201769	-0.329002	Protein involved in DNA replication; component of the Mcm2-7 hexameric complex that binds chromatin as a part of the pre-replicative complex	Verified	DNA replication initiation*	chromatin binding*	cytoplasm*	yes	het
YBL024W::chr2_1	0	NCL1	-2.53024	-2.16976	-2.5934	0.182824	0.0565182	S-adenosyl-L-methionine-dependent tRNA: m5C-methyltransferase, methylates cytosine to m5C at several positions in tRNAs and intron-containing pre-tRNAs; similar to Nop2p and human proliferation associated nucleolar protein p120	Verified	ribosome biogenesis and assembly*	tRNA (cytosine-5-)-methyltransferase activity	nucleus	no	hom
YBL025W::chr2_1	0	RRN10	0.688868	-0.69101	9.14153	-0.375957	-0.319065	Protein involved in promoting high level transcription of rDNA, subunit of UAF (upstream activation factor) for RNA polymerase I	Verified	transcription from RNA polymerase I promoter	RNA polymerase I transcription factor activity*	RNA polymerase I upstream activating factor complex	no	het
YBL026W::chr2_1	0	LSM2	-0.740473	0.204812	-1.71003	1.96849	0.55759	Lsm (Like Sm) protein; part of heteroheptameric complexes (Lsm2p-7p and either Lsm1p or 8p): cytoplasmic Lsm1p complex involved in mRNA decay; nuclear Lsm8p complex part of U6 snRNP and possibly involved in processing tRNA, snoRNA, and rRNA	Verified	nuclear mRNA splicing, via spliceosome*	RNA binding*	nucleolus*	yes	het
YBL027W::chr2_1	0	RPL19B	-1.01038	-0.729992	-2.4563	0.640262	0.829691	Protein component of the large (60S) ribosomal subunit, nearly identical to Rpl19Ap and has similarity to rat L19 ribosomal protein; rpl19a and rpl19b single null mutations result in slow growth, while the double null mutation is lethal	Verified	translation	structural constituent of ribosome	cytosolic large ribosomal subunit (sensu Eukaryota)	no	hom
YBL028C::chr2_1	0	YBL028C	-1.87052	-2.08617	-2.20455	-0.456028	-0.516014		Verified	ribosome biogenesis and assembly	molecular function unknown	nucleus*	no	hom
YBL029W::chr2_1	0	YBL029W	0.165501	0.657359	5.20385	0.105321	0.180271		Uncharacterized	biological process unknown	molecular function unknown	cytoplasm*	no	hom
YBL030C::chr2_1	0	PET9	-1.81831	-2.68752	-2.5585	-0.958996	0.376458	Major ADP/ATP carrier of the mitochondrial inner membrane, exchanges cytosolic ADP for mitochondrially synthesized ATP; required for viability in many common lab strains carrying a mutation in the polymorphic SAL1 gene	Verified	aerobic respiration*	ATP:ADP antiporter activity	mitochondrion*	yes	het
YBL031W::chr2_1	0	SHE1	-1.52762	-1.19418	1.04545	-1.18668	-1.48101	Cytoskeletal protein of unknown function; overexpression causes growth arrest	Verified	biological process unknown	molecular function unknown	microtubule cytoskeleton	no	hom
YBL032W::chr2_1	0	HEK2	-0.144271	-0.0822349	3.04634	-0.114871	-0.809746	RNA binding protein with similarity to hnRNP-K that localizes to the cytoplasm and to subtelomeric DNA; required for the proper localization of ASH1 mRNA; involved in the regulation of telomere position effect and telomere length	Verified	telomere maintenance via telomerase*	mRNA binding	cytoplasm*	no	hom
YBL033C::chr2_1	0	RIB1						GTP cyclohydrolase II; catalyzes the first step of the riboflavin biosynthesis pathway	Verified	response to drug*	cyclohydrolase activity	cytoplasm*	no	hom
YBL034C::chr2_1	0	STU1	0.191965	0.465357	18.8213	-0.217406	0.686767	Component of the mitotic spindle that binds to interpolar microtubules via its association with beta-tubulin (Tub2p); required for interpolar microtubules to provide an outward force on the spindle poles	Verified	microtubule nucleation	structural constituent of cytoskeleton	spindle pole body	yes	het
YBL035C::chr2_1	0	POL12	-0.336414	-0.958203	0.766744	1.35646	0.150454	B subunit of DNA polymerase alpha-primase complex, required for initiation of DNA replication during mitotic and premeiotic DNA synthesis; also functions in telomere capping and length regulation	Verified	DNA replication initiation*	alpha DNA polymerase activity	nucleus*	yes	het
YBL036C::chr2_1	0	YBL036C	-2.2141	-1.75728	0.530315	0.43925	0.457312		Verified	amino acid metabolic process	alanine racemase activity*	intracellular	no	hom
YBL037W::chr2_1	0	APL3	0.83108	1.03281	4.01114	0.487109	0.161388	Alpha-adaptin, large subunit of the clathrin associated protein complex (AP-2); involved in vesicle mediated transport	Verified	vesicle-mediated transport	molecular function unknown	AP-2 adaptor complex	no	hom
YBL038W::chr2_1	0	MRPL16						Mitochondrial ribosomal protein of the large subunit	Verified	translation	structural constituent of ribosome*	mitochondrion*	no	hom
YBL039C::chr2_1	0	URA7	-2.21531	-3.06191	-0.7516	-1.08915	-0.489925	Major CTP synthase isozyme (see also URA8), catalyzes the ATP-dependent transfer of the amide nitrogen from glutamine to UTP, forming CTP, the final step in de novo biosynthesis of pyrimidines; involved in phospholipid biosynthesis	Verified	phospholipid biosynthetic process*	CTP synthase activity	cytosol	no	hom
YBL040C::chr2_1	0	ERD2	0.323372	-0.402671	1.6012	-0.220336	0.533841	Integral membrane protein that binds to the HDEL motif in proteins destined for retention in the endoplasmic reticulum; has a role in maintenance of normal levels of ER-resident proteins	Verified	ER to Golgi vesicle-mediated transport*	HDEL sequence binding	integral to endoplasmic reticulum membrane	yes	het
YBL041W::chr2_1	0	PRE7	0.466174	0.123101	6.17984	-1.68754	-1.24704	20S proteasome beta-type subunit	Verified	ubiquitin-dependent protein catabolic process	endopeptidase activity	proteasome core complex, beta-subunit complex (sensu Eukaryota)	yes	het
YBL042C::chr2_1	0	FUI1						High affinity uridine permease, localized to the plasma membrane; not involved in uracil transport	Verified	uridine transport	uridine transporter activity	plasma membrane	no	hom
YBL043W::chr2_1	0	ECM13	0.297117	0.0797926	0.909446	-0.101339	0.352954	Non-essential protein of unknown function	Verified	cell wall organization and biogenesis	molecular function unknown	cellular component unknown	no	hom
YBL044W::chr2_1	0	YBL044W	-0.0604413	-0.242869	3.58191	-0.730117	-0.450736		Uncharacterized	biological process unknown	molecular function unknown	cellular component unknown	no	hom
YBL045C::chr2_1	0	COR1						Core subunit of the ubiquinol-cytochrome c reductase complex (bc1 complex), which is a component of the mitochondrial inner membrane electron transport chain	Verified	aerobic respiration	ubiquinol-cytochrome-c reductase activity	mitochondrion*	no	hom
YBL046W::chr2_1	0	PSY4	-2.02213	-1.99988	-3.14206	0.493842	0.890258	Putative regulatory subunit of an evolutionarily conserved protein phosphatase complex containing the catalytic subunit Pph3p and a third subunit Psy2p; required for cisplatin resistance; GFP-fusion protein localizes to the nucleus	Verified	response to drug*	protein phosphatase regulator activity	nucleus	no	hom
YBL047C::chr2_1	0	EDE1	-0.718812	-0.756704	-0.434718	1.65756	1.23014	Key endocytic protein involved in a network of interactions with other endocytic proteins, binds membranes in a ubiquitin-dependent manner, may also bind ubiquitinated membrane-associated proteins	Verified	endocytosis	ubiquitin binding	bud neck*	no	hom
YBL048W::chr2_1	0	YBL048W	-0.748193	-1.64297	-1.76621	-0.36279	0.241343		Dubious				no	hom
YBL049W::chr2_1	0	MOH1	0.445017	0.957545	2.6284	-0.922466	-0.869662	Protein of unknown function, has homology to kinase Snf7p; not required for growth on nonfermentable carbon sources; essential for viability in stationary phase	Uncharacterized	biological process unknown	molecular function unknown	cellular component unknown	no	hom
YBL050W::chr2_1	0	SEC17	3	1.48891	1.37722	-0.394231	-1.68343	Peripheral membrane protein required for vesicular transport between ER and Golgi and for the 'priming' step in homotypic vacuole fusion, part of the cis-SNARE complex; has similarity to alpha-SNAP	Verified	ER to Golgi vesicle-mediated transport*	soluble NSF attachment protein activity	peripheral to membrane of membrane fraction	yes	het
YBL051C::chr2_1	0	PIN4	2.30767	2.88003	2.05911	-0.453674	0.0798722	Protein involved in G2/M phase progression and response to DNA damage, interacts with Rad53p; contains an RNA recognition motif, a nuclear localization signal, and several SQ/TQ cluster domains; hyperphosphorylated in response to DNA damage	Verified	G2/M transition of mitotic cell cycle*	molecular function unknown	cytoplasm	no	hom
YBL052C::chr2_1	0	SAS3	-0.0539945	-0.375207	4.79725	-0.507989	0.0214876	Histone acetyltransferase catalytic subunit of NuA3 complex that acetylates histone H3, involved in transcriptional silencing; homolog of the mammalian MOZ proto-oncogene; sas3 gcn5 double mutation confers lethality	Verified	chromatin silencing at telomere*	histone acetyltransferase activity*	histone acetyltransferase complex*	no	hom
YBL053W::chr2_1	0	YBL053W	-1.93957	-2.37368	-1.20398	-0.187124	0.7475		Dubious				no	hom
YBL054W::chr2_1	0	YBL054W	-2.02812	-2.36074	-3.94032	0.723607	0.442175		Uncharacterized	ribosome biogenesis and assembly	molecular function unknown	cytoplasm*	no	hom
YBL055C::chr2_1	0	YBL055C	1.32682	0.805785	5.74779	-0.459068	-0.29028		Verified	response to oxidative stress*	endonuclease activity*	cytoplasm	no	hom
YBL056W::chr2_1	0	PTC3	-1.54034	-2.0075	-1.29809	-0.782988	-0.605621	Type 2C protein phosphatase; dephosphorylates Hog1p (see also Ptc2p) to limit maximal kinase activity induced by osmotic stress; dephosphorylates T169 phosphorylated Cdc28p (see also Ptc2p); role in DNA checkpoint inactivation	Verified	protein amino acid dephosphorylation*	protein phosphatase type 2C activity	cytoplasm*	no	hom
YBL057C::chr2_1	0	PTH2	-0.590873	-0.524553	3.35173	0.651024	0.478027	One of two (see also PTH1) mitochondrially-localized peptidyl-tRNA hydrolases; negatively regulates the ubiquitin-proteasome pathway via interactions with ubiquitin-like ubiquitin-associated proteins; dispensable for cell growth	Verified	translation*	aminoacyl-tRNA hydrolase activity	cytoplasm*	no	hom
YBL058W::chr2_1	0	SHP1						UBX (ubiquitin regulatory X) domain-containing protein that regulates Glc7p phosphatase activity and interacts with Cdc48p; interacts with ubiquitylated proteins in vivo and is required for degradation of a ubiquitylated model substrate	Verified	telomere maintenance*	protein phosphatase type 1 regulator activity	cytoplasm*	no	hom
YBL059W::chr2_1	0	YBL059W	0.445342	0.65146	3.71441	-0.363971	-0.0502042		Uncharacterized	biological process unknown	molecular function unknown	mitochondrion	no	hom
YBL060W::chr2_1	0	YBL060W	0.990975	0.973603	4.58939	0.350888	0.641651		Uncharacterized	biological process unknown	molecular function unknown	cytoplasm*	no	hom
YBL061C::chr2_1	0	SKT5	-1.73805	-1.57645	-1.41971	-0.537302	0.296278	Activator of Chs3p (chitin synthase III), recruits Chs3p to the bud neck via interaction with Bni4p; has similarity to Shc1p, which activates Chs3p during sporulation	Verified	response to osmotic stress*	enzyme activator activity	bud neck*	no	hom
YBL062W::chr2_1	0	YBL062W	-0.320222	-0.199481	-0.879098	-0.288817	0.102249		Dubious				no	hom
YBL063W::chr2_1	0	KIP1	-1.27057	-1.40829	-1.78443	-1.11396	-0.121367	Kinesin-related motor protein required for mitotic spindle assembly and chromosome segregation; functionally redundant with Cin8p	Verified	microtubule nucleation*	structural constituent of cytoskeleton*	spindle pole body*	no	hom
YBL064C::chr2_1	0	PRX1	-0.526192	-0.591307	0.476389	-0.202016	-0.0537445	Mitochondrial peroxiredoxin (1-Cys Prx) with thioredoxin peroxidase activity, has a role in reduction of hydroperoxides; induced during respiratory growth and under conditions of oxidative stress	Verified	response to oxidative stress*	thioredoxin peroxidase activity	mitochondrion	no	hom
YBL065W::chr2_1	0	YBL065W	1.51745	2.7816	4.02688	0.627294	0.419747		Dubious				no	hom
YBL066C::chr2_1	0	SEF1	-2.25305	-2.56781	-3.10712	0.99494	0.442123	Putative transcription factor, has homolog in Kluyveromyces lactis	Verified	biological process unknown	molecular function unknown	cellular component unknown	no	hom
YBL067C::chr2_1	0	UBP13	1.14796	0.118896	0.17304	0.376102	-0.373998	Putative ubiquitin-specific protease	Verified	biological process unknown	ubiquitin-specific protease activity	cellular component unknown	no	hom
YBL068W::chr2_1	0	PRS4	0.30801	0.2336	0.298241	-0.137381	0.211459	5-phospho-ribosyl-1(alpha)-pyrophosphate synthetase, involved in nucleotide, histidine, and tryptophan biosynthesis; one of a five related enzymes, which are active as heteromultimeric complexes	Verified	ribosome biogenesis and assembly*	ribose phosphate diphosphokinase activity	cytoplasm	no	hom
YBL069W::chr2_1	0	AST1	-1.19207	-1.54253	-1.59256	-0.0415302	-0.496719	Peripheral membrane protein that interacts with the plasma membrane ATPase Pma1p and has a role in its targeting to the plasma membrane, possibly by influencing its incorporation into lipid rafts	Verified	protein targeting to membrane	molecular function unknown	extrinsic to membrane	no	hom
YBL070C::chr2_1	0	YBL070C	-2.52453	-3.43083	-3.20335	-0.768521	-0.571318		Dubious				no	hom
YBL071C::chr2_1	0	YBL071C	-1.44887	-2.04187	2.49183	-1.68613	-1.37785		Dubious				no	hom
YBL072C::chr2_1	0	RPS8A	-0.818249	-0.169804	-0.438391	0.192355	-0.561282	Protein component of the small (40S) ribosomal subunit; identical to Rps8Bp and has similarity to rat S8 ribosomal protein	Verified	translation	structural constituent of ribosome	cytosolic small ribosomal subunit (sensu Eukaryota)	no	hom
YBL073W::chr2_1	0	YBL073W	0.706827	-0.033021	0.792503	-0.78581	-0.205266		Dubious				yes	het
YBL074C::chr2_1	0	AAR2	-0.0724172	-0.667859	0.38096	0.386643	-0.416255	Component of the U5 snRNP, required for splicing of U3 precursors; originally described as a splicing factor specifically required for splicing pre-mRNA of the MATa1 cistron	Verified	assembly of spliceosomal tri-snRNP	molecular function unknown	snRNP U5	yes	het
YBL075C::chr2_1	0	SSA3	1.29069	0.801912	-1.04556	-0.389737	0.18435	ATPase involved in protein folding and the response to stress; plays a role in SRP-dependent cotranslational protein-membrane targeting and translocation; member of the heat shock protein 70 (HSP70) family; localized to the cytoplasm	Verified	response to stress*	ATPase activity*	cytosol	no	hom
YBL076C::chr2_1	0	ILS1	3.61205	1.64936	1.95721	-0.0187842	-0.366293	Cytoplasmic isoleucine-tRNA synthetase, target of the G1-specific inhibitor reveromycin A	Verified	translation	isoleucine-tRNA ligase activity	cytosol	yes	het
YBL077W::chr2_1	0	YBL077W	2.70586	-0.294968	0.426389	-0.57039	-0.437141		Dubious				yes	het
YBL078C::chr2_1	0	ATG8	0.530372	0.236729	0.90971	-0.0361647	0.639373	Protein required for autophagy; modified by the serial action of Atg4p, Atg7p, and Atg3p, and conjugated at the C terminus with phosphatidylethanolamine, to become the form essential for generation of autophagosomes	Verified	protein targeting to vacuole*	microtubule binding	pre-autophagosomal structure*	no	hom
YBL079W::chr2_1	0	NUP170	-0.196513	-0.6979	-0.912228	-0.181419	-0.0238453	Abundant subunit of the nuclear pore complex (NPC), required for proper localization of specific nucleoporins within the NPC, involved in nuclear envelope permeability and in chromosome segregation, has similarity to Nup157p	Verified	mRNA export from nucleus*	structural molecule activity	nuclear pore	no	hom
YBL080C::chr2_1	0	PET112	-1.02443	-0.934962	-1.3584	0.801617	0.0935994	Protein required for mitochondrial translation; mutation is functionally complemented by a Bacillus subtilis ortholog	Verified	translation*	molecular function unknown	mitochondrion	no	hom
YBL081W::chr2_1	0	YBL081W	0.801722	0.492658	0.701337	-0.0320579	-0.214074		Uncharacterized	biological process unknown	molecular function unknown	cellular component unknown	no	hom
YBL082C::chr2_1	0	ALG3	-1.65096	-2.0498	-2.49312	1.77028	1.00388	Dolichol-P-Man dependent alpha(1-3) mannosyltransferase, involved in the synthesis of dolichol-linked oligosaccharide donor for N-linked glycosylation of proteins	Verified	protein amino acid glycosylation*	alpha-1,3-mannosyltransferase activity	endoplasmic reticulum	no	hom
YBL083C::chr2_1	0	YBL083C	-0.135311	-0.63458	-0.505216	1.16501	-0.111798		Dubious				no	hom
YBL084C::chr2_1	0	CDC27	-0.74516	-2.04555	-1.09035	-1.27024	-0.535122	Subunit of the Anaphase-Promoting Complex/Cyclosome (APC/C), which is a ubiquitin-protein ligase required for degradation of anaphase inhibitors, including mitotic cyclins, during the metaphase/anaphase transition	Verified	mitotic sister chromatid segregation*	protein binding*	anaphase-promoting complex	yes	het
YBL085W::chr2_1	0	BOI1	1.51303	-0.0152289	-0.325056	-0.729668	-0.670995	Protein implicated in polar growth, functionally redundant with Boi2p; interacts with bud-emergence protein Bem1p; contains an SH3 (src homology 3) domain and a PH (pleckstrin homology) domain	Verified	establishment of cell polarity (sensu Fungi)*	phospholipid binding	bud neck*	no	hom
YBL086C::chr2_1	0	YBL086C	-0.31074	-0.629659	-1.21677	0.0437581	-0.1473		Uncharacterized	biological process unknown	molecular function unknown	cellular component unknown	no	hom
YBL087C::chr2_1	0	RPL23A	-0.895949	-0.460424	5.36529	-0.251951	0.119658	Protein component of the large (60S) ribosomal subunit, identical to Rpl23Bp and has similarity to E. coli L14 and rat L23 ribosomal proteins	Verified	translation	structural constituent of ribosome	cytosolic large ribosomal subunit (sensu Eukaryota)	no	hom
YBL088C::chr2_1	0	TEL1	0.813095	0.834232	1.69047	1.09656	0.795648	Protein kinase primarily involved in telomere length regulation; contributes to cell cycle checkpoint control in response to DNA damage; functionally redundant with Mec1p; homolog of human ataxia telangiectasia (ATM) gene	Verified	telomere maintenance*	protein kinase activity	nucleus*	no	hom
YBL089W::chr2_1	0	AVT5	-2.19857	-3.0912	-3.40905	-0.339416	0.405571	Putative transporter, member of a family of seven S. cerevisiae genes (AVT1-7) related to vesicular GABA-glycine transporters	Verified	transport	transporter activity	cellular component unknown	no	hom
YBL090W::chr2_1	0	MRP21						Mitochondrial ribosomal protein of the large subunit; MRP21 exhibits genetic interactions with mutations in the COX2 and COX3 mRNA 5'-untranslated leader sequences	Verified	translation*	structural constituent of ribosome	mitochondrion*	no	hom
YBL091C-A::chr00_1	0	SCS22	-1.89219	-1.71691	-0.82021	1.24062	0.123269	Protein involved in regulation of phospholipid metabolism; homolog of Scs2p2; similar to D. melanogaster inturned protein	Verified	biological process unknown*	molecular function unknown	cellular component unknown	no	hom
YBL091C::chr2_1	0	MAP2	-1.09771	-1.52676	-1.25595	0.203266	-0.633943	Methionine aminopeptidase, catalyzes the cotranslational removal of N-terminal methionine from nascent polypeptides; function is partially redundant with that of Map1p	Verified	proteolysis	methionyl aminopeptidase activity	cytoplasm	no	hom
YBL092W::chr2_1	0	RPL32	-1.80536	-0.966295	-0.461384	2.82009	1.17567	Protein component of the large (60S) ribosomal subunit, has similarity to rat L32 ribosomal protein; overexpression disrupts telomeric silencing	Verified	translation	structural constituent of ribosome	cytosolic large ribosomal subunit (sensu Eukaryota)	yes	het
YBL093C::chr2_1	0	ROX3						RNA polymerase II holoenzyme component	Verified	transcription from RNA polymerase II promoter	RNA polymerase II transcription mediator activity	nucleus*	no	hom
YBL094C::chr2_1	0	YBL094C	-2.72083	-3.07699	-3.33428	-0.317666	-1.21637		Dubious				no	hom
YBL095W::chr2_2	0	YBL095W	-0.359408	-0.548278	-1.69651	-0.402364	-0.266085		Uncharacterized	biological process unknown	molecular function unknown	mitochondrion	no	hom
YBL096C::chr2_2	0	YBL096C	1.20462	1.51094	1.65673	1.06223	1.01403		Dubious				no	hom
YBL097W::chr2_2	0	BRN1	0.259941	1.38638	3.64022	0.666507	1.04713	Essential protein required for chromosome condensation, likely to function as an intrinsic component of the condensation machinery, may influence multiple aspects of chromosome transmission and dynamics	Verified	mitotic sister chromatid segregation*	molecular function unknown	nucleus*	yes	het
YBL098W::chr2_2	0	BNA4	-0.71349	-0.818814	-4.02699	-0.0922257	0.822149	Kynurenine 3-mono oxygenase, required for biosynthesis of nicotinic acid from tryptophan via kynurenine pathway	Verified	NAD biosynthetic process	kynurenine 3-monooxygenase activity	mitochondrion*	no	hom
YBL099W::chr2_2	0	ATP1	-1.96313	-1.7929	-1.19357	0.941557	0.639537	Alpha subunit of the F1 sector of mitochondrial F1F0 ATP synthase, which is a large, evolutionarily conserved enzyme complex required for ATP synthesis	Verified	ATP synthesis coupled proton transport	hydrogen ion transporting ATP synthase activity, rotational mechanism	mitochondrion*	no	hom
YBL100C::chr2_2	0	YBL100C							Dubious				no	hom
YBL101C::chr2_2	0	ECM21	-2.37391	-2.23264	-2.60565	-0.328524	0.14187	Non-essential protein of unknown function; promoter contains several Gcn4p binding elements	Verified	cell wall organization and biogenesis	molecular function unknown	cytoplasm	no	hom
YBL102W::chr2_2	0	SFT2	-0.701269	-0.676491	0.494345	2.0335	1.59429	Non-essential tetra-spanning membrane protein found mostly in the late Golgi, can suppress some sed5 alleles; may be part of the transport machinery, but precise function is unknown; similar to mammalian syntaxin 5	Verified	Golgi to endosome transport	molecular function unknown	Golgi membrane	no	hom
YBL103C::chr2_2	0	RTG3	-1.6116	-0.146424	-0.568141	1.06146	1.42271	Basic helix-loop-helix-leucine zipper (bHLH/Zip) transcription factor that forms a complex with another bHLH/Zip protein, Rtg1p, to activate the retrograde (RTG) and TOR pathways	Verified	transcription initiation from RNA polymerase II promoter*	specific RNA polymerase II transcription factor activity	cytoplasm*	no	hom
YBL104C::chr2_2	0	YBL104C	0.93101	1.80729	2.3286	-0.496004	-0.352758		Uncharacterized	biological process unknown	molecular function unknown	cytoplasm	no	hom
YBL105C::chr2_2	0	PKC1	-0.872618	-1.25109	0.990973	-1.77198	-1.16617	Protein serine/threonine kinase essential for cell wall remodeling during growth; localized to sites of polarized growth and the mother-daughter bud neck; homolog of the alpha, beta, and gamma isoforms of mammalian protein kinase C (PKC)	Verified	cell wall organization and biogenesis*	protein kinase C activity	cytoplasm*	yes	het
YBL106C::chr2_2	0	SRO77	0.621437	0.684066	-1.62355	0.168238	-0.738257	Protein with roles in exocytosis and cation homeostasis; functions in docking and fusion of post-Golgi vesicles with plasma membrane; homolog of Sro7p and Drosophila lethal giant larvae tumor suppressor; interacts with SNARE protein Sec9p	Verified	exocytosis*	molecular function unknown	plasma membrane	no	hom
YBL107C::chr2_2	0	YBL107C	2.12622	1.40649	1.19938	-0.13086	-1.00824		Uncharacterized	biological process unknown	molecular function unknown	cytoplasm	no	hom
YBR001C::chr2_2	0	NTH2	2.37375	2.4364	2.5285	-0.240753	0.297701	Putative neutral trehalase, required for thermotolerance and may mediate resistance to other cellular stresses	Verified	response to stress*	alpha,alpha-trehalase activity	cytoplasm*	no	hom
YBR002C::chr2_2	0	RER2	-1.47306	-6.29217	-5.70659	-1.35868	-0.857439	Cis-prenyltransferase involved in dolichol synthesis; participates in endoplasmic reticulum (ER) protein sorting	Verified	ER to Golgi vesicle-mediated transport*	prenyltransferase activity*	endoplasmic reticulum	yes	het
YBR003W::chr2_2	0	COQ1	-1.64385	-1.68401	-0.540709	-0.303014	-0.326436	Hexaprenyl pyrophosphate synthetase, catalyzes the first step in ubiquinone (coenzyme Q) biosynthesis	Verified	ubiquinone biosynthetic process	trans-hexaprenyltranstransferase activity	mitochondrion	no	hom
YBR004C::chr2_2	0	GPI18						Functional ortholog of human PIG-V, which is a mannosyltransferase that transfers the second mannose in glycosylphosphatidylinositol biosynthesis; the authentic, non-tagged protein was localized to mitochondria	Verified	GPI anchor biosynthetic process	mannosyltransferase activity	mitochondrion*	yes	het
YBR005W::chr2_2	0	RCR1	-1.48303	-1.68839	-2.37739	0.420193	0.604034	Protein of the endoplasmic reticulum membrane involved in chitin deposition in the cell wall; overproduction confers resistance to Congo Red	Verified	cell wall organization and biogenesis	molecular function unknown	integral to endoplasmic reticulum membrane	no	hom
YBR006W::chr2_2	0	UGA2	-0.747526	-0.250974	1.26733	0.204446	0.340698	Succinate semialdehyde dehydrogenase involved in the utilization of gamma-aminobutyrate (GABA) as a nitrogen source; part of the 4-aminobutyrate and glutamate degradation pathways; localized to the cytoplasm	Verified	response to oxidative stress*	succinate-semialdehyde dehydrogenase [NAD(P)+] activity	cytoplasm	no	hom
YBR007C::chr2_2	0	DSF2	0.698845	1.0516	0.63666	-1.39136	-0.868059	Deletion suppressor of mpt5 mutation	Uncharacterized	biological process unknown	molecular function unknown	cellular component unknown	no	hom
YBR008C::chr2_2	0	FLR1	1.59977	1.40925	0.80845	-0.0574643	-1.32348	Plasma membrane multidrug transporter, member of the major facilitator superfamily; involved in efflux of fluconazole, diazaborine, benomyl, methotrexate, and other drugs	Verified	response to toxin	multidrug transporter activity	integral to plasma membrane	no	hom
YBR009C::chr2_2	0	HHF1	-0.278631	-0.107621	0.382977	-0.768013	-0.496425	One of two identical histone H4 proteins (see also HHF2); core histone required for chromatin assembly and chromosome function; contributes to telomeric silencing; N-terminal domain involved in maintaining genomic integrity	Verified	chromatin assembly or disassembly	DNA binding	nuclear nucleosome	no	hom
YBR010W::chr2_2	0	HHT1	0.83081	0.907034	0.499012	-0.500679	-0.333414	One of two identical histone H3 proteins (see also HHT2); core histone required for chromatin assembly, involved in heterochromatin-mediated telomeric and HM silencing; regulated by acetylation, methylation, and mitotic phosphorylation	Verified	chromatin assembly or disassembly	DNA binding	nucleus*	no	hom
YBR011C::chr2_2	0	IPP1	0.872804	0.245306	-1.14718	-1.24773	0.396729	Cytoplasmic inorganic pyrophosphatase (PPase), catalyzes the rapid exchange of oxygens from Pi with water, highly expressed and essential for viability, active-site residues show identity to those from E. coli PPase	Verified	phosphate metabolic process	inorganic diphosphatase activity	cytosol	yes	het
YBR012C::chr2_2	0	YBR012C	2.26045	1.88688	2.71204	-1.53501	-0.397201		Dubious				no	hom
YBR013C::chr2_2	0	YBR013C	0.158438	0.344572	0.18176	-0.0513721	0.321643		Uncharacterized	biological process unknown	molecular function unknown	cellular component unknown	no	hom
YBR014C::chr2_2	0	YBR014C	1.11706	1.53257	4.91641	-1.31265	-0.0453392		Uncharacterized	biological process unknown	molecular function unknown	vacuole (sensu Fungi)*	no	hom
YBR015C::chr2_2	0	MNN2	-1.2168	-1.24325	3.12945	-0.185388	-0.521467	Alpha-1,2-mannosyltransferase, responsible for addition of the first alpha-1,2-linked mannose to form the branches on the mannan backbone of oligosaccharides, localizes to an early Golgi compartment	Verified	protein amino acid glycosylation	alpha-1,2-mannosyltransferase activity	Golgi apparatus	no	hom
YBR016W::chr2_2	0	YBR016W	-2.56735	-2.93701	-2.0154	-0.721326	0.917256		Uncharacterized	response to desiccation	molecular function unknown	plasma membrane	no	hom
YBR017C::chr2_2	0	KAP104						Transportin, cytosolic karyopherin beta 2 involved in delivery of heterogeneous nuclear ribonucleoproteins to the nucleoplasm, binds rg-nuclear localization signals on Nab2p and Hrp1p, plays a role in cell-cycle progression	Verified	protein import into nucleus*	nuclear localization sequence binding	cytosol	no	hom
YBR018C::chr2_2	0	GAL7	-1.11226	-1.07156	-1.01519	0.984306	0.965556	Galactose-1-phosphate uridyl transferase, synthesizes glucose-1-phosphate and UDP-galactose from UDP-D-glucose and alpha-D-galactose-1-phosphate in the second step of galactose catabolism	Verified	galactose catabolic process	UTP:galactose-1-phosphate uridylyltransferase activity	cytoplasm	no	hom
YBR019C::chr2_2	0	GAL10	-1.01138	-1.29064	-0.0132237	0.321953	0.907891	UDP-glucose-4-epimerase, catalyzes the interconversion of UDP-galactose and UDP-D-glucose in galactose metabolism; also catalyzes the conversion of alpha-D-glucose or alpha-D-galactose to their beta-anomers	Verified	galactose catabolic process	UDP-glucose 4-epimerase activity*	soluble fraction	no	hom
YBR020W::chr00_18	0	GAL1	0.422819	1.37812	0.349847	0.382076	0.493239	Galactokinase, phosphorylates alpha-D-galactose to alpha-D-galactose-1-phosphate in the first step of galactose catabolism; expression regulated by Gal4p	Verified	positive regulation of transcription by galactose*	transcription regulator activity*	cytoplasm	no	hom
YBR020W::chr2_2	0	GAL1	1.63914	0.90672	2.64271	-1.11831	-0.31948	Galactokinase, phosphorylates alpha-D-galactose to alpha-D-galactose-1-phosphate in the first step of galactose catabolism; expression regulated by Gal4p	Verified	positive regulation of transcription by galactose*	transcription regulator activity*	cytoplasm	no	hom
YBR021W::chr2_2	0	FUR4	-1.73166	-1.90569	-3.34006	0.710564	1.15216	Uracil permease, localized to the plasma membrane; expression is tightly regulated by uracil levels and environmental cues	Verified	uracil transport	uracil permease activity	plasma membrane*	no	hom
YBR022W::chr2_2	0	POA1	-0.35716	-1.11578	-0.259569	0.650506	0.603673	Phosphatase that is highly specific for ADP-ribose 1''-phosphate, a tRNA splicing metabolite; may have a role in regulation of tRNA splicing	Verified	tRNA splicing	phosphoric monoester hydrolase activity	cellular component unknown	no	hom
YBR023C::chr2_2	0	CHS3	-0.440107	-0.0441843	-1.3594	-0.26659	0.222243	Chitin synthase III, catalyzes the transfer of N-acetylglucosamine (GlcNAc) to chitin; required for synthesis of the majority of cell wall chitin, the chitin ring during bud emergence, and spore wall chitosan	Verified	cytokinesis*	chitin synthase activity	cytoplasm*	no	hom
YBR024W::chr2_2	0	SCO2	-1.20474	-1.28264	-2.11993	0.545377	1.49185	Protein anchored to the mitochondrial inner membrane, similar to Sco1p and may have a redundant function with Sco1p in delivery of copper to cytochrome c oxidase; interacts with Cox2p	Verified	copper ion transport	thioredoxin peroxidase activity	mitochondrion*	no	hom
YBR025C::chr2_2	0	YBR025C	-1.82921	-1.92268	2.08947	-0.706685	-0.311613		Uncharacterized	biological process unknown	molecular function unknown	cytoplasm	no	hom
YBR026C::chr2_2	0	ETR1	0.153366	0.047482	-1.75169	0.107038	-0.405471	2-enoyl thioester reductase, member of the medium chain dehydrogenase/reductase family; localized to in mitochondria, where it has a probable role in fatty acid synthesis	Verified	aerobic respiration*	enoyl-[acyl-carrier-protein] reductase activity	mitochondrion	no	hom
YBR027C::chr2_2	0	YBR027C	0.169579	0.344873	2.63254	-0.284769	-0.0233292		Dubious				no	hom
YBR028C::chr2_2	0	YBR028C	-0.238184	-0.461685	1.59485	-0.993108	-0.130667		Uncharacterized	biological process unknown	protein kinase activity	cytoplasm	no	hom
YBR029C::chr2_2	0	CDS1						Phosphatidate cytidylyltransferase (CDP-diglyceride synthetase); an enzyme that catalyzes that conversion of CTP + phosphate into diphosphate + CDP-diaclglyerol, a critical step in the synthesis of all major yeast phospholipids	Verified	phosphatidylglycerol biosynthetic process*	phosphatidate cytidylyltransferase activity	mitochondrion*	yes	het
YBR030W::chr2_2	0	YBR030W	0.769278	1.10549	10.3436	-0.613202	-0.304133		Uncharacterized	phospholipid metabolic process	molecular function unknown	nucleus	no	hom
YBR031W::chr2_2	0	RPL4A	0.238495	-0.289678	0.524486	-0.331144	-0.244909	N-terminally acetylated protein component of the large (60S) ribosomal subunit, nearly identical to Rpl4Bp and has similarity to E. coli L4 and rat L4 ribosomal proteins	Verified	translation	structural constituent of ribosome	cytosolic large ribosomal subunit (sensu Eukaryota)	no	hom
YBR032W::chr2_2	0	YBR032W	-0.249938	0.0602555	4.59396	0.880545	1.21049		Dubious				no	hom
YBR033W::chr2_2	0	EDS1	-0.921724	-1.11251	-1.40251	0.275202	0.723909	Non-essential protein of unknown function	Uncharacterized	biological process unknown	molecular function unknown	cellular component unknown	no	hom
YBR034C::chr2_2	0	HMT1	-0.407077	-0.455198	-1.50323	-0.535695	0.178117	Nuclear SAM-dependent mono- and asymmetric arginine dimethylating methyltransferase that modifies hnRNPs, including Npl3p and Hrp1p, thus facilitating nuclear export of these proteins; required for viability of npl3 mutants	Verified	ribosome biogenesis and assembly*	protein-arginine N-methyltransferase activity	nucleus	no	hom
YBR035C::chr2_2	0	PDX3	-0.461009	-0.207322	0.61875	0.896364	0.0529192	Pyridoxine (pyridoxamine) phosphate oxidase, has homologs in E. coli and Myxococcus xanthus; transcription is under the general control of nitrogen metabolism	Verified	telomere maintenance*	pyridoxamine-phosphate oxidase activity	cellular component unknown	no	hom
YBR036C::chr2_2	0	CSG2	0.621331	2.39656	2.38225	-0.161322	-0.61773	Endoplasmic reticulum membrane protein, required for mannosylation of inositolphosphorylceramide and for growth at high calcium concentrations	Verified	response to drug*	enzyme regulator activity	integral to endoplasmic reticulum membrane	no	hom
YBR037C::chr2_2	0	SCO1	0.680362	1.12201	3.87503	-1.14016	-0.425174	Copper-binding protein of the mitochondrial inner membrane, required for cytochrome c oxidase activity and respiration; may function to deliver copper to cytochrome c oxidase; has similarity to thioredoxins	Verified	protein complex assembly*	thioredoxin peroxidase activity*	mitochondrion*	no	hom
YBR038W::chr2_2	0	CHS2	-2.06867	-3.04918	-0.792453	-0.526137	-0.405815	Chitin synthase II, requires activation from zymogenic form in order to catalyze the transfer of N-acetylglucosamine (GlcNAc) to chitin; required for the synthesis of chitin in the primary septum during cytokinesis	Verified	cytokinesis*	chitin synthase activity	bud neck	yes	het
YBR039W::chr2_2	0	ATP3	-0.966148	-1.04048	-1.23719	-0.53957	-0.540942	Gamma subunit of the F1 sector of mitochondrial F1F0 ATP synthase, which is a large, evolutionarily conserved enzyme complex required for ATP synthesis	Verified	ATP synthesis coupled proton transport	hydrogen ion transporting ATP synthase activity, rotational mechanism	mitochondrion*	no	hom
YBR040W::chr2_2	0	FIG1	2.40982	2.03157	2.38118	-0.0387127	-0.346445	Integral membrane protein required for efficient mating; may participate in or regulate the low affinity Ca2+ influx system, which affects intracellular signaling and cell-cell fusion during mating	Verified	cellular morphogenesis during conjugation with cellular fusion*	molecular function unknown	cell wall (sensu Fungi)*	no	hom
YBR041W::chr2_2	0	FAT1	-1.21649	-1.43814	-0.611377	0.113091	-0.477993	Fatty acid transporter and very long-chain fatty acyl-CoA synthetase, may form a complex with Faa1p or Faa4p that imports and activates exogenous fatty acids	Verified	very-long-chain fatty acid metabolic process*	long-chain-fatty-acid-CoA ligase activity*	plasma membrane*	no	hom
YBR042C::chr2_2	0	YBR042C	0.247859	0.469179	0.542472	-0.215254	0.433144		Uncharacterized	phospholipid biosynthetic process	acyltransferase activity	lipid particle	no	hom
YBR043C::chr2_2	0	QDR3	1.43511	1.92896	1.37618	-1.07992	-0.267985	Multidrug transporter required for resistance to quinidine, barban, cisplatin, and bleomycin; member of the major facilitator superfamily of transporters conferring multiple drug resistance (MFS-MDR)	Verified	multidrug transport	multidrug efflux pump activity	plasma membrane*	no	hom
YBR044C::chr2_2	0	TCM62	0.960605	0.751225	0.746159	0.228847	0.147533	Protein involved in the assembly of the mitochondrial succinate dehydrogenase complex; putative chaperone	Verified	protein complex assembly	unfolded protein binding	mitochondrion*	no	hom
YBR045C::chr2_2	0	GIP1	0.78002	0.986766	6.14983	0.620455	0.848086	Meiosis-specific regulatory subunit of the Glc7p protein phosphatase, regulates spore wall formation and septin organization, required for expression of some late meiotic genes and for normal localization of Glc7p	Verified	spore wall assembly (sensu Fungi)*	protein phosphatase type 1 regulator activity*	prospore membrane*	no	hom
YBR046C::chr2_2	0	ZTA1	-1.27842	-1.42969	-3.22282	0.341405	0.618689	Zeta-crystallin homolog, found in the cytoplasm and nucleus; has similarity to E. coli quinone oxidoreductase and to human zeta-crystallin, which has quinone oxidoreductase activity	Verified	biological process unknown	molecular function unknown	cytoplasm*	no	hom
YBR047W::chr2_2	0	FMP23	-0.920216	-1.49087	-2.42599	-0.265654	-0.107993	Putative protein of unknown function; the authentic, non-tagged protein is detected in highly purified mitochondria in high-throughput studies	Uncharacterized	biological process unknown	molecular function unknown	mitochondrion	no	hom
YBR048W::chr2_2	0	RPS11B	-1.35761	-1.07597	-2.25576	-0.343982	-0.0149674	Protein component of the small (40S) ribosomal subunit; identical to Rps11Ap and has similarity to E. coli S17 and rat S11 ribosomal proteins	Verified	translation*	structural constituent of ribosome	cytosolic small ribosomal subunit (sensu Eukaryota)	no	hom
YBR049C::chr2_2	0	REB1	0.276267	1.27467	-3.07787	-0.233867	-0.388	RNA polymerase I enhancer binding protein; DNA binding protein which binds to genes transcribed by both RNA polymerase I and RNA polymerase II; required for termination of RNA polymerase I transcription	Verified	regulation of transcription from RNA polymerase II promoter*	RNA polymerase II transcription factor activity*	nucleus	yes	het
YBR050C::chr2_2	0	REG2	1.35374	0.91118	4.135	0.166428	0.057715	Regulatory subunit of the Glc7p type-1 protein phosphatase; involved with Reg1p, Glc7p, and Snf1p in regulation of glucose-repressible genes, also involved in glucose-induced proteolysis of maltose permease	Verified	negative regulation of transcription from RNA polymerase II promoter	protein phosphatase type 1 regulator activity	protein phosphatase type 1 complex	no	hom
YBR051W::chr2_2	0	YBR051W	0.241461	-0.418329	-1.47096	0.503751	0.0600533		Dubious				no	hom
YBR052C::chr2_2	0	RFS1	1.23709	1.21414	7.8002	-0.567728	-0.924075	Protein of unknown function; member of a flavodoxin-like fold protein family that includes Pst2p and Ycp4p; green fluorescent protein (GFP)-fusion protein localizes to the cytoplasm in a punctate pattern	Uncharacterized	biological process unknown	molecular function unknown	cytoplasm	no	hom
YBR053C::chr2_2	0	YBR053C	0.764043	0.649286	4.17668	-1.06567	-0.862248		Uncharacterized	biological process unknown	molecular function unknown	cellular component unknown	no	hom
YBR054W::chr2_2	0	YRO2	-0.118628	0.0577278	1.3349	0.59356	0.973374	Putative protein of unknown function; the authentic, non-tagged protein is detected in highly purified mitochondria in high-throughput studies; transcriptionally regulated by Haa1p	Verified	biological process unknown	molecular function unknown	mitochondrion*	no	hom
YBR055C::chr2_2	0	PRP6	-1.00017	-1.00093	-0.792959	0.705983	0.216338	Splicing factor, component of the U4/U6-U5 snRNP complex	Verified	nuclear mRNA splicing, via spliceosome	RNA splicing factor activity, transesterification mechanism	U4/U6 x U5 tri-snRNP complex	yes	het
YBR056W::chr2_2	0	YBR056W	-0.753094	-0.763321	-1.38602	-0.389891	0.0709652		Uncharacterized	biological process unknown	molecular function unknown	cytoplasm	no	hom
YBR057C::chr2_2	0	MUM2	0.375877	0.746143	-0.929524	0.655287	0.853652	Cytoplasmic protein essential for meiotic DNA replication and sporulation; interacts with Orc2p, which is a component of the origin recognition complex	Verified	premeiotic DNA synthesis	molecular function unknown	cytoplasm	no	hom
YBR058C::chr2_2	0	UBP14	-0.206849	-0.261751	-0.463602	-0.809106	0.076314	Ubiquitin-specific protease that specifically disassembles unanchored ubiquitin chains; involved in fructose-1,6-bisphosphatase (Fbp1p) degradation; similar to human isopeptidase T	Verified	response to drug*	ubiquitin-specific protease activity	cytoplasm	no	hom
YBR059C::chr2_2	0	AKL1	-2.16002	-2.21988	-0.993297	0.320545	0.756226	Ser-Thr protein kinase, member (with Ark1p and Prk1p) of the Ark kinase family; involved in endocytosis and actin cytoskeleton organization	Verified	actin cytoskeleton organization and biogenesis*	protein kinase activity	cytoplasm*	no	hom
YBR060C::chr2_2	0	ORC2	1.34716	0.157713	-0.163368	1.44423	-0.214263	Subunit of the origin recognition complex, which directs DNA replication by binding to replication origins and is also involved in transcriptional silencing; may be phosphorylated by Cdc28p	Verified	chromatin silencing at silent mating-type cassette*	DNA replication origin binding	pre-replicative complex*	yes	het
YBR061C::chr2_2	0	TRM7	-1.54932	-1.12081	0.177495	-0.388094	-0.320172	2'-O-ribose methyltransferase, methylates the 2'-O-ribose of nucleotides at positions 32 and 34 of the tRNA anticodon loop	Verified	translation*	tRNA methyltransferase activity	cytoplasm	no	hom
YBR062C::chr2_2	0	YBR062C	-0.974613	-0.723973	-0.421669	-0.589154	-0.470517		Uncharacterized	biological process unknown	molecular function unknown	cellular component unknown	no	hom
YBR063C::chr2_2	0	YBR063C	-0.750771	-0.926865	-0.376089	-0.962869	-0.158802		Uncharacterized	biological process unknown	molecular function unknown	cellular component unknown	no	hom
YBR064W::chr2_2	0	YBR064W	-0.999275	-1.03446	-0.359073	-0.786769	-0.12342		Dubious				no	hom
YBR065C::chr2_2	0	ECM2	-2.26926	-2.17324	-1.08811	0.43885	0.512103	Pre-mRNA splicing factor, facilitates the cooperative formation of U2/U6 helix II in association with stem II in the spliceosome, function may be regulated by Slu7p	Verified	cell wall organization and biogenesis*	molecular function unknown	nucleus	no	hom
YBR066C::chr2_2	0	NRG2	-1.13511	-0.977563	-1.0833	-0.323649	0.469207	Transcriptional repressor that mediates glucose repression and negatively regulates filamentous growth; has similarity to Nrg1p	Verified	pseudohyphal growth*	transcriptional repressor activity	nucleus	no	hom
YBR067C::chr2_2	0	TIP1	-1.0953	-0.954832	-1.82434	1.00117	0.344391	Major cell wall mannoprotein with possible lipase activity; transcription is induced by heat- and cold-shock; member of the Srp1p/Tip1p family of serine-alanine-rich proteins	Verified	cell wall organization and biogenesis	structural constituent of cell wall*	cell wall (sensu Fungi)	no	hom
YBR068C::chr2_2	0	BAP2	0.711074	0.331302	0.909704	-0.478816	-0.514811	High-affinity leucine permease, functions as a branched-chain amino acid permease involved in the uptake of leucine, isoleucine and valine; contains 12 predicted transmembrane domains	Verified	amino acid transport	amino acid transporter activity	plasma membrane	no	hom
YBR069C::chr2_2	0	TAT1	-0.0769419	-0.507455	0.182123	-0.201671	-1.0347	Amino acid transport protein for valine, leucine, isoleucine, and tyrosine, low-affinity tryptophan and histidine transporter; overexpression confers FK506 resistance	Verified	amino acid transport	amino acid transporter activity	plasma membrane	no	hom
YBR070C::chr2_2	0	ALG14	-0.775103	-0.909724	6.73678	0.45803	0.325626	Component of UDP-GlcNAc transferase required for the second step of dolichyl-linked oligosaccharide synthesis; anchors the catalytic subunit Alg13p to the ER membrane; similar to bacterial and human glycosyltransferases	Verified	dolichol-linked oligosaccharide biosynthetic process	protein anchor*	membrane fraction*	yes	het
YBR071W::chr2_2	0	YBR071W	-0.340814	0.0867014	3.11975	-0.358679	0.36507		Uncharacterized	biological process unknown	molecular function unknown	cytoplasm	no	hom
YBR072W::chr2_2	0	HSP26	-1.32198	-1.60964	-0.149645	-0.331964	-0.840144	Small heat shock protein with chaperone activity that is regulated by a heat induced transition from an inactive oligomeric (24-mer) complex to an active dimer; induced by heat, upon entry into stationary phase, and during sporulation	Verified	response to stress*	unfolded protein binding	cytoplasm*	no	hom
YBR073W::chr2_2	0	RDH54	-1.68352	-1.42467	-2.23656	0.338974	0.597018	DNA-dependent ATPase, stimulates strand exchange by modifying the topology of double-stranded DNA; involved in the recombinational repair of double-strand breaks in DNA during mitosis and meiosis; proposed to be involved in crossover interference	Verified	meiotic recombination*	DNA-dependent ATPase activity*	nucleus	no	hom
YBR074W::chr2_2	0	YBR074W	-0.327406	0.00206339	0.121529	1.14074	1.0969		Uncharacterized	biological process unknown	molecular function unknown	cellular component unknown	no	hom
YBR075W::chr00_18	0	YBR074W_p	-0.789397	-1.83414	2.68628	-0.566148	1.36138		Uncharacterized	biological process unknown	molecular function unknown	cellular component unknown	no	hom
YBR075W::chr2_2	0	YBR074W_p	0.483064	0.956605	1.58237	1.09661	0.749217		Uncharacterized	biological process unknown	molecular function unknown	cellular component unknown	no	hom
YBR076W::chr2_2	0	ECM8	3.12717	2.35838	0.231214	-1.00462	-0.164162	Non-essential protein of unknown function	Verified	cell wall organization and biogenesis	molecular function unknown	cellular component unknown	no	hom
YBR077C::chr2_2	0	SLM4	-2.14062	-2.36336	0.186982	-1.71456	-1.69137	Component of the EGO complex, which is involved in the regulation of microautophagy, and of the GSE complex, which is required for proper sorting of amino acid permease Gap1p; gene exhibits synthetic genetic interaction with MSS4	Verified	response to drug*	phosphatidylinositol-3,4-bisphosphate binding	cytoplasm*	no	hom
YBR078W::chr2_2	0	ECM33	-0.729811	0.0914497	-2.30601	0.723163	-0.73221	GPI-anchored protein of unknown function, has a possible role in apical bud growth; GPI-anchoring on the plasma membrane crucial to function; similar to Sps2p and Pst1p	Verified	cell wall organization and biogenesis	molecular function unknown	mitochondrion*	no	hom
YBR079C::chr2_2	0	RPG1						Subunit of the core complex of translation initiation factor 3(eIF3), essential for translation; part of a subcomplex (Prt1p-Rpg1p-Nip1p) that stimulates binding of mRNA and tRNA(i)Met to ribosomes	Verified	translational initiation	translation initiation factor activity	cytoplasm*	yes	het
YBR080C::chr00_16a	0	SEC18	0.118151	0.512541	3.09508	0.00791802	0.42538	ATPase required for the release of Sec17p during the 'priming' step in homotypic vacuole fusion and for ER to Golgi transport; homolog of the mammalian NSF	Verified	ER to Golgi vesicle-mediated transport*	ATPase activity	cytoplasm*	yes	het
YBR081C::chr2_3	0	SPT7	-1.18451	-2.35049	-2.24463	-0.768884	-2.00918	Subunit of the SAGA transcriptional regulatory complex, involved in proper assembly of the complex; also present as a C-terminally truncated form in the SLIK/SALSA transcriptional regulatory complex	Verified	protein complex assembly*	structural molecule activity	mitochondrion*	no	hom
YBR082C::chr2_3	0	UBC4	-0.729066	-0.774031	-1.97614	0.523973	0.809589	Ubiquitin-conjugating enzyme that mediates degradation of short-lived and abnormal proteins; interacts with E3-CaM in ubiquitinating calmodulin; interacts with many SCF ubiquitin protein ligases; component of the cellular stress response	Verified	sporulation (sensu Fungi)*	ubiquitin conjugating enzyme activity	proteasome complex (sensu Eukaryota)	no	hom
YBR083W::chr00_16a	0	TEC1	-0.11752	-0.387859	-1.08598	0.0154073	-0.37527	Transcription factor required for full Ty1 epxression, Ty1-mediated gene activation, and haploid invasive and diploid pseudohyphal growth; TEA/ATTS DNA-binding domain family member	Verified	positive regulation of transcription from RNA polymerase II promoter*	specific RNA polymerase II transcription factor activity	nucleus	no	hom
YBR084C-A::chr00_16a	0	RPL19A	-2.59804	-2.2359	-4.49694	-1.8321	-0.976744	Protein component of the large (60S) ribosomal subunit, nearly identical to Rpl19Bp and has similarity to rat L19 ribosomal protein; rpl19a and rpl19b single null mutations result in slow growth, while the double null mutation is lethal	Verified	translation	structural constituent of ribosome	cytosolic large ribosomal subunit (sensu Eukaryota)	no	hom
YBR084W::chr2_3	0	MIS1	-1.76285	-1.0059	-1.97057	0.139351	0.75854	Mitochondrial C1-tetrahydrofolate synthase, involved in interconversion between different oxidation states of tetrahydrofolate (THF); provides activities of formyl-THF synthetase, methenyl-THF cyclohydrolase, and methylene-THF dehydrogenase	Verified	ribosome biogenesis and assembly*	formate-tetrahydrofolate ligase activity*	mitochondrion	no	hom
YBR085W::chr2_3	0	AAC3	-0.438733	0.121339	-1.86192	-1.17095	-0.354453	Mitochondrial inner membrane ADP/ATP translocator, exchanges cytosolic ADP for mitochondrially synthesized ATP; expressed under anaerobic conditions; similar to Pet9p and Aac1p; has roles in maintenance of viability and in respiration	Verified	anaerobic respiration	ATP:ADP antiporter activity	mitochondrion*	no	hom
YBR086C::chr2_3	0	IST2	-0.941322	1.15421	-0.927213	-0.291617	0.0714992	Plasma membrane protein that may be involved in osmotolerance, localizes to the mother cell in small-budded cells and to the bud in medium- and large-budded cells; mRNA is transported to the bud tip by an actomyosin-driven process	Verified	response to osmotic stress	molecular function unknown	plasma membrane*	no	hom
YBR087W::chr2_3/chr00_16a	0	RFC5	-1.51161	-1.68132	-2.24031	0.90719	0.601931	Subunit of heteropentameric Replication factor C (RF-C), which is a DNA binding protein and ATPase that acts as a clamp loader of the proliferating cell nuclear antigen (PCNA) processivity factor for DNA polymerases delta and epsilon	Verified	mismatch repair*	DNA clamp loader activity	DNA replication factor C complex	yes	het
YBR088C::chr00_16a	0	POL30	-0.893837	-1.45057	-3.30309	-0.435266	-0.00348859	Proliferating cell nuclear antigen (PCNA), functions as the sliding clamp for DNA polymerase delta; may function as a docking site for other proteins required for mitotic and meiotic chromosomal DNA replication and for DNA repair	Verified	chromatin silencing at telomere*	DNA polymerase processivity factor activity	nucleus*	yes	het
YBR089W::chr2_3	0	YBR089W	-1.69212	-1.34189	-2.70414	-0.436357	0.104398		Dubious				yes	het
YBR090C-A::chr2_3	0	NHP6B	-0.651945	-0.311971	1.56918	0.171692	-0.349949	High-mobility group non-histone chromatin protein, functionally redundant with Nhp6Ap; homologous to mammalian high mobility group proteins 1 and 2; acts to recruit transcription factor Rcs1p to certain promoters	Verified	regulation of transcription from RNA polymerase II promoter*	chromatin binding	nuclear chromatin	no	hom
YBR090C::chr00_16a	0	YBR090C	-1.12801	-0.627199	0.659665	-0.0839484	-0.386106		Uncharacterized	biological process unknown	molecular function unknown	cytoplasm*	no	hom
YBR091C::chr2_3	0	MRS5	-0.461371	-0.617776	-0.489929	2.41666	-0.197504	Essential protein of the inner mitochondrial membrane, peripherally localized; component of the TIM22 complex, which is a twin-pore translocase that mediates insertion of numerous multispanning inner membrane proteins	Verified	protein import into mitochondrial inner membrane	protein transporter activity	mitochondrion*	yes	het
YBR092C::chr2_3	0	PHO3	0.220621	0.331276	0.555517	0.625018	0.468929	Constitutively expressed acid phosphatase similar to Pho5p; brought to the cell surface by transport vesicles; hydrolyzes thiamin phosphates in the periplasmic space, increasing cellular thiamin uptake; expression is repressed by thiamin	Verified	phosphate metabolic process*	acid phosphatase activity	periplasmic space (sensu Fungi)	no	hom
YBR093C::chr2_3	0	PHO5	-0.864722	-0.901718	-1.57475	0.332093	-0.235049	Repressible acid phosphatase (1 of 3) that also mediates extracellular nucleotide-derived phosphate hydrolysis; secretory pathway derived cell surface glycoprotein; induced by phosphate starvation and coordinately regulated by PHO4 and PHO2	Verified	regulation of cell size*	acid phosphatase activity*	cell wall (sensu Fungi)*	no	hom
YBR094W::chr2_3	0	PBY1	1.80022	1.1922	0.89713	-0.544126	-1.07093	P-body associated protein	Uncharacterized	biological process unknown	molecular function unknown	cytoplasm	no	hom
YBR095C::chr2_3	0	RXT2	-1.54183	-1.83777	-1.58432	0.381034	-0.00559798	Subunit of the histone deacetylase Rpd3L complex; possibly involved in cell fusion and invasive growth	Verified	invasive growth (sensu Saccharomyces)*	histone deacetylase activity	nucleus*	no	hom
YBR097W::chr2_3	0	VPS15	-2.1806	-0.648736	-1.49903	-0.338518	-0.0231151	Myristoylated serine/threonine protein kinase involved in vacuolar protein sorting; functions as a membrane-associated complex with Vps34p; active form recruits Vps34p to the Golgi membrane; interacts with the GDP-bound form of Gpa1p	Verified	telomere maintenance*	protein serine/threonine kinase activity	mitochondrion*	no	hom
YBR098W::chr2_3	0	MMS4	0.588159	0.697557	1.06065	0.420473	0.194132	Subunit of the structure-specific Mms4p-Mus81p endonuclease that cleaves branched DNA; involved in recombination and DNA repair	Verified	DNA repair*	transcription coactivator activity*	nucleus	no	hom
YBR099C::chr2_3	0	YBR099C	-0.0525157	-0.156072	3.44851	-0.00724516	0.167818		Dubious				no	hom
YBR100W::chr2_3/chr00_16a	0	MMS4_p	0.682541	0.0725329	0.50562	0.132741	-0.638963	Subunit of the structure-specific Mms4p-Mus81p endonuclease that cleaves branched DNA; involved in recombination and DNA repair	Verified	DNA repair*	transcription coactivator activity*	nucleus	no	hom
YBR101C::chr2_3	0	FES1	-1.41378	-1.53151	-1.6991	-0.445637	-0.04259	Hsp70 (Ssa1p) nucleotide exchange factor, cytosolic homolog of Sil1p, which is the nucleotide exchange factor for BiP (Kar2p) in the endoplasmic reticulum	Verified	translation	adenyl-nucleotide exchange factor activity	cytosol*	no	hom
YBR102C::chr2_3	0	EXO84	-2.87456	-3.41463	-2.66202	2.20296	-0.189895	Essential protein with dual roles in spliceosome assembly and exocytosis; the exocyst complex (Sec3p, Sec5p, Sec6p, Sec8p, Sec10p, Sec15p, Exo70p, and Exo84p) mediates polarized targeting of secretory vesicles to active sites of exocytosis	Verified	exocytosis*	protein binding	bud neck*	yes	het
YBR103W::chr2_3	0	SIF2	0.120683	0.0567463	-0.923568	0.406451	-0.493815	WD40 repeat-containing subunit of the Set3C histone deacetylase complex, which represses early/middle sporulation genes; antagonizes telomeric silencing; binds specifically to the Sir4p N-terminus	Verified	chromatin silencing at telomere*	transcription corepressor activity*	nucleus*	no	hom
YBR104W::chr2_3	0	YMC2	0.706453	0.814611	1.52347	-0.328273	-0.147332	Putative mitochondrial inner membrane transporter, member of the mitochondrial carrier (MCF) family	Verified	transport	transporter activity	mitochondrion*	no	hom
YBR105C::chr2_3	0	VID24	0.744262	0.401726	0.305312	1.82286	0.309672	Peripheral membrane protein located at Vid (vacuole import and degradation) vesicles; regulates fructose-1,6-bisphosphatase (FBPase) targeting to the vacuole; involved in proteasome-dependent catabolite degradation of FBPase	Verified	vesicle-mediated transport*	molecular function unknown	extrinsic to membrane*	no	hom
YBR106W::chr2_3	0	PHO88	-1.77967	-4.11834	-2.62463	0.224808	-0.625784	Probable membrane protein, involved in phosphate transport; pho88 pho86 double null mutant exhibits enhanced synthesis of repressible acid phosphatase at high inorganic phosphate concentrations	Verified	telomere maintenance*	phosphate transporter activity	mitochondrion*	no	hom
YBR107C::chr2_3	0	IML3	-2.70585	-2.88555	-3.18455	0.479064	0.603498	Protein with a role in kinetochore function, localizes to the outer kinetochore in a Ctf19p-dependent manner, interacts with Chl4p and Ctf19p	Verified	sporulation (sensu Fungi)*	molecular function unknown	outer kinetochore of condensed nuclear chromosome	no	hom
YBR108W::chr2_3	0	YBR108W	1.01492	0.60348	0.387197	-0.180858	-1.19515		Uncharacterized	biological process unknown	molecular function unknown	lipid raft	no	hom
YBR109C::chr2_3	0	CMD1	-1.37836	-0.829551	-2.4496	-0.740897	-0.872823	Calmodulin; Ca++ binding protein that regulates Ca++ independent processes (mitosis, bud growth, actin organization, endocytosis, etc.) and Ca++ dependent processes (stress-activated pathways), targets include Nuf1p, Myo2p and calcineurin	Verified	endocytosis*	protein binding*	cytoplasm*	yes	het
YBR110W::chr2_3	0	ALG1	1.31954	0.097957	-0.0015715	-1.64851	-0.105291	Mannosyltransferase, involved in asparagine-linked glycosylation in the endoplasmic reticulum (ER); essential for viability, mutation is functionally complemented by human ortholog	Verified	protein amino acid N-linked glycosylation*	beta-1,4-mannosyltransferase activity	endoplasmic reticulum*	yes	het
YBR112C::chr00_16a	0	CYC8						General transcriptional co-repressor, acts together with Tup1p; also acts as part of a transcriptional co-activator complex that recruits the SWI/SNF and SAGA complexes to promoters	Verified	telomere maintenance*	transcription coactivator activity*	nucleus	no	hom
YBR113W::chr2_3	0	YBR113W	0.682076	0.362634	-0.312895	-0.787063	-0.673988		Dubious				no	hom
YBR114W::chr2_3	0	RAD16	-0.392422	-0.57763	-0.0382662	-0.0505739	0.317786	Protein that recognizes and binds damaged DNA in an ATP-dependent manner (with Rad7p) during nucleotide excision repair; subunit of Nucleotide Excision Repair Factor 4 (NEF4); member of the SWI/SNF family	Verified	nucleotide-excision repair, DNA damage recognition	DNA-dependent ATPase activity*	repairosome*	no	hom
YBR115C::chr2_3	0	LYS2	1.22375	1.64611	0.359193	0.353691	0.381704	Alpha aminoadipate reductase, catalyzes the reduction of alpha-aminoadipate to alpha-aminoadipate 6-semialdehyde, which is the fifth step in biosynthesis of lysine; activation requires posttranslational phosphopantetheinylation by Lys5p	Verified	lysine biosynthetic process via aminoadipic acid	L-aminoadipate-semialdehyde dehydrogenase activity	cytoplasm	no	hom
YBR116C::chr2_3	0	YBR116C	0.390527	0.330222	-0.55962	1.4411	0.308495		Dubious				no	hom
YBR118W::chr2_3	0	TEF2	-0.61826	-0.340847	1.21944	0.295868	0.428071	Translational elongation factor EF-1 alpha; also encoded by TEF1; functions in the binding reaction of aminoacyl-tRNA (AA-tRNA) to ribosomes	Verified	translational elongation*	translation elongation factor activity	ribosome*	no	hom
YBR119W::chr2_3	0	MUD1	-0.167486	-1.65734	-0.895821	-1.19023	-1.26675	U1 snRNP A protein, homolog of human U1-A; involved in nuclear mRNA splicing	Verified	nuclear mRNA splicing, via spliceosome	RNA binding	snRNP U1	no	hom
YBR120C::chr2_3	0	CBP6	-0.160275	0.749276	0.676354	0.168879	0.409728	Protein required for translation of the mitochondrial COB mRNA	Verified	translation	molecular function unknown	mitochondrion	no	hom
YBR121C::chr00_16a	0	GRS1	0.414797	1.08191	-0.585355	-0.790876	0.0909987	Cytoplasmic and mitochondrial glycyl-tRNA synthase that ligates glycine to the cognate anticodon bearing tRNA; transcription termination factor that may interact with the 3'-end of pre-mRNA to promote 3'-end formation	Verified	transcription termination*	glycine-tRNA ligase activity	cytoplasm*	yes	het
YBR123C::chr2_3	0	TFC1	-0.92237	0.179658	1.77091	-1.49303	-0.941065	One of six subunits of the RNA polymerase III transcription initiation factor complex (TFIIIC); part of the TauA globular domain of TFIIIC that binds DNA at the BoxA promoter sites of tRNA and similar genes; human homolog is TFIIIC-63	Verified	transcription initiation from RNA polymerase III promoter	RNA polymerase III transcription factor activity	transcription factor TFIIIC complex	yes	het
YBR124W::chr2_3	0	YBR124W	-0.923266	-0.854821	-3.07619	0.902694	-0.0982286		Dubious				yes	het
YBR125C::chr00_16a	0	PTC4	-0.301286	0.225787	-0.195917	-0.715908	-0.259732	Cytoplasmic type 2C protein phosphatase; identified as a high-copy number suppressor of the synthetic lethality of a cnb1 mpk1 double deletion; overexpression decreases high-osmolarity induced Hog1p phosphorylation and kinase activity	Verified	biological process unknown	protein phosphatase type 2C activity	cytoplasm	no	hom
YBR126C::chr2_3	0	TPS1	-0.842978	-0.798303	-2.70556	-0.00169651	0.816023	Synthase subunit of trehalose-6-phosphate synthase/phosphatase complex, which synthesizes the storage carbohydrate trehalose; also found in a monomeric form; expression is induced by the stress response and repressed by the Ras-cAMP pathway	Verified	response to drug*	alpha,alpha-trehalose-phosphate synthase (UDP-forming) activity	cytoplasm*	no	hom
YBR127C::chr2_3	0	VMA2						Subunit B of the eight-subunit V1 peripheral membrane domain of the vacuolar H+-ATPase (V-ATPase), an electrogenic proton pump found throughout the endomembrane system; contains nucleotide binding sites; also detected in the cytoplasm	Verified	vacuolar acidification*	hydrogen ion transporting ATPase activity, rotational mechanism	cytoplasm*	no	hom
YBR128C::chr2_3	0	ATG14	-2.35491	-2.5256	-2.51483	0.94897	0.605837	Subunit of an autophagy-specific phosphatidylinositol 3-kinase complex (with Vps34p, Vps15p, and Vps30p) required for organization of a pre-autophagosomal structure; ATG14 transcription is activated by Gln3p during nitrogen starvation	Verified	autophagy	molecular function unknown	membrane fraction	no	hom
YBR129C::chr2_3	0	OPY1	-0.589029	-0.595438	0.310515	0.600912	0.851383	Protein of unknown function, overproduction blocks cell cycle arrest in the presence of mating pheromone; the authentic, non-tagged protein is detected in highly purified mitochondria in high-throughput studies	Verified	conjugation with cellular fusion	molecular function unknown	cytoplasm*	no	hom
YBR130C::chr2_3	0	SHE3	0.474851	0.148348	-2.24325	1.16389	0.613923	Protein that acts as an adaptor between Myo4p and the She2p-mRNA complex; part of the mRNA localization machinery that restricts accumulation of certain proteins to the bud; also required for cortical ER inheritance	Verified	intracellular mRNA localization*	mRNA binding	cytoplasm*	no	hom
YBR131W::chr00_16a	0	CCZ1	-0.893859	-0.861706	-1.12361	-0.301358	-0.750219	Protein involved in vacuolar assembly, essential for autophagy and the cytoplasm-to-vacuole pathway	Verified	protein targeting to vacuole*	guanyl-nucleotide exchange factor activity	membrane*	no	hom
YBR133C::chr2_3	0	HSL7						Protein arginine N-methyltransferase that exhibits septin and Hsl1p-dependent bud neck localization and periodic Hsl1p-dependent phosphorylation; required along with Hsl1p for bud neck recruitment, phosphorylation, and degradation of Swe1p	Verified	G2/M transition of mitotic cell cycle*	protein-arginine N-methyltransferase activity	bud neck	no	hom
YBR134W::chr2_3	0	YBR134W	-1.7886	-2.06853	-1.68656	-0.350674	-0.657119		Dubious				no	hom
YBR135W::chr2_3	0	CKS1	-0.476385	-0.545987	0.073331	1.46218	0.792791	Subunit of the Cdc28 protein kinase, required for mitotic proteolysis, may also be involved in the proteolysis of the G1 cyclins	Verified	transcription*	protein kinase activator activity	cytoplasm*	yes	het
YBR136W::chr2_3	0	MEC1	-1.01898	-1.56001	-1.39237	-0.12388	-0.442102	Genome integrity checkpoint protein and PI kinase superfamily member; signal transducer required for cell cycle arrest and transcriptional responses prompted by damaged or unreplicated DNA; monitors and participates in meiotic recombination	Verified	telomere maintenance*	protein kinase activity	nucleus*	yes	het
YBR137W::chr2_3	0	YBR137W	-1.90829	-2.00573	-2.87559	-0.263992	0.0940661		Uncharacterized	biological process unknown	molecular function unknown	cytoplasm	no	hom
YBR138C::chr2_3	0	YBR138C	-1.66234	-1.72084	-1.28743	1.29463	0.961064		Uncharacterized	biological process unknown	molecular function unknown	cytoplasm	no	hom
YBR139W::chr2_3	0	YBR139W	-2.37012	-2.53986	-2.72686	0.677658	0.201292		Uncharacterized	biological process unknown	serine hydrolase activity*	vacuole (sensu Fungi)	no	hom
YBR140C::chr2_3	0	IRA1	-0.915925	-1.52019	3.81052	-0.564506	0.188238	GTPase-activating protein that negatively regulates RAS by converting it from the GTP- to the GDP-bound inactive form, required for reducing cAMP levels under nutrient limiting conditions, mediates membrane association of adenylate cyclase	Verified	negative regulation of Ras protein signal transduction*	Ras GTPase activator activity	mitochondrion*	yes	het
YBR141C::chr2_3	0	YBR141C	-1.63431	-1.39976	-2.23644	0.742482	0.340141		Uncharacterized	biological process unknown	molecular function unknown	nucleolus	no	hom
YBR142W::chr2_3	0	MAK5	-1.74772	-2.83673	-1.81409	0.0332707	0.139057	Essential nucleolar protein, putative DEAD-box RNA helicase required for maintenance of M1 dsRNA virus; involved in biogenesis of large (60S) ribosomal subunits	Verified	ribosome biogenesis and assembly*	ATP-dependent RNA helicase activity	nucleolus	yes	het
YBR143C::chr2_3	0	SUP45	-1.40819	-1.02104	-0.414518	0.758125	1.18696	Polypeptide release factor involved in translation termination; mutant form acts as a recessive omnipotent suppressor	Verified	cytokinesis*	translation release factor activity, codon specific	cytosol*	yes	het
YBR144C::chr2_3	0	YBR144C	0.128831	0.533324	1.00596	-0.476137	-0.0340831		Dubious				no	hom
YBR145W::chr2_3	0	ADH5	-2.22014	-2.0863	-3.98645	0.122904	0.678569	Alcohol dehydrogenase isoenzyme V; involved in ethanol production	Verified	NADH oxidation*	alcohol dehydrogenase activity	cytoplasm*	no	hom
YBR146W::chr2_3	0	MRPS9	-1.86831	-1.8179	-1.70695	-0.352147	0.246503	Mitochondrial ribosomal protein of the small subunit	Verified	translation	structural constituent of ribosome	mitochondrion*	no	hom
YBR147W::chr2_3	0	YBR147W	0.680325	0.593241	0.596741	0.79333	1.08067		Uncharacterized	biological process unknown	molecular function unknown	cellular component unknown*	no	hom
YBR148W::chr2_3	0	YSW1	0.333914	0.384839	-0.589609	0.897034	0.530278	Protein expressed specifically in spores	Verified	biological process unknown	molecular function unknown	cellular component unknown	no	hom
YBR149W::chr2_3	0	ARA1	-1.47028	-1.80112	-0.56178	0.862745	1.00934	Large subunit of NADP+ dependent arabinose dehydrogenase, involved in carbohydrate metabolism; small subunit is unidentified	Verified	carbohydrate metabolic process	aldo-keto reductase activity*	cytosol	no	hom
YBR150C::chr00_16a	0	TBS1	-2.16978	-2.62943	-4.063	0.864014	0.80597	Putative protein of unknown function; the authentic, non-tagged protein is detected in highly purified mitochondria in high-throughput studies	Verified	biological process unknown	molecular function unknown	cytoplasm*	no	hom
YBR151W::chr2_3	0	APD1	-0.55214	-0.916656	0.556729	0.192592	-0.851916	Protein of unknown function, required for normal localization of actin patches and for normal tolerance of sodium ions and hydrogen peroxide; localizes to both cytoplasm and nucleus	Verified	biological process unknown	molecular function unknown	cytoplasm*	no	hom
YBR152W::chr2_3	0	SPP381	-2.38938	-1.26506	-3.11939	-0.456188	1.46331	mRNA splicing factor, component of U4/U6.U5 tri-snRNP; interacts genetically and physically with Prp38p	Verified	nuclear mRNA splicing, via spliceosome*	protein binding*	U4/U6 x U5 tri-snRNP complex	yes	het
YBR153W::chr2_3	0	RIB7	0.00509112	2.44936	0.554935	1.28116	1.58565	Diaminohydroxyphoshoribosylaminopyrimidine deaminase; catalyzes the second step of the riboflavin biosynthesis pathway	Verified	riboflavin biosynthetic process	diaminohydroxyphosphoribosylaminopyrimidine deaminase activity	cellular component unknown	yes	het
YBR154C::chr2_3	0	RPB5						RNA polymerase subunit ABC27, common to RNA polymerases I, II, and III; contacts DNA and affects transactivation	Verified	transcription from RNA polymerase II promoter*	DNA-directed RNA polymerase activity	DNA-directed RNA polymerase III complex*	yes	het
YBR155W::chr2_3	0	CNS1	-0.613263	0.62372	4.61418	0.494767	-0.0697456	TPR-containing co-chaperone; binds both Hsp82p (Hsp90) and Ssa1p (Hsp70) and stimulates the ATPase activity of SSA1, ts mutants reduce Hsp82p function while over expression suppresses the phenotypes of an HSP82 ts allele and a cpr7 deletion	Verified	protein folding	Hsp70 protein binding*	cytoplasm	yes	het
YBR156C::chr2_3	0	SLI15	-1.54431	-1.89622	-1.21243	-0.996404	-1.87465	Subunit of the Ipl1p-Sli15p-Bir1p complex that regulates kinetochore-microtubule attachments, activation of the spindle tension checkpoint, and mitotic spindle disassembly; regulates the activity and localization of the Ipl1p aurora kinase	Verified	telomere maintenance*	protein kinase activator activity	spindle microtubule*	no	hom
YBR157C::chr2_3	0	ICS2	1.22817	0.61799	-0.604761	0.421802	0.0926669	Protein of unknown function; null mutation does not confer any obvious defects in growth, spore germination, viability, or carbohydrate utilization	Verified	biological process unknown	molecular function unknown	cellular component unknown	no	hom
YBR158W::chr2_3	0	AMN1	-1.69639	-1.13114	-2.57977	-0.263979	-0.0522784	Protein required for daughter cell separation, multiple mitotic checkpoints, and chromosome stability; contains 12 degenerate leucine-rich repeat motifs; expression is induced by the Mitotic Exit Network (MEN)	Verified	negative regulation of exit from mitosis*	protein binding	cytoplasm*	no	hom
YBR159W::chr2_3	0	IFA38	1.32209	0.9099	0.0652819	-0.441327	-0.599137	Microsomal beta-keto-reductase; contains oleate response element (ORE) sequence in the promoter region; mutants exhibit reduced VLCFA synthesis, accumulate high levels of dihydrosphingosine, phytosphingosine and medium-chain ceramides	Verified	fatty acid elongation	ketoreductase activity	endoplasmic reticulum*	no	hom
YBR160W::chr2_3	0	CDC28	1.71783	1.39363	-1.13248	-2.1586	-2.3707	Catalytic subunit of the main cell cycle cyclin-dependent kinase (CDK); alternately associates with G1 cyclins (CLNs) and G2/M cyclins (CLBs) which direct the CDK to specific substrates	Verified	protein amino acid phosphorylation*	cyclin-dependent protein kinase activity	cytoplasm*	yes	het
YBR161W::chr2_3	0	CSH1	0.7784	0.752651	-1.28801	-0.672638	-0.203937	Probable catalytic subunit of a mannosylinositol phosphorylceramide (MIPC) synthase, forms a complex with probable regulatory subunit Csg2p; function in sphingolipid biosynthesis is overlapping with that of Sur1p	Verified	sphingolipid biosynthetic process*	mannosyltransferase activity*	vacuole (sensu Fungi)	no	hom
YBR162C::chr2_3	0	TOS1	-0.202108	-0.486768	0.000468384	1.29508	0.836768	Covalently-bound cell wall protein of unknown function; identified as a cell cycle regulated SBF target gene; deletion mutants are highly resistant to treatment with beta-1,3-glucanase; has sequence similarity to YJL171C	Uncharacterized	biological process unknown*	molecular function unknown	cell wall (sensu Fungi)*	no	hom
YBR162W-A::chr2_3	0	YSY6	-2.19395	-2.55088	-3.5154	0.727367	0.414165	Protein whose expression suppresses a secretory pathway mutation in E. coli; has similarity to the mammalian RAMP4 protein involved in secretion	Verified	protein secretion	molecular function unknown	endoplasmic reticulum	no	hom
YBR163W::chr2_3	0	DEM1						Protein of unknown function, shows similarity to RNA-processing protein Pta1p	Verified	biological process unknown	molecular function unknown	mitochondrion	no	hom
YBR164C::chr2_3	0	ARL1	-0.416136	-0.0732182	-3.39612	-0.251868	-0.0609592	Soluble GTPase with a role in regulation of membrane traffic; regulates potassium influx; G protein of the Ras superfamily, similar to ADP-ribosylation factor	Verified	protein targeting to vacuole*	GTPase activity	Golgi apparatus*	no	hom
YBR165W::chr2_3	0	UBS1	0.136719	-0.103001	0.529426	0.606853	0.720047	Ubiquitin-conjugating enzyme suppressor that functions as a general positive regulator of Cdc34p activity; nuclear protein that may represent a link between nucleocytoplasmic transport and ubiquitin ligase activity	Verified	protein ubiquitination*	molecular function unknown	nucleus	no	hom
YBR167C::chr2_3	0	POP7						Subunit of both RNase MRP, which cleaves pre-rRNA, and nuclear RNase P, which cleaves tRNA precursors to generate mature 5' ends	Verified	rRNA processing*	ribonuclease P activity*	ribonuclease MRP complex*	yes	het
YBR168W::chr00_16a	0	PEX32						Peroxisomal integral membrane protein, involved in negative regulation of peroxisome size; partially functionally redundant with Pex31p; genetic interactions suggest action at a step downstream of steps mediated by Pex28p and Pex29p	Verified	peroxisome organization and biogenesis	molecular function unknown	integral to peroxisomal membrane	no	hom
YBR169C::chr00_16a	0	SSE2	-0.641644	-0.508829	1.01798	-0.0823435	0.257114	Member of the heat shock protein 70 (HSP70) family; may be involved in protein folding; localized to the cytoplasm; highly homologous to the heat shock protein Sse1p	Verified	protein folding*	adenyl-nucleotide exchange factor activity	cytoplasm	no	hom
YBR170C::chr2_3	0	NPL4	1.37554	1.19837	1.63749	0.108511	0.12253	Endoplasmic reticulum and nuclear membrane protein, forms a complex with Cdc48p and Ufd1p that recognizes ubiquitinated proteins in the endoplasmic reticulum and delivers them to the proteasome for degradation	Verified	ER-associated protein catabolic process	molecular function unknown	endoplasmic reticulum*	no	hom
YBR171W::chr2_3	0	SEC66	-0.0459771	-2.6078	-0.821732	1.36932	-0.957725	Non-essential subunit of Sec63 complex (Sec63p, Sec62p, Sec66p and Sec72p); with Sec61 complex, Kar2p/BiP and Lhs1p forms a channel competent for SRP-dependent and post-translational SRP-independent protein targeting and import into the ER	Verified	filamentous growth*	protein transporter activity	endoplasmic reticulum membrane*	no	hom
YBR172C::chr2_3	0	SMY2	-0.820437	-0.599738	-1.2889	0.0179863	0.116662	Protein of unknown function that interacts with Myo2p; has similarity to S. pombe Mpd2	Verified	cytoskeleton organization and biogenesis	molecular function unknown	cytoplasm	no	hom
YBR173C::chr2_4	0	UMP1	-2.01467	-1.63761	-0.772838	0.424112	0.661488	Short-lived chaperone required for correct maturation of the 20S proteasome; degraded by proteasome upon completion of its assembly; involved in ubiquitin-mediated proteolysis; mutant defective in degradation of short-lived proteins	Verified	ubiquitin-dependent protein catabolic process*	molecular function unknown	cytoplasm*	no	hom
YBR174C::chr2_4	0	YBR174C	-0.441257	-0.736837	0.63972	-0.566584	-0.394821		Dubious				no	hom
YBR175W::chr2_4	0	SWD3	-2.13522	-2.32879	-3.03162	0.0724936	-0.665039	Essential subunit of the COMPASS (Set1C) complex, which methylates histone H3 on lysine 4 and is required in transcriptional silencing near telomeres; WD40 beta propeller superfamily member and ortholog of mammalian WDR5	Verified	telomere maintenance*	histone lysine N-methyltransferase activity (H3-K4 specific)	COMPASS complex	no	hom
YBR176W::chr2_4	0	ECM31	0.977827	0.779933	7.95482	-0.839246	-0.724778	Ketopantoate hydroxymethyltransferase, required for pantothenic acid biosynthesis, converts 2-oxoisovalerate into 2-dehydropantoate	Verified	pantothenate biosynthetic process	3-methyl-2-oxobutanoate hydroxymethyltransferase activity	mitochondrion	no	hom
YBR177C::chr2_4	0	EHT1	-0.070744	0.733273	0.665433	-0.488765	-0.642676	Acyl-coenzymeA:ethanol O-acyltransferase that plays a minor role in medium-chain fatty acid ethyl ester biosynthesis; contains esterase activity; localizes to lipid particles and the mitochondrial outer membrane	Verified	lipid metabolic process*	serine hydrolase activity*	mitochondrion*	no	hom
YBR178W::chr2_4	0	YBR178W	-2.37086	-2.3938	-2.98938	-0.592184	-0.618097		Dubious				no	hom
YBR179C::chr2_4	0	FZO1	-1.13932	-1.51748	-1.78489	-0.00442708	-0.408267	Mitochondrial integral membrane protein involved in mitochondrial fusion and maintenance of the mitochondrial genome; contains N-terminal GTPase domain	Verified	mitochondrion organization and biogenesis*	GTPase activity	mitochondrion*	no	hom
YBR180W::chr2_4	0	DTR1	-2.40713	-2.40933	-1.30522	0.312384	0.367572	Multidrug resistance dityrosine transporter of the major facilitator superfamily, essential for spore wall synthesis, facilitates the translocation of bisformyl dityrosine through the prospore membrane	Verified	spore wall assembly (sensu Fungi)*	multidrug transporter activity*	prospore membrane	no	hom
YBR181C::chr2_4	0	RPS6B	-2.19329	-2.54597	-1.66651	-1.01895	-1.89522	Protein component of the small (40S) ribosomal subunit; identical to Rps6Ap and has similarity to rat S6 ribosomal protein	Verified	translation	structural constituent of ribosome	cytoplasm*	no	hom
YBR182C::chr2_4	0	SMP1	-2.05432	-2.02109	-2.5218	-0.741959	-0.51644	Putative transcription factor involved in regulating the response to osmotic stress; member of the MADS-box family of transcription factors	Verified	positive regulation of transcription from RNA polymerase II promoter*	transcription factor activity*	cytoplasm*	no	hom
YBR183W::chr2_4	0	YPC1	-0.20224	-0.608037	3.35244	-1.12352	-0.731555	Alkaline ceramidase that also has reverse (CoA-independent) ceramide synthase activity, catalyzes both breakdown and synthesis of phytoceramide; overexpression confers fumonisin B1 resistance	Verified	ceramide metabolic process	ceramidase activity	endoplasmic reticulum	no	hom
YBR184W::chr2_4	0	YBR184W	-2.78838	-2.61363	-1.91857	-0.0165656	-0.391507		Uncharacterized	biological process unknown	molecular function unknown	cellular component unknown	no	hom
YBR185C::chr2_4	0	MBA1	-1.65819	-1.53139	4.69893	1.13858	0.0173431	Protein involved in assembly of mitochondrial respiratory complexes; may act as a receptor for proteins destined for export from the mitochondrial matrix to the inner membrane	Verified	aerobic respiration*	molecular function unknown	mitochondrion*	no	hom
YBR186W::chr2_4	0	PCH2	-1.91452	-2.10557	-1.60932	0.819132	1.04448	Nucleolar component of the pachytene checkpoint, which prevents chromosome segregation when recombination and chromosome synapsis are defective; also represses meiotic interhomolog recombination in the rDNA	Verified	regulation of meiosis	molecular function unknown	nucleolus	no	hom
YBR187W::chr2_4	0	GDT1	-1.99307	-1.73387	-1.26759	0.28436	0.275611	Putative protein of unknown function; green fluorescent protein (GFP)-fusion protein localizes to the vacuole; YBR187W is an essential gene	Uncharacterized	biological process unknown	molecular function unknown	vacuole (sensu Fungi)	no	hom
YBR188C::chr2_4	0	NTC20	-0.655475	-0.38752	-2.40987	0.632404	0.226307	Member of a complex, including Prp19p, that binds to the spliceosome; required for pre-mRNA splicing	Verified	nuclear mRNA splicing, via spliceosome	RNA splicing factor activity, transesterification mechanism	spliceosome	no	hom
YBR189W::chr00_14	0	RPS9B	-2.02696	-2.65983	-3.65463	-0.486406	-0.922595	Protein component of the small (40S) ribosomal subunit; nearly identical to Rps9Ap and has similarity to E. coli S4 and rat S9 ribosomal proteins	Verified	translation*	structural constituent of ribosome	cytosolic small ribosomal subunit (sensu Eukaryota)*	no	hom
YBR189W::chr2_4	0	RPS9B	-0.851405	-1.41424	-2.98378	0.454221	0.688247	Protein component of the small (40S) ribosomal subunit; nearly identical to Rps9Ap and has similarity to E. coli S4 and rat S9 ribosomal proteins	Verified	translation*	structural constituent of ribosome	cytosolic small ribosomal subunit (sensu Eukaryota)*	no	het
YBR190W::chr2_4	0	YBR190W	-0.217113	-2.99056	-2.3377	-0.993301	-1.22929		Dubious				yes	het
YBR191W::chr00_11	0	RPL21A	-1.68772	-2.30367	-2.56519	-1.18514	-0.50079	Protein component of the large (60S) ribosomal subunit, nearly identical to Rpl21Bp and has similarity to rat L21 ribosomal protein	Verified	translation	structural constituent of ribosome	cytosolic large ribosomal subunit (sensu Eukaryota)	no	hom
YBR191W::chr2_4	0	RPL21A	0.124642	0.144134	2.06921	-0.808298	0.349428	Protein component of the large (60S) ribosomal subunit, nearly identical to Rpl21Bp and has similarity to rat L21 ribosomal protein	Verified	translation	structural constituent of ribosome	cytosolic large ribosomal subunit (sensu Eukaryota)	no	het
YBR192W::chr2_4	0	RIM2	-0.861425	-2.4589	-2.05566	0.802288	0.20866	Mitochondrial pyrimidine nucleotide transporter; imports pyrimidine nucleoside triphosphates and exports pyrimidine nucleoside monophosphates; member of the mitochondrial carrier family	Verified	mitochondrial genome maintenance*	transporter activity*	mitochondrion	yes	het
YBR193C::chr2_4	0	MED8	0.476799	4.04248	2.914	0.0674366	0.538049	Subunit of the RNA polymerase II mediator complex; associates with core polymerase subunits to form the RNA polymerase II holoenzyme; essential for transcriptional regulation	Verified	transcription from RNA polymerase II promoter	RNA polymerase II transcription mediator activity	mediator complex*	yes	het
YBR194W::chr2_4	0	SOY1	2.16667	0.250873	-0.0122164	-0.495201	-1.41165	Protein proposed to be associated with the nuclear pore complex	Uncharacterized	biological process unknown	molecular function unknown	cytoplasm	no	hom
YBR195C::chr2_4	0	MSI1	-0.199075	-0.193996	5.00344	-0.00256457	0.127572	Subunit of chromatin assembly factor I (CAF-I), regulates the RAS/cAMP pathway via sequestration of Npr1p kinase; localizes to the nucleus and cytoplasm; homologous to human retinoblastoma binding proteins RbAp48 and RbAp46	Verified	DNA repair*	transcription regulator activity	chromatin silencing complex*	no	hom
YBR196C::chr2_4	0	PGI1	2.49333	2.21042	-0.187434	-0.219902	-0.500702	Glycolytic enzyme phosphoglucose isomerase, catalyzes the interconversion of glucose-6-phosphate and fructose-6-phosphate; required for cell cycle progression and completion of the gluconeogenic events of sporulation	Verified	glycolysis*	glucose-6-phosphate isomerase activity	cytosol	yes	het
YBR197C::chr2_4	0	YBR197C	-2.14511	-2.25187	-2.16038	0.529707	0.403317		Uncharacterized	biological process unknown	molecular function unknown	cytoplasm*	no	hom
YBR198C::chr2_4	1	TAF5	-2.24121	4.24039	0.117743	7.77105	0.581357	Subunit (90 kDa) of TFIID and SAGA complexes, involved in RNA polymerase II transcription initiation and in chromatin modification	Verified	transcription initiation from RNA polymerase II promoter*	general RNA polymerase II transcription factor activity	SAGA complex*	yes	het
YBR199W::chr2_4	0	KTR4	0.762439	1.26932	4.77345	-0.417376	-0.549372	Putative mannosyltransferase involved in protein glycosylation; member of the KRE2/MNT1 mannosyltransferase family	Verified	protein amino acid N-linked glycosylation	mannosyltransferase activity	Golgi apparatus	no	hom
YBR200W::chr2_4	0	BEM1						Protein containing SH3-domains, involved in establishing cell polarity and morphogenesis; functions as a scaffold protein for complexes that include Cdc24p, Ste5p, Ste20p, and Rsr1p	Verified	establishment of cell polarity (sensu Fungi)*	protein binding*	bud neck*	no	hom
YBR201W::chr2_4	0	DER1	-2.85	-3.34088	-2.55353	0.600294	-0.427647	Endoplasmic reticulum membrane protein, required for ER-associated protein degradation of misfolded or unassembled proteins; N- and C- termini protrude into the cytoplasm, has similarity to Dfm1p	Verified	ER-associated protein catabolic process	protein binding	endoplasmic reticulum membrane	no	hom
YBR202W::chr2_4	0	CDC47						Component of the hexameric MCM complex, which is important for priming origins of DNA replication in G1 and becomes an active ATP-dependent helicase that promotes DNA melting and elongation when activated by Cdc7p-Dbf4p in S-phase	Verified	DNA replication initiation*	chromatin binding*	cytoplasm*	yes	het
YBR203W::chr2_4	0	COS111	2.43318	2.78267	5.28101	-0.69036	-0.654762	Protein required for resistance to the antifungal drug ciclopirox olamine; not related to the subtelomerically-encoded COS family; the authentic, non-tagged protein is detected in highly purified mitochondria in high-throughput studies	Verified	signal transduction	molecular function unknown	cellular component unknown*	no	hom
YBR204C::chr2_4	0	YBR204C	1.66075	2.8898	2.19822	-0.0390026	-0.442551		Uncharacterized	biological process unknown	serine hydrolase activity	cellular component unknown	no	hom
YBR205W::chr2_4	0	KTR3	3.87187	2.2746	1.99307	-0.908766	-0.84034	Putative alpha-1,2-mannosyltransferase involved in O- and N-linked protein glycosylation; member of the KRE2/MNT1 mannosyltransferase family	Verified	cell wall organization and biogenesis*	mannosyltransferase activity	membrane fraction	no	hom
YBR206W::chr2_4	0	YBR206W	2.64939	2.59485	2.47347	0.917289	0.674292		Dubious				no	hom
YBR207W::chr2_4	0	FTH1	1.1097	1.65831	-0.0560771	-0.220908	-0.412038	Putative high affinity iron transporter involved in transport of intravacuolar stores of iron; forms complex with Fet5p; expression is regulated by iron; proposed to play indirect role in endocytosis	Verified	endocytosis*	iron ion transporter activity	vacuolar membrane (sensu Fungi)	no	hom
YBR208C::chr2_4	0	DUR1,2	-0.432468	-0.241371	-0.96918	-0.22838	-0.291294	Urea amidolyase, contains both urea carboxylase and allophanate hydrolase activities, degrades urea to CO2 and NH3; expression sensitive to nitrogen catabolite repression and induced by allophanate, an intermediate in allantoin degradation	Verified	allantoin catabolic process*	allophanate hydrolase activity*	cytoplasm	no	hom
YBR209W::chr2_4	0	YBR209W	0.382529	0.779085	0.480223	0.660169	0.693444		Dubious				no	het
YBR210W::chr2_4	0	ERV15	2.17918	1.92296	2.4076	-1.05968	-1.38667	Protein of unknown function, has similarity to Erv14p	Verified	axial bud site selection	molecular function unknown	integral to membrane	no	hom
YBR211C::chr2_4	0	AME1	1.06652	0.147575	0.851831	-0.563168	-0.361694	Essential kinetochore protein associated with microtubules and spindle pole bodies; component of the kinetochore sub-complex COMA (Ctf19p, Okp1p, Mcm21p, Ame1p); involved in spindle checkpoint maintenance	Verified	attachment of spindle microtubules to kinetochore	molecular function unknown	spindle pole body*	yes	het
YBR212W::chr2_4	0	NGR1	1.8968	2.56629	0.606733	-0.524505	-0.208347	RNA binding protein that negatively regulates growth rate; interacts with the 3' UTR of the mitochondrial porin (POR1) mRNA and enhances its degradation; overexpression impairs mitochondrial function; expressed in stationary phase	Verified	mitochondrion organization and biogenesis*	RNA binding*	cytoplasm*	no	hom
YBR213W::chr2_4	0	MET8	5.18755	4.83933	3.92902	-0.260934	-0.669941	Bifunctional dehydrogenase and ferrochelatase, involved in the biosynthesis of siroheme; also involved in the expression of PAPS reductase and sulfite reductase	Verified	response to drug*	ferrochelatase activity*	cellular component unknown	no	hom
YBR214W::chr2_4	0	SDS24						One of two S. cerevisiae homologs (Sds23p and Sds24p) of the Schizosaccharomyces pombe Sds23 protein, which genetic studies have implicated in APC/cyclosome regulation; may play an indirect role in fluid-phase endocytosis	Verified	endocytosis*	molecular function unknown	cytoplasm	no	hom
YBR215W::chr2_4	0	HPC2						Highly charged, basic protein required for normal cell-cycle regulation of histone gene transcription; mutants display strong synthetic defects with subunits of FACT, a complex that allows RNA Pol II to elongate through nucleosomes	Verified	RNA elongation from RNA polymerase II promoter*	transcription regulator activity	nucleus*	no	hom
YBR216C::chr2_4	0	YBP1						Protein required for oxidation of specific cysteine residues of the transcription factor Yap1p, resulting in the nuclear localization of Yap1p in response to stress	Verified	response to oxidative stress	molecular function unknown	cytoplasm	no	hom
YBR217W::chr2_4	0	ATG12	-0.821687	-0.626279	-2.49513	0.76878	1.28862	Ubiquitin-like modifier, conjugated via an isopeptide bond to a lysine residue of Atg5p by the E1 enzyme, Atg7p, and the E2 enzyme, Atg10p, a step that is essential for autophagy	Verified	protein targeting to vacuole*	protein tag	membrane fraction	no	hom
YBR218C::chr2_4	0	PYC2						Pyruvate carboxylase isoform, cytoplasmic enzyme that converts pyruvate to oxaloacetate; highly similar to isoform Pyc1p but differentially regulated; mutations in the human homolog are associated with lactic acidosis	Verified	gluconeogenesis*	pyruvate carboxylase activity	cytosol	no	hom
YBR219C::chr2_4	0	YBR219C							Uncharacterized	biological process unknown	molecular function unknown	cellular component unknown	no	hom
YBR220C::chr2_4	0	YBR220C							Uncharacterized	biological process unknown	molecular function unknown	cellular component unknown	no	hom
YBR221C::chr2_4	0	PDB1						E1 beta subunit of the pyruvate dehydrogenase (PDH) complex, which is an evolutionarily-conserved multi-protein complex found in mitochondria	Verified	pyruvate metabolic process	pyruvate dehydrogenase (acetyl-transferring) activity	mitochondrion*	no	hom
YBR222C::chr2_4	0	PCS60						Peroxisomal AMP-binding protein, localizes to both the peroxisomal peripheral membrane and matrix, expression is highly inducible by oleic acid, similar to E. coli long chain acyl-CoA synthetase	Verified	biological process unknown	AMP binding	cytoplasm*	no	hom
YBR223C::chr2_4	0	TDP1						Tyrosyl-DNA Phosphodiesterase I, hydrolyzes 3'-phosphotyrosyl bonds to generate 3'-phosphate DNA and tyrosine, involved in the repair of DNA lesions created by topoisomerase I	Verified	DNA repair	tyrosyl-DNA phosphodiesterase activity	nucleus	no	hom
YBR224W::chr2_4	0	YBR224W							Dubious				no	hom
YBR225W::chr2_4	0	YBR225W							Uncharacterized	biological process unknown	molecular function unknown	cellular component unknown	no	hom
YBR226C::chr2_4	0	YBR226C	1.23631	1.58674	0.927749	-0.655117	-0.703691		Dubious				no	hom
YBR227C::chr2_4	0	MCX1	1.3267	1.75436	-0.0589711	0.470928	-0.129863	Mitochondrial ATP-binding protein, possibly a mitochondrial chaperone with non-proteolytic function; similar to bacterial ClpX proteins	Verified	biological process unknown	unfolded protein binding*	mitochondrion*	no	hom
YBR228W::chr2_4	0	SLX1	1.38975	0.976033	3.96321	-0.537656	-0.710824	Subunit of a complex, with Slx4p, that hydrolyzes 5' branches from duplex DNA in response to stalled or converging replication forks; function overlaps with that of Sgs1p-Top3p	Verified	response to DNA damage stimulus*	5'-flap endonuclease activity	nucleus	no	hom
YBR229C::chr2_4	0	ROT2	0.460148	0.80475	0.285793	-0.654034	-0.762678	Glucosidase II catalytic subunit required for normal cell wall synthesis; mutations in rot2 suppress tor2 mutations, and are synthetically lethal with rot1 mutations	Verified	cell wall biosynthetic process (sensu Fungi)	alpha-glucosidase activity	mitochondrion*	no	hom
YBR230C::chr2_4	0	OM14	-0.158222	0.519468	0.357856	0.485744	1.06621	Integral mitochondrial outer membrane protein; abundance is decreased in cells grown in glucose relative to other carbon sources; appears to contain 3 alpha-helical transmembrane segments; ORF encodes a 97-basepair intron	Verified	biological process unknown	molecular function unknown	mitochondrion*	no	hom
YBR231C::chr2_4	0	SWC5	-2.72611	-1.72409	-2.76194	0.162146	-0.988057	Protein of unknown function, component of the SWR1 complex, which exchanges histone variant H2AZ (Htz1p) for chromatin-bound histone H2A	Uncharacterized	chromatin remodeling*	molecular function unknown	nucleus*	no	hom
YBR232C::chr00_8	0	YBR232C	3.81037	4.56896	4.52301	-0.495214	-0.520185		Dubious				no	hom
YBR233W-A::chr00_20	0	DAD3	-1.70811	-2.47202	0.746178	0.15766	-0.00457164	Essential subunit of the Dam1 complex (aka DASH complex), couples kinetochores to the force produced by MT depolymerization thereby aiding in chromosome segregation; is transferred to the kinetochore prior to mitosis	Verified	mitotic spindle organization and biogenesis in nucleus*	protein binding	spindle*	no	het
YBR233W::chr2_4	0	PBP2	1.16258	1.25415	0.641013	-0.684541	-1.49982	RNA binding protein with similarity to mammalian heterogeneous nuclear RNP K protein, involved in the regulation of telomere position effect and telomere length	Verified	biological process unknown	molecular function unknown	cytoplasm	no	hom
YBR234C::chr2_4	0	ARC40	1.78431	3.2029	4.20674	-0.403039	-0.365268	Essential subunit of the ARP2/3 complex, which is required for the motility and integrity of cortical actin patches	Verified	actin filament organization*	structural constituent of cytoskeleton	Arp2/3 protein complex	yes	het
YBR235W::chr2_4	0	YBR235W	2.56842	2.99295	1.64661	-0.119468	-0.236493		Uncharacterized	biological process unknown	ion transporter activity	cellular component unknown	no	hom
YBR236C::chr2_4	0	ABD1	1.06356	0.436013	-1.87907	-0.77573	-0.603692	Methyltransferase, catalyzes the transfer of a methyl group from S-adenosylmethionine to the GpppN terminus of capped mRNA	Verified	mRNA capping	mRNA (guanine-N7-)-methyltransferase activity	nucleus*	yes	het
YBR237W::chr2_4	0	PRP5	0.379481	-0.0187403	0.13696	1.11335	0.0563938	RNA helicase in the DEAD-box family, necessary for prespliceosome formation, bridges U1 and U2 snRNPs and enables stable U2 snRNP association with intron RNA	Verified	U2-type nuclear mRNA branch site recognition	RNA splicing factor activity, transesterification mechanism*	spliceosome	yes	het
YBR238C::chr2_4	0	YBR238C	5.61188	5.68937	5.97182	-1.56424	-0.696746		Uncharacterized	ribosome biogenesis and assembly	molecular function unknown	cytoplasm*	no	hom
YBR239C::chr2_4	0	YBR239C	1.04892	1.06105	0.0497466	-0.118887	-0.107351		Uncharacterized	biological process unknown	molecular function unknown	cytoplasm*	no	hom
YBR240C::chr2_4	0	THI2	3.81347	2.51741	2.00346	0.619783	1.07609	Zinc finger protein of the Zn(II)2Cys6 type, probable transcriptional activator of thiamine biosynthetic genes	Verified	positive regulation of transcription from RNA polymerase II promoter*	transcriptional activator activity	nucleus	no	hom
YBR241C::chr2_4	0	YBR241C	2.53589	2.7607	1.88519	-1.38138	-0.131894		Uncharacterized	biological process unknown	molecular function unknown	vacuolar membrane (sensu Fungi)	no	hom
YBR242W::chr2_4	0	YBR242W	-0.255138	-0.254183	-1.88711	-0.695878	-0.135269		Uncharacterized	biological process unknown	molecular function unknown	cytoplasm*	no	hom
YBR243C::chr2_4	0	ALG7	3.29065	4.0884	2.56698	0.157525	-0.577097	UDP-N-acetyl-glucosamine-1-P transferase, transfers Glc-Nac-P from UDP-GlcNac to Dol-P in the ER in the first step of the dolichol pathway of protein asparagine-linked glycosylation; inhibited by tunicamycin	Verified	protein amino acid N-linked glycosylation	UDP-N-acetylglucosamine-dolichyl-phosphate N-acetylglucosaminephosphotransferase activity	endoplasmic reticulum	yes	het
YBR244W::chr2_4	0	GPX2	-1.12724	-2.32968	-2.19516	-0.221377	-1.29321	Phospholipid hydroperoxide glutathione peroxidase induced by glucose starvation that protects cells from phospholipid hydroperoxides and nonphospholipid peroxides during oxidative stress	Verified	response to oxidative stress	glutathione peroxidase activity*	cytoplasm*	no	hom
YBR245C::chr2_4	0	ISW1	1.98709	2.6744	-0.30119	-1.16798	-1.04475	Member of the imitation-switch (ISWI) class of ATP-dependent chromatin remodeling complexes; ATPase that forms a complex with Ioc2p and Ioc4p to regulate transcription elongation, and a complex with Ioc3p to repress transcription initiation	Verified	chromatin remodeling*	ATPase activity	ISW1 complex	no	hom
YBR246W::chr2_4	0	YBR246W	2.30534	2.89104	-1.65785	0.654502	0.355376		Uncharacterized	biological process unknown	molecular function unknown	cellular component unknown	no	hom
YBR247C::chr2_4	0	ENP1	-0.523371	-0.275058	0.942856	-2.5182	-1.8808	Protein associated with U3 and U14 snoRNAs, required for pre-rRNA processing and 40S ribosomal subunit synthesis; localized in the nucleus and concentrated in the nucleolus	Verified	ribosome biogenesis and assembly*	snoRNA binding	nucleus*	yes	het
YBR248C::chr2_4	0	HIS7	1.55098	1.34381	0.0373172	-0.264679	-1.42322	Imidazole glycerol phosphate synthase (glutamine amidotransferase:cyclase), catalyzes the fifth and sixth steps of histidine biosynthesis and also produces 5-aminoimidazole-4-carboxamide ribotide (AICAR), a purine precursor	Verified	histidine biosynthetic process*	imidazoleglycerol-phosphate synthase activity	intracellular	no	hom
YBR249C::chr2_4	0	ARO4	-0.1103	-1.10797	0.954	-1.15789	-0.55984	3-deoxy-D-arabino-heptulosonate-7-phosphate (DAHP) synthase, catalyzes the first step in aromatic amino acid biosynthesis and is feedback-inhibited by tyrosine or high concentrations of phenylalanine or tryptophan	Verified	aromatic amino acid family biosynthetic process	3-deoxy-7-phosphoheptulonate synthase activity	cytoplasm*	no	hom
YBR250W::chr2_4	0	SPO23	1.47133	1.59451	-0.523793	-0.75199	-0.25542	Protein of unknown function; associates with meiosis-specific protein Spo1p	Uncharacterized	meiosis	molecular function unknown	cellular component unknown	no	hom
YBR251W::chr2_4	0	MRPS5	1.91926	0.0187436	-0.730175	-1.77755	-2.06241	Mitochondrial ribosomal protein of the small subunit	Verified	translation	structural constituent of ribosome	mitochondrion*	no	hom
YBR252W::chr2_4	0	DUT1	0.850553	0.712677	3.2084	0.519648	-0.628177	dUTPase, catalyzes hydrolysis of dUTP to dUMP and PPi, thereby preventing incorporation of uracil into DNA during replication; critical for the maintenance of genetic stability	Verified	pyrimidine deoxyribonucleoside triphosphate catabolic process	dUTP diphosphatase activity	cytoplasm*	yes	het
YBR253W::chr2_4	0	SRB6	-0.618489	1.7994	0.792905	0.217636	0.455636	Essentital subunit of the RNA polymerase II mediator complex; associates with core polymerase subunits to form the RNA polymerase II holoenzyme; essential for transcriptional regulation	Verified	transcription from RNA polymerase II promoter	structural molecule activity*	mediator complex*	yes	het
YBR254C::chr2_4	0	TRS20	-0.883626	0.430731	0.706569	-0.538097	-1.36389	One of 10 subunits of the transport protein particle (TRAPP) complex of the cis-Golgi which mediates vesicle docking and fusion; mutations in the human homolog cause the spondyloepiphyseal dysplasia tarda (SEDL) disorder	Verified	ER to Golgi vesicle-mediated transport	molecular function unknown	TRAPP complex	yes	het
YBR255W::chr2_4	0	YBR255W	1.1734	0.597531	4.37325	-0.802807	-1.50696		Uncharacterized	biological process unknown	molecular function unknown	cytoplasm	no	hom
YBR256C::chr2_4	0	RIB5	1.86438	2.11983	1.26362	-0.198331	0.444418	Riboflavin synthase; catalyzes the last step of the riboflavin biosynthesis pathway	Verified	riboflavin biosynthetic process	riboflavin synthase activity	soluble fraction	yes	het
YBR257W::chr2_4	0	POP4	1.06828	1.81122	-3.36187	-0.640857	-0.968349	Subunit of both RNase MRP, which cleaves pre-rRNA, and nuclear RNase P, which cleaves tRNA precursors to generate mature 5' ends; binds to the RPR1 RNA subunit in Rnase P	Verified	rRNA processing*	ribonuclease P activity*	ribonuclease MRP complex*	yes	het
YBR258C::chr2_4	0	SHG1	0.751384	0.732692	-1.98483	-0.544961	0.290392	Subunit of the COMPASS (Set1C) complex, which methylates histone H3 on lysine 4 and is required in transcriptional silencing near telomeres	Verified	histone methylation	histone lysine N-methyltransferase activity (H3-K4 specific)	nucleus*	no	hom
YBR259W::chr2_4	0	YBR259W	0.956154	0.429762	0.928723	-0.596835	-0.377531		Uncharacterized	biological process unknown	molecular function unknown	cellular component unknown	no	hom
YBR260C::chr2_4	0	RGD1	0.545976	0.451933	-0.224321	0.204328	0.269657	GTPase-activating protein (RhoGAP) for Rho3p and Rho4p, possibly involved in control of actin cytoskeleton organization	Verified	osmosensory signaling pathway*	Rho GTPase activator activity	actin cortical patch*	no	hom
YBR261C::chr2_4	0	YBR261C	0.564334	0.627114	1.47755	-0.994836	-0.843914		Uncharacterized	biological process unknown	S-adenosylmethionine-dependent methyltransferase activity	cytoplasm	no	hom
YBR262C::chr2_4	0	FMP51	0.569936	0.861375	-0.745366	-1.0643	0.278491	Putative protein of unknown function; the authentic, non-tagged protein is detected in highly purified mitochondria in high-throughput studies	Uncharacterized	biological process unknown	molecular function unknown	mitochondrion	no	hom
YBR263W::chr2_4	0	SHM1	0.360551	0.399983	0.689322	0.210858	-0.241356	Mitochondrial serine hydroxymethyltransferase, involved in one-carbon metabolism	Verified	one-carbon compound metabolic process	glycine hydroxymethyltransferase activity	mitochondrion	no	hom
YBR264C::chr2_4	0	YPT10	1.18604	0.984372	-1.00661	0.0778672	0.266375	GTP binding protein that contains the PEST signal sequence specific for proteolytic enzymes; may be involved in vesicular transport; overexpression leads to accumulation of Golgi-like cisternae with budding vesicles	Verified	Golgi organization and biogenesis	GTPase activity*	cytoplasm	no	hom
YBR265W::chr2_4	0	TSC10	1.27788	1.46457	0.0397246	-0.0841146	-0.221884	3-ketosphinganine reductase, catalyzes the second step in phytosphingosine synthesis, essential for growth in the absence of exogenous dihydrosphingosine or phytosphingosine, member of short chain dehydrogenase/reductase protein family	Verified	sphingolipid biosynthetic process*	oxidoreductase activity, acting on NADH or NADPH	cytoplasm*	yes	het
YBR266C::chr2_4	0	SLM6						Protein with a potential role in actin cytoskeleton organization; gene exhibits synthetic genetic interaction with MSS4 encoding phosphatidylinositol 4-phosphate kinase	Dubious				no	hom
YBR267W::chr2_4	0	REI1	-1.69201	-1.44023	-3.69238	-0.113934	1.0536	Cytoplasmic pre-60S factor; required for the correct recycling of shuttling factors Alb1, Arx1 and Tif6 at the end of the ribosomal large subunit biogenesis; involved in bud growth in the mitotic signaling network	Verified	ribosome biogenesis and assembly*	molecular function unknown	cytoplasm*	no	hom
YBR268W::chr2_4	0	MRPL37	2.80261	1.49669	0.208708	-1.38196	-0.0858159	Mitochondrial ribosomal protein of the large subunit	Verified	translation	structural constituent of ribosome	mitochondrion*	no	hom
YBR269C::chr00_1	0	FMP21	0.353702	1.62108	5.72053	-0.233561	0.205435	Putative protein of unknown function; the authentic, non-tagged protein is detected in highly purified mitochondria in high-throughput studies	Uncharacterized	biological process unknown	molecular function unknown	mitochondrion	no	hom
YBR270C::chr00_16a	0	BIT2	-1.29408	-1.75993	-1.52414	-0.58438	-1.34311	Hypothetical protein	Uncharacterized	biological process unknown	molecular function unknown	cellular component unknown	no	hom
YBR271W::chr00_1	0	YBR271W	0.0256226	0.715512	0.42763	-0.76282	-0.631998		Uncharacterized	ribosome biogenesis and assembly	S-adenosylmethionine-dependent methyltransferase activity	cytoplasm	no	hom
YBR272C::chr00_16a	0	HSM3						Protein of unknown function, involved in DNA mismatch repair during slow growth; has weak similarity to Msh1p	Verified	mismatch repair	molecular function unknown	cytoplasm	no	hom
YBR273C::chr00_1	0	UBX7	0.242257	1	6.8219	-0.220133	0.15413	UBX (ubiquitin regulatory X) domain-containing protein that interacts with Cdc48p	Uncharacterized	ubiquitin-dependent protein catabolic process*	molecular function unknown	endoplasmic reticulum*	no	hom
YBR274W::chr00_1	0	CHK1						DNA damage checkpoint effector kinase, mediates mitotic cell cycle arrest via phosphorylation of Pds1p; phosphorylated by checkpoint signal transducer kinase Mec1p; homolog of S. pombe and mammalian Chk1 checkpoint kinase	Verified	protein amino acid phosphorylation*	protein kinase activity	nucleus	no	hom
YBR275C::chr00_16a	0	RIF1	-1.1423	-1.64428	-0.929033	-0.118009	-1.41439	Protein that binds to the Rap1p C-terminus and acts synergistically with Rif2p to help control telomere length and establish telomeric silencing; deletion results in telomere elongation	Verified	telomere maintenance*	protein binding*	nuclear telomere cap complex	no	hom
YBR276C::chr00_16a	0	PPS1	0.42198	0.512665	-2.15689	0.169709	-0.790638	Protein phosphatase with specificity for serine, threonine, and tyrosine residues; has a role in the DNA synthesis phase of the cell cycle	Verified	protein amino acid dephosphorylation*	protein tyrosine/threonine phosphatase activity	cellular component unknown	no	hom
YBR277C::chr00_1	0	YBR277C	-2.62933	-3.28887	-1.61061	-1.08781	-0.483202		Dubious				no	hom
YBR278W::chr00_1	0	DPB3	-3.88382	-4.60123	-4.43113	-0.885049	-0.997794	Third-largest subunit of DNA polymerase II (DNA polymerase epsilon), required to maintain fidelity of chromosomal replication and also for inheritance of telomeric silencing; mRNA abundance peaks at the G1/S boundary of the cell cycle	Verified	chromatin silencing at telomere*	epsilon DNA polymerase activity	replication fork*	no	hom
YBR279W::chr00_1	0	PAF1	-1.09287	-1.1391	-3.0198	0.917289	0.928172	RNA polymerase II-associated protein, defines a large complex that is biochemically and functionally distinct from the Srb-Mediator form of Pol II holoenzyme and is required for full expression of a subset of cell cycle-regulated genes	Verified	telomere maintenance*	RNA polymerase II transcription elongation factor activity	nucleus*	no	hom
YBR280C::chr00_16a	0	SAF1						F-Box protein involved in proteasome-dependent degradation of Aah1p during entry of cells into quiescence; interacts with Skp1	Verified	proteasomal ubiquitin-dependent protein catabolic process	molecular function unknown	cellular component unknown	no	hom
YBR281C::chr00_1	0	DUG2	0.0945923	-0.120869	0.733742	0.380462	-0.215007	Protein involved in alternative pathway of glutathione degradation; green fluorescent protein (GFP)-fusion protein localizes to the cytoplasm and nucleus; YBR281C is not an essential gene	Uncharacterized	biological process unknown	molecular function unknown	cytoplasm*	no	hom
YBR282W::chr00_1	0	MRPL27	-2.37833	-2.51725	-1.90658	-0.300738	0.213801	Mitochondrial ribosomal protein of the large subunit	Verified	translation	structural constituent of ribosome	mitochondrion*	no	hom
YBR283C::chr00_1	0	SSH1	-2.32589	-2.41562	-1.76009	1.01671	0.392904	Subunit of the Ssh1 translocon complex; Sec61p homolog involved in co-translational pathway of protein translocation; not essential	Verified	telomere maintenance*	protein transporter activity	endoplasmic reticulum membrane*	no	hom
YBR284W::chr00_1	0	YBR284W	1.63531	1.87165	2.29843	1.32315	1.08181		Uncharacterized	telomere maintenance	molecular function unknown	cellular component unknown	no	hom
YBR285W::chr00_1	0	YBR285W	-0.0312937	-0.261031	2.65774	-0.413968	-0.585796		Uncharacterized	biological process unknown	molecular function unknown	cellular component unknown	no	hom
YBR286W::chr00_1	0	APE3	2.358	3.0955	2.33832	1.59966	-0.363307	Vacuolar aminopeptidase Y, processed to mature form by Prb1p	Verified	telomere maintenance*	aminopeptidase activity	vacuole (sensu Fungi)	no	hom
YBR287W::chr00_16a	0	ZSP1	-0.451615	-0.135466	3.30418	0.133658	-0.237226	Protein of unknown function; mutation results in a zinc sensitive phenotype	Uncharacterized	biological process unknown	molecular function unknown	endoplasmic reticulum	no	hom
YBR288C::chr00_16a	0	APM3	0.913939	1.94178	5.99566	-0.00464645	-0.707971	Mu3-like subunit of the clathrin associated protein complex (AP-3); functions in transport of alkaline phosphatase to the vacuole via the alternate pathway	Verified	vesicle-mediated transport*	molecular function unknown	AP-3 adaptor complex	no	hom
YBR289W::chr00_16a	0	SNF5						Subunit of the SWI/SNF chromatin remodeling complex involved in transcriptional regulation; functions interdependently in transcriptional activation with Snf2p and Snf6p	Verified	chromatin remodeling*	general RNA polymerase II transcription factor activity	SWI/SNF complex*	no	hom
YBR290W::chr00_1	0	BSD2	0.288008	0.279703	0.840072	2.00039	0.0428888	Heavy metal ion homeostasis protein, facilitates trafficking of Smf1p and Smf2p metal transporters to the vacuole where they are degraded, controls metal ion transport, prevents metal hyperaccumulation, functions in copper detoxification	Verified	protein targeting to vacuole*	protein binding	endoplasmic reticulum*	no	hom
YBR291C::chr00_1	0	CTP1	-0.0550529	-0.393896	-1.34075	1.66611	0.296546	Mitochondrial inner membrane citrate transporter, member of the mitochondrial carrier family	Verified	mitochondrial citrate transport	tricarboxylate carrier activity	mitochondrion*	no	hom
YBR292C::chr00_1	0	YBR292C	-0.625301	-0.510274	-0.615203	1.0358	0.620014		Dubious				no	hom
YBR293W::chr00_1	0	VBA2	1.62775	2.7338	2.99752	-0.0286528	0.231334	Permease of basic amino acids in the vacuolar membrane	Verified	basic amino acid transport	multidrug transporter activity*	vacuolar membrane (sensu Fungi)	no	hom
YBR294W::chr00_16a	0	SUL1	0.794523	-0.26327	0.897573	0.770328	-0.67886	High affinity sulfate permease; sulfate uptake is mediated by specific sulfate transporters Sul1p and Sul2p, which control the concentration of endogenous activated sulfate intermediates	Verified	sulfate transport	sulfate transporter activity	plasma membrane	no	hom
YBR295W::chr00_1	0	PCA1	0.637345	0.423308	1.19231	0.910934	-0.0249179	Cadmium transporting P-type ATPase; may also have a role in copper and iron homeostasis; S288C and most other lab strains contain a G970R mutation which eliminates normal cadmium transport function	Verified	iron ion homeostasis*	ATPase activity, coupled to transmembrane movement of ions, phosphorylative mechanism*	plasma membrane	no	hom
YBR296C::chr00_1	0	PHO89	1.36178	1.5366	0.546027	1.44127	1.29721	Na+/Pi cotransporter, active in early growth phase; similar to phosphate transporters of Neurospora crassa; transcription regulated by inorganic phosphate concentrations and Pho4p	Verified	phosphate transport	sodium:inorganic phosphate symporter activity	plasma membrane	no	hom
YBR297W::chr00_1	0	MAL33	2.66627	2.72673	2.38215	0.0529913	-0.826671	MAL-activator protein, part of complex locus MAL3; nonfunctional in genomic reference strain S288C	Verified	regulation of transcription, DNA-dependent*	transcription factor activity	nucleus	no	hom
YBR298C::chr00_1	0	MAL31	2.84381	3.23855	2.8649	0.43776	0.145285	Maltose permease, high-affinity maltose transporter (alpha-glucoside transporter); encoded in the MAL3 complex locus; member of the 12 transmembrane domain superfamily of sugar transporters; functional in genomic reference strain S288C	Verified	alpha-glucoside transport	alpha-glucoside:hydrogen symporter activity	membrane fraction	no	hom
YBR299W::chr00_17a	0	MAL32	-1.44063	-1.89253	-2.33623	-0.246673	-0.22825	Maltase (alpha-D-glucosidase), inducible protein involved in maltose catabolism; encoded in the MAL3 complex locus; functional in genomic reference strain S288C	Verified	maltose catabolic process	alpha-glucosidase activity	cellular component unknown	no	hom
YBR300C::chr00_1	0	YBR300C	3.50953	4.60557	3.29133	0.498881	1.09201		Dubious				no	hom
YBR301W::chr00_16a	0	DAN3	3.13536	2.41837	2.98056	-0.591906	-0.85667	Cell wall mannoprotein with similarity to Tir1p, Tir2p, Tir3p, and Tir4p; expressed under anaerobic conditions, completely repressed during aerobic growth	Verified	biological process unknown	molecular function unknown	cell wall (sensu Fungi)	no	hom
YCL001W-A::chr00_1	0	YCL001W-A	2.86143	3.25137	4.33843	0.408709	-0.53752		Uncharacterized	biological process unknown	molecular function unknown	cellular component unknown	no	hom
YCL001W::chr3_1	0	RER1	1.67478	1.20485	0.962557	0.0113498	0.00632596	Protein involved in retention of membrane proteins, including Sec12p, in the ER; localized to Golgi; functions as a retrieval receptor in returning membrane proteins to the ER	Verified	ER to Golgi vesicle-mediated transport*	molecular function unknown	ER to Golgi transport vesicle*	no	hom
YCL002C::chr3_1	0	YCL002C	0.600861	-0.484566	-0.56748	-0.389088	-2.34386		Uncharacterized	biological process unknown	molecular function unknown	cellular component unknown	no	hom
YCL003W::chr3_1	0	PGS1_p	2.6091	2.14594	1.83079	-0.667299	-0.579094	Phosphatidylglycerolphosphate synthase, catalyzes the synthesis of phosphatidylglycerolphosphate from CDP-diacylglycerol and sn-glycerol 3-phosphate in the first committed and rate-limiting step of cardiolipin biosynthesis	Verified	phospholipid biosynthetic process	CDP-diacylglycerol-glycerol-3-phosphate 3-phosphatidyltransferase activity	mitochondrion	yes	het
YCL004W::chr3_1	0	PGS1	2.48963	1.86896	1.58512	0.231688	0.558416	Phosphatidylglycerolphosphate synthase, catalyzes the synthesis of phosphatidylglycerolphosphate from CDP-diacylglycerol and sn-glycerol 3-phosphate in the first committed and rate-limiting step of cardiolipin biosynthesis	Verified	phospholipid biosynthetic process	CDP-diacylglycerol-glycerol-3-phosphate 3-phosphatidyltransferase activity	mitochondrion	yes	het
YCL005W::chr3_1	0	LDB16	0.162673	-0.254887	1.16515	-0.97207	-0.477591	Protein of unknown function; null mutant cells display decreased net negative charge of the cell surface; the authentic, non-tagged protein is detected in highly purified mitochondria in high-throughput studies	Verified	biological process unknown	molecular function unknown	mitochondrion*	no	hom
YCL006C::chr3_1/chr00_12	0	YCL006C_d	3.69074	4.26785	12.955	-1.66692	-1.27083		Deleted				no	hom
YCL007C::chr3_1	0	YCL007C							Dubious				no	hom
YCL008C::chr3_1	0	STP22	0.159938	1.83192	2.83366	1.57258	1.2854	Component of the ESCRT-I complex, which is involved in ubiquitin-dependent sorting of proteins into the endosome; homologous to the mouse and human Tsg101 tumor susceptibility gene; mutants exhibit a Class E Vps phenotype	Verified	telomere maintenance*	protein binding	endosome*	no	hom
YCL009C::chr3_1	0	ILV6	2.9722	2.34283	1.76631	0.077166	-0.0137319	Regulatory subunit of acetolactate synthase, which catalyzes the first step of branched-chain amino acid biosynthesis; enhances activity of the Ilv2p catalytic subunit, localizes to mitochondria	Verified	branched chain family amino acid biosynthetic process	enzyme regulator activity*	mitochondrion*	no	hom
YCL010C::chr3_1	0	SGF29	0.233889	-0.0983668	2.92638	-0.568568	-1.66524	SaGa associated Factor 29kDa; Probable 29kKDa Subunit of SAGA histone acetyltransferase complex	Verified	histone acetylation	molecular function unknown	SAGA complex	no	hom
YCL011C::chr3_1	0	GBP2	1.29199	0.894477	2.27876	-0.48103	-0.761727	Poly(A+) RNA-binding protein, involved in the export of mRNAs from the nucleus to the cytoplasm; similar to Hrb1p and Npl3p; also binds single-stranded telomeric repeat sequence in vitro	Verified	telomere maintenance*	RNA binding*	nucleus	no	hom
YCL012W::chr3_1	0	BUD3_p	2.5058	2.04707	1.94826	-0.53714	-0.853408	Protein involved in bud-site selection and required for axial budding pattern; localizes with septins to bud neck in mitosis and may constitute an axial landmark for next round of budding	Verified	cytokinesis*	molecular function unknown	bud neck*	no	hom
YCL013W::chr3_1	0	YCL013W_d	0.348925	0.0834389	0.885571	-0.222169	-0.197693		Deleted				no	hom
YCL014W::chr3_1	0	BUD3	1.67864	1.35444	3.56659	-0.888031	-1.22155	Protein involved in bud-site selection and required for axial budding pattern; localizes with septins to bud neck in mitosis and may constitute an axial landmark for next round of budding	Verified	cytokinesis*	molecular function unknown	bud neck*	no	hom
YCL016C::chr3_1	0	DCC1	0.826103	-1.1795	-0.45517	-1.31001	-1.5085	Subunit of a complex with Ctf8p and Ctf18p that shares some components with Replication Factor C, required for sister chromatid cohesion and telomere length maintenance	Verified	telomere maintenance*	molecular function unknown	DNA replication factor C complex	no	hom
YCL017C::chr3_1	0	NFS1						Cysteine desulfurase involved in iron-sulfur cluster (Fe/S) biogenesis; required for the post-transcriptional thio-modification of mitochondrial and cytoplasmic tRNAs; essential protein located predominantly in mitochondria	Verified	iron ion homeostasis*	cystathionine gamma-lyase activity*	nucleus*	yes	het
YCL022C::chr00_12	0	YCL022C	2.72651	2.81171	4.02409	-1.07527	-0.31742		Dubious				no	hom
YCL023C::chr3_1/chr00_12	0	YCL023C	3.0529	3.40727	2.82994	-0.417653	-0.0355587		Dubious				no	hom
YCL024W::chr3_1	0	KCC4	1.68523	1.80915	6.08301	-1.12812	-1.43055	Protein kinase of the bud neck involved in the septin checkpoint, associates with septin proteins, negatively regulates Swe1p by phosphorylation, shows structural homology to bud neck kinases Gin4p and Hsl1p	Verified	protein amino acid phosphorylation*	protein kinase activity	bud neck	no	hom
YCL025C::chr3_1	0	AGP1	2.21639	2.06176	0.810084	-1.43866	-1.45462	Low-affinity amino acid permease with broad substrate range, involved in uptake of asparagine, glutamine, and other amino acids; expression is regulated by the SPS plasma membrane amino acid sensor system (Ssy1p-Ptr3p-Ssy5p)	Verified	amino acid transport	amino acid transporter activity*	plasma membrane	no	hom
YCL026C-A::chr00_16a	0	FRM2	2.95345	3.23693	3.21195	0.263375	0.029778	Protein of unknown function, involved in the integration of lipid signaling pathways with cellular homeostasis	Verified	negative regulation of fatty acid metabolic process	molecular function unknown	cytoplasm*	no	hom
YCL026C::chr3_1	0	YCL026C_d	5.1742	5.92429	3.71889	-1.34665	-1.50123		Deleted				no	hom
YCL027W::chr3_1	0	FUS1	2.76615	2.73704	0.56821	-1.08407	-0.809229	Membrane protein localized to the shmoo tip, required for cell fusion; expression regulated by mating pheromone; proposed to coordinate signaling, fusion, and polarization events required for fusion; potential Cdc28p substrate	Verified	conjugation with cellular fusion*	molecular function unknown	plasma membrane*	no	hom
YCL028W::chr3_1	0	RNQ1	0.941694	1.35965	0.77645	-0.793478	-0.835749	[PIN(+)] prion, an infectious protein conformation that is generally an ordered protein aggregate	Verified	biological process unknown	molecular function unknown	cytosol	no	hom
YCL029C::chr3_1	0	BIK1	-1.48385	-2.60718	-2.08714	-1.96576	-1.85913	Microtubule-associated protein, component of the interface between microtubules and kinetochore, involved in sister chromatid separation; essential in polyploid cells but not in haploid or diploid cells; ortholog of mammalian CLIP-170	Verified	mitotic spindle organization and biogenesis in nucleus*	microtubule binding	spindle pole body*	no	hom
YCL030C::chr3_1	0	HIS4	-2.2065	-1.71511	-2.44837	-1.3805	-1.32218	Multifunctional enzyme containing phosphoribosyl-ATP pyrophosphatase, phosphoribosyl-AMP cyclohydrolase, and histidinol dehydrogenase activities; catalyzes the second, third, ninth and tenth steps in histidine biosynthesis	Verified	histidine biosynthetic process	phosphoribosyl-ATP diphosphatase activity*	intracellular	no	hom
YCL031C::chr3_1	0	RRP7	1.11757	1.9574	7.21518	-2.25797	-1.35394	Essential protein involved in rRNA processing and ribosome biogenesis	Verified	35S primary transcript processing*	molecular function unknown	nucleus*	yes	het
YCL032W::chr3_1	0	STE50	4.81392	3.8753	3.46448	-0.238763	-1.35959	Protein involved in mating response, invasive/filamentous growth, and osmotolerance, acts as an adaptor that links G protein-associated Cdc42p-Ste20p complex to the effector Ste11p to modulate signal transduction	Verified	pheromone-dependent signal transduction during conjugation with cellular fusion*	protein kinase regulator activity*	cytoplasm	no	hom
YCL033C::chr3_1	0	YCL033C	3.38733	3.99819	3.69131	-0.780374	-0.37141		Uncharacterized	response to oxidative stress	protein-methionine-R-oxide reductase activity	cellular component unknown	no	hom
YCL034W::chr3_1	0	LSB5	3.11951	3.09572	1.4772	-1.10875	-0.927782	Protein of unknown function; binds Las17p, which is a homolog of human Wiskott-Aldrich Syndrome protein involved in actin patch assembly and actin polymerization	Verified	endocytosis*	molecular function unknown	cell cortex	no	hom
YCL035C::chr00_11	0	GRX1	-0.573252	-0.409145	-0.574028	0.425139	0.32955	Hydroperoxide and superoxide-radical responsive heat-stable glutathione-dependent disulfide oxidoreductase with active site cysteine pair; protects cells from oxidative damage	Verified	response to oxidative stress*	thiol-disulfide exchange intermediate activity*	cytoplasm*	no	hom
YCL036W::chr3_1	0	GFD2	2.54085	2.72141	1.22993	-0.438465	-0.224594	Protein of unknown function, identified as a high-copy suppressor of a dbp5 mutation	Uncharacterized	biological process unknown	molecular function unknown	cellular component unknown	no	hom
YCL037C::chr3_1	0	SRO9	1.02088	1.57959	0.077332	-1.42311	-2.18993	Cytoplasmic RNA-binding protein that associates with translating ribosomes; involved in heme regulation of Hap1p as a component of the HMC complex, also involved in the organization of actin filaments; contains a La motif	Verified	translation*	RNA binding	polysome	no	hom
YCL038C::chr00_12	0	ATG22	1.65897	1.37614	2.45013	0.31601	0.116679	Protein required for the breakdown of autophagic vesicles in the vacuole during autophagy, putative integral membrane protein that localizes to vacuolar membranes and punctate structures attached to the vacuole	Verified	protein targeting to vacuole*	molecular function unknown	integral to membrane*	no	hom
YCL039W::chr3_1	0	GID7	3.54092	3.50419	3.69534	-0.865238	-0.253125	Protein of unknown function, involved in proteasome-dependent catabolite inactivation of fructose-1,6-bisphosphatase; contains six WD40 repeats; computational analysis suggests that Gid7p and Moh1p have similar functions	Verified	negative regulation of gluconeogenesis	molecular function unknown	cytoplasm*	no	hom
YCL040W::chr3_1	0	GLK1	4.70568	4.26249	2.5705	-1.25086	-1.14853	Glucokinase, catalyzes the phosphorylation of glucose at C6 in the first irreversible step of glucose metabolism; one of three glucose phosphorylating enzymes; expression regulated by non-fermentable carbon sources	Verified	glycolysis*	glucokinase activity	cytosol	no	hom
YCL041C::chr00_11	0	YCL041C	-0.788916	-1.16926	-0.553109	-0.958532	0.901354		Dubious				yes	het
YCL042W::chr3_1	0	YCL042W	3.33803	2.84197	2.44648	0.332676	-0.198592		Uncharacterized	biological process unknown	molecular function unknown	cytoplasm	no	hom
YCL043C::chr3_1	0	PDI1	1.72639	1.47169	10.2507	-0.655027	-0.481963	Protein disulfide isomerase, multifunctional protein resident in the endoplasmic reticulum lumen, essential for the formation of disulfide bonds in secretory and cell-surface proteins, unscrambles non-native disulfide bonds	Verified	protein folding	protein disulfide isomerase activity*	endoplasmic reticulum lumen	yes	het
YCL044C::chr3_1	0	MGR1	-0.223297	-0.216572	-1.35026	-0.742019	-0.189782	Subunit, with Yme1p, of the mitochondrial inner membrane i-AAA protease complex, which is responsible for degradation of unfolded or misfolded mitochondrial gene products; required for growth of cells lacking the mitochondrial genome	Verified	mitochondrial genome maintenance	molecular function unknown	mitochondrion*	no	hom
YCL045C::chr3_1	0	YCL045C	0.615771	1.09278	-0.910324	0.473597	0.970817		Uncharacterized	biological process unknown	molecular function unknown	endoplasmic reticulum	no	hom
YCL046W::chr3_1	0	YCL046W	0.485335	1.04539	3.31002	-0.0506205	0.301301		Dubious				no	hom
YCL047C::chr3_1	0	YCL047C	-1.80469	-1.33239	-1.83897	0.146948	0.13615		Uncharacterized	biological process unknown	molecular function unknown	cellular component unknown	no	hom
YCL048W::chr3_1	0	SPS22	-0.850097	-0.648932	1.10101	-1.24639	-0.874393	Protein of unknown function, redundant with Sps2p for the organization of the beta-glucan layer of the spore wall	Verified	cell wall organization and biogenesis*	molecular function unknown	plasma membrane	no	hom
YCL049C::chr3_1	0	YCL049C	2.87646	3.0052	2.36587	-0.881591	-0.848703		Uncharacterized	biological process unknown	molecular function unknown	membrane fraction	no	hom
YCL050C::chr3_1	0	APA1	-1.77917	-1.52636	-1.4833	-0.411087	-0.278871	Diadenosine 5',5''-P1,P4-tetraphosphate phosphorylase I (AP4A phosphorylase), involved in catabolism of bis(5'-nucleosidyl) tetraphosphates; has similarity to Apa2p	Verified	nucleotide metabolic process	bis(5'-nucleosyl)-tetraphosphatase activity	cytoplasm*	no	hom
YCL051W::chr3_1	0	LRE1	1.01219	1.53449	5.32767	-1.06219	-1.7484	Protein involved in control of cell wall structure and stress response; inhibits Cbk1p protein kinase activity; overproduction confers resistance to cell-wall degrading enzymes	Verified	cell wall organization and biogenesis*	transcription regulator activity*	cell wall (sensu Fungi)	no	hom
YCL052C::chr3_1	0	PBN1	2.37826	2.23217	0.63699	-0.878013	-1.29956	Essential component of glycosylphosphatidylinositol-mannosyltransferase I, required for the autocatalytic post-translational processing of the protease B precursor Prb1p, localizes to ER in lumenal orientation; homolog of mammalian PIG-X	Verified	ER-associated protein catabolic process*	mannosyltransferase activity	endoplasmic reticulum	yes	het
YCL053C::chr3_1	0	YCL053C_d	0.637068	-0.196036	4.12887	-0.791022	-0.874118		Deleted				yes	het
YCL054W::chr3_1	0	SPB1	1.28425	0.901183	4.78925	-1.50284	-1.01731	AdoMet-dependent methyltransferase involved in rRNA processing and 60S ribosomal subunit maturation; methylates G2922 in the tRNA docking site of the large subunit rRNA and in the absence of snR52, U2921; suppressor of PAB1 mutants	Verified	rRNA methylation*	rRNA (uridine-2'-O-)-methyltransferase activity*	nucleus*	yes	het
YCL055W::chr3_1	0	KAR4	4.65321	1.78027	3.50972	0.204783	-0.0179372	Transcription factor required for gene regulation in repsonse to pheromones; also required during meiosis; exists in two forms, a slower-migrating form more abundant during vegetative growth and a faster-migrating form induced by pheromone	Verified	meiosis*	transcription factor activity	cytoplasm*	no	hom
YCL056C::chr3_1	0	YCL056C	0.279857	-0.00523866	-0.722869	-0.696298	-0.698656		Uncharacterized	biological process unknown	molecular function unknown	cytoplasm	no	hom
YCL057W::chr3_1	0	PRD1	-1.14098	-0.702044	-1.1891	0.0228637	-0.137267	Zinc metalloendopeptidase, found in the cytoplasm and intermembrane space of mitochondria; with Cym1p, involved in degradation of mitochondrial proteins and of presequence peptides cleaved from imported proteins	Verified	proteolysis	metalloendopeptidase activity*	cytoplasm*	no	hom
YCL058C::chr00_12	0	FYV5	-0.234733	-1.06187	-2.13883	-0.939064	-0.359854	Protein of unknown function, required for survival upon exposure to K1 killer toxin; involved in ion homeostasis	Dubious				no	hom
YCL059C::chr3_1	0	KRR1	2.60038	2.38736	3.66054	1.07203	1.11839	Essential nucleolar protein required for the synthesis of 18S rRNA and for the assembly of 40S ribosomal subunit	Verified	ribosome biogenesis and assembly*	molecular function unknown	nucleolus*	yes	het
YCL060C::chr3_1	0	MRC1_p	0.828294	-0.225961	1.37012	-0.9692	-1.42858	S-phase checkpoint protein found at replication forks, required for DNA replication; also required for Rad53p activation during DNA replication stress, where it forms a replication-pausing complex with Tof1p and is phosphorylated by Mec1p; protein involve	Verified	telomere maintenance*	molecular function unknown	nucleus*	no	hom
YCL061C::chr3_1	0	MRC1	-2.56569	-3.08527	-2.62508	-0.180823	-0.614466	S-phase checkpoint protein found at replication forks, required for DNA replication; also required for Rad53p activation during DNA replication stress, where it forms a replication-pausing complex with Tof1p and is phosphorylated by Mec1p; protein involve	Verified	telomere maintenance*	molecular function unknown	nucleus*	no	hom
YCL062W::chr3_1	0	VAC17_p	0.373639	-0.012481	6.13625	-1.39888	-2.04292	Protein involved in vacuole inheritance; acts as a vacuole-specific receptor for myosin Myo2p	Verified	vacuole inheritance	protein anchor	vacuolar membrane	no	hom
YCL063W::chr3_1	0	VAC17	2.30136	1.72508	-0.574742	-1.16461	-1.58238	Protein involved in vacuole inheritance; acts as a vacuole-specific receptor for myosin Myo2p	Verified	vacuole inheritance	protein anchor	vacuolar membrane	no	hom
YCL064C::chr3_1	0	CHA1	0.398571	1.24138	0.148906	-0.60118	-1.06605	Catabolic L-serine (L-threonine) deaminase, catalyzes the degradation of both L-serine and L-threonine; required to use serine or threonine as the sole nitrogen source, transcriptionally induced by serine and threonine	Verified	threonine catabolic process*	L-serine ammonia-lyase activity*	mitochondrion*	no	hom
YCL069W::chr3_1	0	VBA3	2.08825	1.57648	2.09618	-1.37606	-1.47312	Permease of basic amino acids in the vacuolar membrane	Verified	basic amino acid transport	basic amino acid permease activity	vacuolar membrane (sensu Fungi)	no	hom
YCL074W::chr00_12	0	YCL074W	-0.947979	-0.990112	-0.108341	-0.549011	-0.764402			transposition, RNA-mediated	protein binding*	retrotransposon nucleocapsid	no	hom
YCL075W::chr00_12	0	YCL075W	0.844939	1.67935	-0.620077	-1.03052	-0.902856			transposition, RNA-mediated	protein binding*	retrotransposon nucleocapsid	no	hom
YCL076W::chr00_12	0	YCL076W	-1.42546	-1.21296	-1.19654	0.869058	0.245203		Dubious				no	hom
YCR001W::chr3_1	0	YCR001W	0.0958561	0.326739	-1.29432	0.489255	0.306097		Dubious				no	hom
YCR002C::chr3_1	0	CDC10	-1.49659	-1.24096	-2.02218	-2.24471	-2.91604	Component of the septin ring of the mother-bud neck that is required for cytokinesis; septins recruit proteins to the neck and can act as a barrier to diffusion at the membrane, and they comprise the 10nm filaments seen with EM	Verified	cell wall organization and biogenesis*	GTPase activity*	bud neck septin ring	no	hom
YCR003W::chr3_1	0	MRPL32	-1.4992	-1.61498	-2.88812	-0.209427	-1.35585	Mitochondrial ribosomal protein of the large subunit	Verified	translation	structural constituent of ribosome	mitochondrion*	no	hom
YCR004C::chr3_1	0	YCP4	-0.567475	-0.992376	1.84419	-1.4893	-1.14643	Protein of unknown function, has sequence and structural similarity to flavodoxins; the authentic, non-tagged protein is detected in highly purified mitochondria in high-throughput studies	Verified	biological process unknown	electron carrier activity	cytoplasm*	no	hom
YCR005C::chr3_1	0	CIT2	0.729384	0.696036	-1.56498	-0.968202	-0.554114	Citrate synthase, catalyzes the condensation of acetyl coenzyme A and oxaloacetate to form citrate, peroxisomal isozyme involved in glyoxylate cycle; expression is controlled by Rtg1p and Rtg2p transcription factors	Verified	glutamate biosynthetic process*	citrate (Si)-synthase activity	mitochondrion*	no	hom
YCR006C::chr3_1	0	YCR006C	4.0965	5.24868	3.7734	-1.70763	-0.920307		Dubious				no	hom
YCR007C::chr3_1	0	YCR007C	2.05993	1.17598	-0.102169	0.176282	0.211206		Uncharacterized	biological process unknown	molecular function unknown	cellular component unknown	no	hom
YCR008W::chr3_1	0	SAT4	1.9564	2.08194	4.10992	-0.52654	-1.56675	Ser/Thr protein kinase involved in salt tolerance; funtions in regulation of Trk1p-Trk2p potassium transporter; partially redundant with Hal5p; has similarity to Npr1p	Verified	G1/S transition of mitotic cell cycle*	protein kinase activity	cellular component unknown	no	hom
YCR009C::chr3_1	0	RVS161	1.48447	-0.0492504	-1.41587	0.158063	-1.51363	Amphiphysin-like lipid raft protein; subunit of a complex (Rvs161p-Rvs167p) that regulates polarization of the actin cytoskeleton, endocytosis, cell polarity, cell fusion and viability following starvation or osmotic stress	Verified	endocytosis*	cytoskeletal protein binding	actin cortical patch*	no	hom
YCR010C::chr3_1	0	ADY2	1.73586	2.09133	4.73341	-0.900183	-0.871243	Acetate transporter required for normal sporulation	Verified	meiosis*	ammonium transporter activity*	mitochondrion*	no	hom
YCR011C::chr3_1	0	ADP1	1.15034	1.12959	-0.16551	-0.626437	-0.607185	Putative ATP-dependent permease of the ABC transporter family of proteins	Verified	transport	ATPase activity, coupled to transmembrane movement of substances	cytoplasm*	no	hom
YCR012W::chr00_11	0	PGK1	0.114907	-0.345003	2.30181	1.49153	0.825805	3-phosphoglycerate kinase, catalyzes transfer of high-energy phosphoryl groups from the acyl phosphate of 1,3-bisphosphoglycerate to ADP to produce ATP; key enzyme in glycolysis and gluconeogenesis	Verified	glycolysis*	phosphoglycerate kinase activity	cytoplasm*	yes	het
YCR012W::chr3_1	0	PGK1	-1.1114	-0.747835	-0.662342	-1.26688	-0.0312689	3-phosphoglycerate kinase, catalyzes transfer of high-energy phosphoryl groups from the acyl phosphate of 1,3-bisphosphoglycerate to ADP to produce ATP; key enzyme in glycolysis and gluconeogenesis	Verified	glycolysis*	phosphoglycerate kinase activity	cytoplasm*	yes	het
YCR013C::chr00_11	0	YCR013C	-1.13936	-2.0082	-0.29483	0.852466	0.189829		Dubious				yes	het
YCR013C::chr3_1	0	YCR013C	1.33213	1.88397	2.90144	-1.15477	-0.713335		Dubious				yes	het
YCR014C::chr3_1	0	POL4	1.98979	1.3272	0.0783112	-0.805243	-1.28124	DNA polymerase IV, undergoes pair-wise interactions with Dnl4p-Lif1p and Rad27p to mediate repair of DNA double-strand breaks by non-homologous end joining (NHEJ); homologous to mammalian DNA polymerase beta	Verified	double-strand break repair via nonhomologous end joining*	beta DNA polymerase activity	nucleus	no	hom
YCR015C::chr3_1	0	YCR015C	-0.452881	-0.704344	-0.385115	-0.102624	-0.25204		Uncharacterized	biological process unknown	molecular function unknown	cellular component unknown	no	hom
YCR016W::chr3_1	0	YCR016W	0.000670411	-0.147413	2.22064	-1.04265	-0.304948		Uncharacterized	ribosome biogenesis and assembly	molecular function unknown	nucleus*	no	hom
YCR017C::chr3_1	0	CWH43	-0.366654	0.646539	2.64552	-0.444609	-0.329105	Putative sensor/transporter protein involved in cell wall biogenesis; contains 14-16 transmembrane segments and several putative glycosylation and phosphorylation sites; null mutation is synthetically lethal with pkc1 deletion	Verified	cell wall organization and biogenesis*	molecular function unknown	bud neck*	no	hom
YCR019W::chr3_1	0	MAK32	-1.5648	-2.06194	-3.27797	0.533112	0.791924	Protein necessary for structural stability of L-A double-stranded RNA-containing particles	Verified	interspecies interaction between organisms	molecular function unknown	cellular component unknown	no	hom
YCR020C-A::chr3_1	0	MAK31	3.17742	2.82015	2.80092	-1.04173	-1.32994	Non-catalytic subunit of N-terminal acetyltransferase of the NatC type; required for replication of dsRNA virus; member of the Sm protein family	Verified	telomere maintenance*	peptide alpha-N-acetyltransferase activity	NatC complex	no	hom
YCR020C::chr3_1	0	PET18	1.33669	1.04325	2.90052	-1.05497	-1.22104	Protein required for respiratory growth and stability of the mitochondrial genome	Verified	mitochondrion organization and biogenesis*	molecular function unknown	cellular component unknown	no	hom
YCR020W-B::chr00_1	0	HTL1	1.13715	1.04581	0.246408	-0.588419	-1.47503	Subunit of the RSC chromatin remodeling complex, a multisubunit complex that functions in transcriptional regulation, chromosome stability and establishing sister chromatid cohesion; involved in telomere maintenance	Verified	telomere maintenance*	chromatin binding	RSC complex	no	hom
YCR021C::chr3_1	0	HSP30	2.34459	2.23152	1.81801	0.183967	-0.647277	Hydrophobic plasma membrane localized, stress-responsive protein that negatively regulates the H(+)-ATPase Pma1p; induced by heat shock, ethanol treatment, weak organic acid, glucose limitation, and entry into stationary phase	Verified	response to stress	molecular function unknown	plasma membrane	no	hom
YCR022C::chr3_1	0	YCR022C	4.93327	4.1747	3.53892	-0.0217794	-0.816497		Dubious				no	hom
YCR023C::chr3_1	0	YCR023C	1.69281	1.50462	3.08231	0.0480126	-0.00497623		Uncharacterized	biological process unknown	molecular function unknown	cellular component unknown	no	hom
YCR024C-A::chr00_1	0	PMP1	0.298406	0.606541	0.758224	0.564182	1.89075	Small single-membrane span proteolipid that functions as a regulatory subunit of the plasma membrane H(+)-ATPase Pma1p, forms unique helix and positively charged cytoplasmic domain that is able to specifically segregate phosphatidylserines	Verified	cation transport	enzyme regulator activity	plasma membrane*	no	hom
YCR024C::chr00_1	0	SLM5	-0.499213	-1.28436	-0.957523	0.115541	0.543467	Mitochondrial asparaginyl-tRNA synthetase	Verified	translation	asparagine-tRNA ligase activity	mitochondrion	no	hom
YCR025C::chr00_1	0	YCR025C	1.56234	2.38368	1.73387	1.38066	1.14955		Dubious				no	hom
YCR026C::chr00_1	0	NPP1	4.14924	4.03362	0.933579	0.580566	-0.580156	Nucleotide pyrophosphatase/phosphodiesterase family member; mediates extracellular nucleotide phosphate hydrolysis along with Npp2p and Pho5p; activity and expression enhanced during conditions of phosphate starvation	Verified	phosphate metabolic process*	nucleoside-triphosphatase activity*	cellular component unknown	no	hom
YCR027C::chr00_1	0	RHB1	-1.01921	0.270981	1.5541	-0.38271	1.43327	Putative Rheb-related GTPase involved in regulating canavanine resistance and arginine uptake; member of the Ras superfamily of G-proteins	Verified	retrograde transport, endosome to Golgi*	GTPase activity	extrinsic to plasma membrane	no	hom
YCR028C-A::chr00_16a	0	RIM1	0.248856	-0.627222	2.286	-1.68056	-0.59192	Single-stranded DNA-binding protein essential for mitochondrial genome maintenance; involved in mitochondrial DNA replication	Verified	mitochondrial genome maintenance	single-stranded DNA binding	mitochondrion*	no	hom
YCR028C::chr00_1	0	FEN2	0.869302	1.30845	0.270389	2.57967	2.16876	Plasma membrane H+-pantothenate symporter; confers sensitivity to the antifungal agent fenpropimorph	Verified	endocytosis*	pantothenate transporter activity	plasma membrane	no	hom
YCR030C::chr00_16a	0	SYP1	2.80259	3.07088	1.92539	0.791847	0.64826	Protein with a potential role in actin cytoskeletal organization; overexpression suppresses a pfy1 (profilin) null mutation	Verified	biological process unknown	molecular function unknown	bud neck*	no	hom
YCR031C::chr00_1	0	RPS14A	-2.29912	-2.32291	-2.05024	-1.11824	-0.608331	Ribosomal protein 59 of the small subunit, required for ribosome assembly and 20S pre-rRNA processing; mutations confer cryptopleurine resistance; nearly identical to Rps14Bp and similar to E. coli S11 and rat S14 ribosomal proteins	Verified	translation*	structural constituent of ribosome*	cytosolic small ribosomal subunit (sensu Eukaryota)*	no	hom
YCR032W::chr00_16a	0	BPH1	-1.22482	-0.514273	0.116805	0.0877356	0.247863	PProtein homologous to human Chediak-Higashi syndrome and murine Beige proteins, which are implicated in disease syndromes due to defective lysosomal trafficking; mutant phenotype and genetic interactions suggest a role in protein sorting	Verified	cell wall organization and biogenesis*	molecular function unknown	mitochondrion*	no	hom
YCR033W::chr00_16a	0	SNT1	-0.132485	-0.310056	0.7393	0.0428516	-0.419492	Subunit of the Set3C deacetylase complex that interacts directly with the Set3C subunit, Sif2p; putative DNA-binding protein	Verified	histone deacetylation*	NAD-dependent histone deacetylase activity*	histone deacetylase complex	no	hom
YCR034W::chr00_1	0	FEN1	-1.2827	-1.41285	-2.38779	-0.279519	-0.856468	Fatty acid elongase, involved in sphingolipid biosynthesis; acts on fatty acids of up to 24 carbons in length; mutations have regulatory effects on 1,3-beta-glucan synthase, vacuolar ATPase, and the secretory pathway	Verified	vesicle-mediated transport*	fatty acid elongase activity	endoplasmic reticulum*	no	hom
YCR035C::chr00_1	0	RRP43	-0.862604	-3.11128	-4.24565	-2.405	-1.27782	Protein involved in rRNA processing; component of the exosome 3->5 exonuclease complex with Rrp41p, Rrp42p, Rrp4p and Dis3p; required for efficient maturation of 5.8S, 18S and 25S rRNA	Verified	35S primary transcript processing*	3'-5'-exoribonuclease activity	nuclear exosome (RNase complex)*	yes	het
YCR036W::chr00_1	0	RBK1	-1.39697	-1.4451	-1.06128	-0.900936	0.111284	Putative ribokinase	Verified	D-ribose metabolic process	ATP binding*	cytoplasm*	no	hom
YCR037C::chr00_1	0	PHO87	-1.34446	-1.39863	-1.11903	-0.879506	-0.505056	Low-affinity inorganic phosphate (Pi) transporter, involved in activation of PHO pathway; expression is independent of Pi concentration and Pho4p activity; contains 12 membrane-spanning segments	Verified	telomere maintenance*	inorganic phosphate transporter activity	membrane	no	hom
YCR043C::chr00_1	0	YCR043C	-0.196205	-0.619832	1.46729	-0.17694	0.0468049		Uncharacterized	biological process unknown	molecular function unknown	Golgi apparatus	no	hom
[truncated: 5,359 more rows]
