# Supplementary material for: Systematic Prediction of Antifungal Drug Synergy by Chemogenomic Screening in Saccharomyces cerevisiae
Source: Front Fungal Biol. 2021 Jul 2;2:683414. doi: 10.3389/ffunb.2021.683414 (PMC10512392; doi:10.3389/ffunb.2021.683414)
Supplement: Supplementary file 3 [file Data_Sheet_3.ZIP]

Archive with 23 entries (23 files):
- Sypplementary_data_5_(HIP_HOP_assays)/0 Read me.rtf
- Sypplementary_data_5_(HIP_HOP_assays)/cerXmic50.xlsx
- Sypplementary_data_5_(HIP_HOP_assays)/fenXmic.xlsx
- Sypplementary_data_5_(HIP_HOP_assays)/fenXNaF.xlsx
- Sypplementary_data_5_(HIP_HOP_assays)/canXrap.xlsx
- Sypplementary_data_5_(HIP_HOP_assays)/fenXrap.xlsx
- Sypplementary_data_5_(HIP_HOP_assays)/csaXmica.xlsx
- Sypplementary_data_5_(HIP_HOP_assays)/micXhyd.xlsx
- Sypplementary_data_5_(HIP_HOP_assays)/rapXmic.xlsx
- Sypplementary_data_5_(HIP_HOP_assays)/cerXmic10.xlsx
- Sypplementary_data_5_(HIP_HOP_assays)/metXfen.xlsx
- Sypplementary_data_5_(HIP_HOP_assays)/micXE3645.xlsx
- Sypplementary_data_5_(HIP_HOP_assays)/hydXcer.xlsx
- Sypplementary_data_5_(HIP_HOP_assays)/cerXmic20.xlsx
- Sypplementary_data_5_(HIP_HOP_assays)/cerXtun.xlsx
- Sypplementary_data_5_(HIP_HOP_assays)/beuXmic.xlsx
- Sypplementary_data_5_(HIP_HOP_assays)/cerXmic5.xlsx
- Sypplementary_data_5_(HIP_HOP_assays)/canXmic.xlsx
- Sypplementary_data_5_(HIP_HOP_assays)/nafXtun.xlsx
- Sypplementary_data_5_(HIP_HOP_assays)/nafXcan.xlsx
- Sypplementary_data_5_(HIP_HOP_assays)/fenXcer.xlsx
- Sypplementary_data_5_(HIP_HOP_assays)/hydXcan.xlsx
- Sypplementary_data_5_(HIP_HOP_assays)/fenXhyd.xlsx
