# Supplementary material for: Systematic Prediction of Antifungal Drug Synergy by Chemogenomic Screening in Saccharomyces cerevisiae
Source: Front Fungal Biol. 2021 Jul 2;2:683414. doi: 10.3389/ffunb.2021.683414 (PMC10512392; doi:10.3389/ffunb.2021.683414)
Supplement: Supplementary file 3 [file Data_Sheet_3.ZIP › Sypplementary_data_5_(HIP_HOP_assays)/micXE3645.xlsx]

## Sheet: micXE3645
strain	match	Gene	z_result_nq:07_07_12_t01:Miconazole:40:nM::::5_20:heho_05_06:YPD	z_result_nq:07_11_13_t03:E3645:3.8:uM::::5_20:heho_05_06:YPD	z_result_nq:07_11_13_t04:E3645:3.8:uM:Miconazole:40:nM:5_20:heho_05_06:YPD	Description	feature_qualifier	GO_process	GO_function	GO_component	essential_gene	zygosity
YAL001C::chr1_1	0	TFC3	-0.274354	-2.47012	-1.9857	Largest of six subunits of the RNA polymerase III transcription initiation factor complex (TFIIIC); part of the TauB domain of TFIIIC that binds DNA at the BoxB promoter sites of tRNA and similar genes; cooperates with Tfc6p in DNA binding	Verified	transcription initiation from RNA polymerase III promoter	RNA polymerase III transcription factor activity	mitochondrion*	yes	het
YAL002W::chr1_1	0	VPS8	-1.2286	-2.9457	-2.98687	Membrane-associated hydrophilic protein that interacts with the small GTPase, Vps21p, to facilitate soluble vacuolar protein localization; required for localization and trafficking of the CPY sorting receptor; contains a RING finger motif	Verified	late endosome to vacuole transport	molecular function unknown	membrane fraction	no	hom
YAL003W::chr1_1	0	EFB1	-2.41939	-1.29792	-1.64917	Translation elongation factor 1 beta; stimulates nucleotide exchange to regenerate EF-1 alpha-GTP for the next elongation cycle; part of the EF-1 complex, which facilitates binding of aminoacyl-tRNA to the ribosomal A site	Verified	translational elongation	translation elongation factor activity	ribosome*	yes	het
YAL004W::chr1_1	0	YAL004W	1.32612	-1.77119	-1.81279		Dubious				no	hom
YAL005C::chr1_1	0	SSA1	-1.8784	-0.277937	-0.610315	ATPase involved in protein folding and nuclear localization signal (NLS)-directed nuclear transport; member of heat shock protein 70 (HSP70) family; forms a chaperone complex with Ydj1p; localized to the nucleus, cytoplasm, and cell wall	Verified	translation*	ATPase activity*	cytoplasm*	no	hom
YAL007C::chr1_1	0	ERP2	1.7711	2.44402	2.88378	Protein that forms a heterotrimeric complex with Erp1p, Emp24p, and Erv25p; member, along with Emp24p and Erv25p, of the p24 family involved in ER to Golgi transport and localized to COPII-coated vesicles	Verified	ER to Golgi vesicle-mediated transport	molecular function unknown	ER to Golgi transport vesicle	no	hom
YAL008W::chr1_1	0	FUN14	2.54631	6.32082	4.65599	Mitochondrial protein of unknown function	Verified	biological process unknown	molecular function unknown	mitochondrion*	no	hom
YAL009W::chr1_1	0	SPO7	-1.9851	-1.02454	-0.949585	Integral nuclear/ER membrane protein of unknown function, required for normal nuclear envelope morphology and sporulation	Verified	sporulation (sensu Fungi)*	molecular function unknown	integral to membrane*	no	hom
YAL010C::chr1_1	0	MDM10				Subunit of the mitochondrial sorting and assembly machinery (SAM complex); has a role in assembly of the TOM complex, which mediates protein import through the outer membrane; required for normal mitochondrial morphology and inheritance	Verified	telomere maintenance*	molecular function unknown	mitochondrial outer membrane*	no	hom
YAL011W::chr1_1	0	SWC3	0.224563	4.75348	4.7198	Protein of unknown function, component of the SWR1 complex, which exchanges histone variant H2AZ (Htz1p) for chromatin-bound histone H2A; required for formation of nuclear-associated array of smooth endoplasmic reticulum known as karmellae	Verified	response to drug*	molecular function unknown	nucleus*	no	hom
YAL012W::chr00_12	0	CYS3	1.12714	-0.97586	-0.354226	Cystathionine gamma-lyase, catalyzes one of the two reactions involved in the transsulfuration pathway that yields cysteine from homocysteine with the intermediary formation of cystathionine	Verified	response to drug*	cystathionine gamma-lyase activity	cytoplasm	no	hom
YAL013W::chr1_1	0	DEP1	-0.172727	3.13656	3.2511	Transcriptional modulator involved in regulation of structural phospholipid biosynthesis genes and metabolically unrelated genes, as well as maintenance of telomeres, mating efficiency, and sporulation	Verified	telomere maintenance*	histone deacetylase activity*	nucleus*	no	hom
YAL014C::chr1_1	0	SYN8	1.67457	0.90801	0.22584	Endosomal SNARE related to mammalian syntaxin 8	Verified	transport	SNAP receptor activity	endosome	no	hom
YAL015C::chr1_1	0	NTG1	0.754237	5.01697	4.13576	DNA N-glycosylase and apurinic/apyrimidinic (AP) lyase involved in base excision repair, localizes to the nucleus and mitochondrion	Verified	DNA repair*	DNA-(apurinic or apyrimidinic site) lyase activity*	nucleus*	no	hom
YAL016W::chr00_12	0	TPD3				Regulatory subunit A of the heterotrimeric protein phosphatase 2A, which also contains regulatory subunit Cdc55p and either catalytic subunit Pph21p or Pph22p; required for cell morphogenesis and for transcription by RNA polymerase III	Verified	translation*	protein phosphatase type 2A activity	cytoplasm*	no	hom
YAL017W::chr1_1	0	PSK1	-1.87411	-1.55757	-1.13091	One of two (see also PSK2) PAS domain containing S/T protein kinases; coordinately regulates protein synthesis and carbohydrate metabolism and storage in response to a unknown metabolite that reflects nutritional status	Verified	protein amino acid phosphorylation*	protein serine/threonine kinase activity	cytoplasm	no	hom
YAL018C::chr1_1	0	YAL018C	-0.618665	2.38228	1.00558		Uncharacterized	biological process unknown	molecular function unknown	cellular component unknown	no	hom
YAL019W::chr1_1	0	FUN30	-0.845298	-1.9002	-1.77356	Protein whose overexpression affects chromosome stability, potential Cdc28p substrate; homolog of Snf2p; the authentic, non-tagged protein is detected in highly purified mitochondria in high-throughput studies	Verified	chromosome organization and biogenesis (sensu Eukaryota)	molecular function unknown	nucleus*	no	hom
YAL020C::chr1_1	0	ATS1	0.814938	8.6517	7.44555	Protein required, with Elongator complex, Kti11p, and Kti12p, for modification of wobble nucleosides in tRNA; has a potential role in regulatory interactions between microtubules and the cell cycle	Verified	tRNA modification*	molecular function unknown	cytoplasm	no	hom
YAL021C::chr1_1	0	CCR4				Component of the CCR4-NOT transcriptional complex, which is involved in regulation of gene expression; component of the major cytoplasmic deadenylase, which is involved in mRNA poly(A) tail shortening	Verified	response to drug*	3'-5'-exoribonuclease activity	cytoplasm*	no	hom
YAL022C::chr1_1	0	FUN26	1.37949	7.6807	6.68246	Nucleoside transporter with broad nucleoside selectivity; localized to intracellular membranes	Verified	nucleoside transport	nucleoside transporter activity	membrane*	no	hom
YAL023C::chr1_1	0	PMT2	-0.0608824	3.96555	1.26001	Protein O-mannosyltransferase, transfers mannose residues from dolichyl phosphate-D-mannose to protein serine/threonine residues; acts in a complex with Pmt1p, can instead interact with Pmt5p in some conditions; target for new antifungals	Verified	protein amino acid O-linked glycosylation	dolichyl-phosphate-mannose-protein mannosyltransferase activity	endoplasmic reticulum	no	hom
YAL024C::chr00_17a	0	LTE1	-0.80565	0.732185	0.0649735	Putative GDP/GTP exchange factor required for mitotic exit at low temperatures; acts as a guanine nucleotide exchange factor (GEF) for Tem1p, which is a key regulator of mitotic exit; physically associates with Ras2p-GTP	Verified	response to drug*	guanyl-nucleotide exchange factor activity	bud	no	hom
YAL025C::chr1_1	0	MAK16	-0.56641	-0.410491	-1.55197	Essential nuclear protein, constituent of 66S pre-ribosomal particles; required for maturation of 25S and 5.8S rRNAs; required for maintenance of M1 satellite double-stranded RNA of the L-A virus	Verified	ribosome biogenesis and assembly*	molecular function unknown	nucleolus	yes	het
YAL026C::chr1_1	0	DRS2	0.883469	-1.20326	1.29092	Aminophospholipid translocase (flippase) that maintains membrane lipid asymmetry in post-Golgi secretory vessicles; localizes to the trans-Golgi network; contributes to clathrin-coated vesicle formation and endocytosis; type 4 P-type ATPase	Verified	endocytosis*	phospholipid-translocating ATPase activity*	Golgi trans face	no	hom
YAL027W::chr1_1	0	YAL027W	1.67898	4.49422	3.55127		Uncharacterized	biological process unknown	molecular function unknown	nucleus	no	hom
YAL028W::chr1_1	0	FRT2	2.96702	6.86482	6.18971	Tail-anchored endoplasmic reticulum membrane protein, interacts with homolog Frt1p but is not a substrate of calcineurin (unlike Frt1p), promotes growth in conditions of high Na+, alkaline pH, or cell wall stress; potential Cdc28p substrate	Verified	response to stress	molecular function unknown	endoplasmic reticulum	no	hom
YAL029C::chr1_1	0	MYO4	3.34765	0.923231	0.89486	One of two type V myosin motors (along with MYO2) involved in actin-based transport of cargos; required for mRNA transport, including ASH1 mRNA, and facilitating the growth and movement of ER tubules into the growing bud along with She3p	Verified	intracellular mRNA localization*	actin filament binding*	mitochondrion*	no	hom
YAL030W::chr1_1	0	SNC1	-0.156627	1.11532	1.96836	Vesicle membrane receptor protein (v-SNARE) involved in the fusion between Golgi-derived secretory vesicles with the plasma membrane; proposed to be involved in endocytosis; member of the synaptobrevin/VAMP family of R-type v-SNARE proteins	Verified	endocytosis*	v-SNARE activity	endosome*	no	hom
YAL031C::chr1_1	0	GIP4	3.15385	3.30073	4.16504	Cytoplasmic Glc7-interacting protein whose overexpression relocalizes Glc7p from the nucleus and prevents chromosome segregation; potential Cdc28p substrate	Verified	chromosome segregation*	protein phosphatase type 1 regulator activity*	cytoplasm	no	hom
YAL032C::chr1_1	0	PRP45	-1.66611	-2.42509	-3.05372	Protein required for pre-mRNA splicing; associates with the spliceosome and interacts with splicing factors Prp22p and Prp46p; orthologous to human transcriptional coactivator SKIP and can activate transcription of a reporter gene	Verified	nuclear mRNA splicing, via spliceosome*	transcriptional activator activity	nucleus*	yes	het
YAL033W::chr1_1	0	POP5	0.437259	7.57057	6.14884	Subunit of both RNase MRP, which cleaves pre-rRNA, and nuclear RNase P, which cleaves tRNA precursors to generate mature 5' ends	Verified	rRNA processing*	ribonuclease P activity*	ribonuclease MRP complex*	yes	het
YAL034C::chr1_1	0	FUN19	-0.918189	-1.20008	-0.296589	Non-essential protein of unknown function	Verified	biological process unknown	molecular function unknown	cellular component unknown	no	hom
YAL034W-A::chr1_1	0	MTW1	-1.12073	0.370527	-1.19765	Essential component of the MIND kinetochore complex (Mtw1p Including Nnf1p-Nsl1p-Dsn1p) which joins kinetochore subunits contacting DNA to those contacting microtubules; critical to kinetochore assembly	Verified	chromosome segregation	molecular function unknown	spindle pole*	yes	het
YAL035C-A::chr1_1	0	YAL034C-B					Dubious				yes	het
YAL035W::chr1_1	0	FUN12				GTPase, required for general translation initiation by promoting Met-tRNAiMet binding to ribosomes and ribosomal subunit joining; homolog of bacterial IF2	Verified	translational initiation	GTPase activity*	mitochondrion*	no	hom
YAL036C::chr1_1	0	RBG1	0.421288	5.04301	4.37903	Member of the DRG family of GTP-binding proteins; interacts with translating ribosomes and with Tma46p	Verified	ribosome biogenesis and assembly	GTP binding	cytoplasm	no	hom
YAL037W::chr1_1	0	YAL037W	-1.03963	-1.45112	-1.87475		Uncharacterized	biological process unknown	molecular function unknown	cellular component unknown	no	hom
YAL038W::chr1_1	0	CDC19	0.736402	0.161611	0.469142	Pyruvate kinase, functions as a homotetramer in glycolysis to convert phosphoenolpyruvate to pyruvate, the input for aerobic (TCA cycle) or anaerobic (glucose fermentation) respiration	Verified	glycolysis*	pyruvate kinase activity	cytosol	yes	het
YAL039C::chr1_1	0	CYC3				Cytochrome c heme lyase (holocytochrome c synthase), attaches heme to apo-Cyc1p in the mitochondrial intermembrane space; human ortholog may have a role in microphthalmia with linear skin defects (MLS)	Verified	cytochrome c-heme linkage	holocytochrome-c synthase activity	mitochondrion*	no	hom
YAL040C::chr1_1	0	CLN3	-1.90958	-4.02085	-3.66066	G1 cyclin involved in cell cycle progression; activates Cdc28p kinase to promote the G1 to S phase transition; plays a role in regulating transcription of the other G1 cyclins, CLN1 and CLN2; regulated by phosphorylation and proteolysis	Verified	G1/S transition of mitotic cell cycle*	cyclin-dependent protein kinase regulator activity	nucleus	no	hom
YAL041W::chr1_1	0	CDC24				Guanine nucleotide exchange factor (GEF or GDP-release factor) for Cdc42p; required for polarity establishment and maintenance, and mutants have morphological defects in bud formation and shmooing	Verified	pseudohyphal growth*	signal transducer activity*	nucleus*	yes	het
YAL042W::chr1_1	0	ERV46	1.91657	5.21457	5.46457	Protein localized to COPII-coated vesicles, forms a complex with Erv41p; involved in the membrane fusion stage of transport	Verified	ER to Golgi vesicle-mediated transport	molecular function unknown	integral to endoplasmic reticulum membrane*	no	hom
YAL043C-A::chr1_1	0	YAL042C-A	0.304552	1.51059	1.26869		Dubious				no	hom
YAL043C::chr1_1	0	PTA1	-2.14001	-2.87435	-3.00547	Subunit of holo-CPF, a multiprotein complex and functional homolog of mammalian CPSF, required for the cleavage and polyadenylation of mRNA and snoRNA 3' ends; involved in pre-tRNA processing; binds to the phosphorylated CTD of RNAPII	Verified	mRNA polyadenylation*	RNA binding	mRNA cleavage and polyadenylation specificity factor complex*	yes	het
YAL044C::chr1_1	0	GCV3	-0.783522	-1.06638	-1.48732	H subunit of the mitochondrial glycine decarboxylase complex, required for the catabolism of glycine to 5,10-methylene-THF; expression is regulated by levels of levels of 5,10-methylene-THF in the cytoplasm	Verified	telomere maintenance*	glycine dehydrogenase (decarboxylating) activity	mitochondrion*	no	hom
YAL045C::chr1_1	0	YAL045C	-1.80176	-2.62401	-3.04325		Dubious				no	hom
YAL046C::chr1_1	0	YAL046C	-0.786972	1.95563	1.79371		Uncharacterized	biological process unknown	molecular function unknown	cellular component unknown	no	hom
YAL047C::chr00_12	0	SPC72				Component of the cytoplasmic Tub4p (gamma-tubulin) complex, binds spindle pole bodies and links them to microtubules; has roles in astral microtubule formation and stabilization	Verified	mitotic sister chromatid segregation*	structural constituent of cytoskeleton	outer plaque of spindle pole body	no	hom
YAL048C::chr1_1	0	GEM1	-1.52323	-0.605714	-0.124898	Evolutionarily-conserved tail-anchored outer mitochondrial membrane GTPase which regulates mitochondrial morphology; cells lacking Gem1p contain collapsed, globular, or grape-like mitochondria; not required for pheromone-induced cell death	Verified	vesicle-mediated transport	GTPase activity	mitochondrion*	no	hom
YAL049C::chr1_1	0	YAL049C	-1.75911	0.690544	0.258596		Uncharacterized	biological process unknown	molecular function unknown	cytoplasm	no	hom
YAL051W::chr1_1	0	OAF1	-2.12174	-1.53537	-1.68055	Oleate-activated transcription factor, acts alone and as a heterodimer with Pip2p; activates genes involved in beta-oxidation of fatty acids and peroxisome organization and biogenesis	Verified	peroxisome organization and biogenesis*	DNA binding*	nucleus	no	hom
YAL053W::chr1_1	0	FLC2	-0.429779	-2.192	-2.75529	Putative FAD transporter; required for uptake of FAD into endoplasmic reticulum; involved in cell wall maintenance	Verified	protein folding*	FAD transporter activity	cytoplasm*	no	hom
YAL054C::chr00_12	0	ACS1	0.397733	0.213792	0.511217	Acetyl-coA synthetase isoform which, along with Acs2p, is the nuclear source of acetyl-coA for histone acetlyation; expressed during growth on nonfermentable carbon sources and under aerobic conditions	Verified	histone acetylation*	acetate-CoA ligase activity	mitochondrion*	no	hom
YAL055W::chr1_1	0	PEX22	0.00638607	4.16279	2.67151	Putative peroxisomal membrane protein required for import of peroxisomal proteins, functionally complements a Pichia pastoris pex22 mutation	Verified	protein targeting to peroxisome	molecular function unknown	peroxisome	no	hom
YAL056W::chr1_1	0	GPB2	-1.53994	-0.857393	-0.386324	Proposed beta subunit of the heterotrimeric G protein; interacts with the receptor Grp1p, affects signaling by altering the level of phosphorylation of PKS substrates; regulates pseudohyphal growth through cAMP levels; homolog of Gpb1p	Verified	telomere maintenance*	signal transducer activity*	cytoplasm*	no	hom
YAL058C-A::chr00_12	0	YAL056C-A	-1.5059	1.99628	0.950586		Dubious				no	hom
YAL058W::chr1_1	0	CNE1	-2.39929	-1.8789	-2.25708	Calnexin; integral membrane ER chaperone involved in folding and quality control of glycoproteins; chaperone activity is inhibited by Mpd1p, with which Cne1p interacts; 24% identical to mammalian calnexin; Ca+ binding not yet shown in yeast	Verified	protein folding*	unfolded protein binding	integral to endoplasmic reticulum membrane	no	hom
YAL059W::chr1_1	0	ECM1	-1.47147	-1.62632	-2.22632	Protein of unknown function, localized in the nucleoplasm and the nucleolus, genetically interacts with MTR2 in 60S ribosomal protein subunit export	Verified	cell wall organization and biogenesis*	molecular function unknown	nucleus*	no	hom
YAL060W::chr1_1	0	BDH1	-1.41344	1.05097	1.17941	NAD-dependent (2R,3R)-2,3-butanediol dehydrogenase, a zinc-containing medium-chain alcohol dehydrogenase, produces 2,3-butanediol from acetoin during fermentation and allows using 2,3-butanediol as a carbon source during aerobic growth	Verified	glucose catabolic process to butanediol	(R,R)-butanediol dehydrogenase activity	cytoplasm	no	hom
YAL061W::chr1_1	0	YAL061W	-0.177068	8.05677	6.16157		Uncharacterized	biological process unknown	oxidoreductase activity, acting on the CH-OH group of donors, NAD or NADP as acceptor	cytoplasm*	no	hom
YAL062W::chr1_1	0	GDH3	0.890306	3.49425	4.90932	NADP(+)-dependent glutamate dehydrogenase, synthesizes glutamate from ammonia and alpha-ketoglutarate; rate of alpha-ketoglutarate utilization differs from Gdh1p; expression regulated by nitrogen and carbon sources	Verified	glutamate biosynthetic process	glutamate dehydrogenase activity	nucleus*	no	hom
YAL064C-A::chr00_1	0	YAL064C-A	-1.09624	0.371043	0.412761		Uncharacterized	biological process unknown	molecular function unknown	cellular component unknown	no	hom
YAL065C::chr1_1	0	YAL065C	0.249671	2.54103	1.30142		Uncharacterized	biological process unknown	molecular function unknown	cellular component unknown	no	hom
YAL066W::chr1_1	0	YAL066W	3.34929	8.60967	5.69171		Dubious				no	hom
YAL067C::chr1_1	0	SEO1	-1.30872	-1.58052	-2.1856	Putative permease, member of the allantoate transporter subfamily of the major facilitator superfamily; mutation confers resistance to ethionine sulfoxide	Verified	transport	transporter activity	membrane	no	hom
YAL068C::chr1_1	0	PAU8	0.398558	3.9104	4.60762	Hypothetical protein	Uncharacterized	sporulation (sensu Fungi)*	molecular function unknown	cellular component unknown	no	hom
YAR002C-A::chr00_16a	0	ERP1	0.0589171	1.2034	0.510185	Protein that forms a heterotrimeric complex with Erp2p, Emp24p, and Erv25p; member, along with Emp24p and Erv25p, of the p24 family involved in ER to Golgi transport and localized to COPII-coated vesicles	Verified	ER to Golgi vesicle-mediated transport	molecular function unknown	mitochondrion*	no	hom
YAR002W::chr1_1	0	NUP60	-1.33139	-2.89486	-3.78364	Subunit of the nuclear pore complex (NPC), functions to anchor Nup2p to the NPC in a process controlled by the nucleoplasmic concentration of Gsp1p-GTP; potential Cdc28p substrate; involved in telomere maintenance	Verified	telomere maintenance*	structural constituent of nuclear pore	nuclear pore	no	hom
YAR003W::chr1_1	0	SWD1	-1.55031	-0.596892	-0.540013	Subunit of the COMPASS (Set1C) complex, which methylates histone H3 on lysine 4 and is required in transcriptional silencing near telomeres; WD40 beta propeller superfamily member with similarity to mammalian Rbbp7	Verified	telomere maintenance*	histone lysine N-methyltransferase activity (H3-K4 specific)	COMPASS complex	no	hom
YAR007C::chr1_1	0	RFA1	-1.47219	-2.31402	-2.28998	Subunit of heterotrimeric Replication Factor A (RF-A), which is a highly conserved single-stranded DNA binding protein involved in DNA replication, repair, and recombination	Verified	nucleotide-excision repair*	single-stranded DNA binding*	cytoplasm*	yes	het
YAR008W::chr1_1	0	SEN34	-0.694556	-0.126451	-0.452981	Subunit of the tRNA splicing endonuclease, which is composed of Sen2p, Sen15p, Sen34p, and Sen54p; Sen34p contains the active site for tRNA 3' splice site cleavage and has similarity to Sen2p and to Archaeal tRNA splicing endonuclease	Verified	tRNA splicing	tRNA-intron endonuclease activity	mitochondrion*	yes	het
YAR014C::chr1_1	0	BUD14	-1.22743	2.39633	2.36092	Protein involved in bud-site selection, Bud14p-Glc7p complex functions as a cortical regulator of dynein; diploid mutants display a random budding pattern instead of the wild-type bipolar pattern	Verified	regulation of transcription, DNA-dependent*	protein phosphatase type 1 regulator activity	bud neck*	no	hom
YAR015W::chr1_1	0	ADE1	-1.42019	-1.97615	-2.34244	N-succinyl-5-aminoimidazole-4-carboxamide ribotide (SAICAR) synthetase, required for 'de novo' purine nucleotide biosynthesis; red pigment accumulates in mutant cells deprived of adenine	Verified	response to drug*	phosphoribosylaminoimidazolesuccinocarboxamide synthase activity	cytoplasm*	no	hom
YAR018C::chr1_1	0	KIN3	-1.10689	-2.27953	-2.32119	Nonessential protein kinase with unknown cellular role	Verified	chromosome segregation	protein kinase activity	cellular component unknown	no	hom
YAR019C::chr1_1	0	CDC15	1.18314	2.23427	4.32016	Protein kinase of the Mitotic Exit Network that is localized to the spindle pole bodies at late anaphase; promotes mitotic exit by directly switching on the kinase activity of Dbf2p	Verified	protein amino acid phosphorylation*	protein kinase activity	bud neck*	yes	het
YAR020C::chr1_1	0	PAU7	1.6593	1.78947	1.77127	Part of 23-member seripauperin multigene family, active during alcoholic fermentation, regulated by anaerobiosis, inhibited by oxygen, repressed by heme	Verified	biological process unknown	molecular function unknown	cellular component unknown	no	hom
YAR023C::chr1_1	0	YAR023C	-0.0904366	0.520833	0.849479		Uncharacterized	biological process unknown	molecular function unknown	cellular component unknown	no	hom
YAR027W::chr1_1	0	UIP3	-3.73279	-3.24747	-3.0557	Putative integral membrane protein of unknown function; interacts with Ulp1p at the nuclear periphery; member of DUP240 gene family	Verified	biological process unknown	molecular function unknown	nuclear envelope	no	hom
YAR028W::chr1_1	0	YAR028W	-1.61815	-1.09555	-1.4928		Uncharacterized	biological process unknown	molecular function unknown	cellular component unknown	no	hom
YAR029W::chr1_1	0	YAR029W	-1.88599	1.03652	-0.00167504		Uncharacterized	biological process unknown	molecular function unknown	cytoplasm	no	hom
YAR030C::chr1_1	0	YAR030C	0.240453	5.87252	3.51275		Dubious				no	hom
YAR031W::chr1_1	0	PRM9	-0.711616	3.33779	1.82576	Pheromone-regulated protein with 3 predicted transmembrane segments and an FF sequence, a motif involved in COPII binding; member of DUP240 gene family	Verified	response to pheromone*	molecular function unknown	endoplasmic reticulum*	no	hom
YAR035W::chr1_1	0	YAT1	-1.18664	1.30011	0.356035	Outer mitochondrial carnitine acetyltransferase, minor ethanol-inducible enzyme involved in transport of activated acyl groups from the cytoplasm into the mitochondrial matrix	Verified	alcohol metabolic process*	carnitine O-acetyltransferase activity	mitochondrion	no	hom
YAR037W::chr1_1	0	YAR037W	-0.735128	-2.45822	-1.80853							hom
YAR040C::chr1_1	0	YAR040C	0.596808	2.35233	2.91174							hom
YAR042W::chr1_1	0	SWH1	-1.41229	1.35386	0.680851	Protein similar to mammalian oxysterol-binding protein; contains ankyrin repeats; localizes to the Golgi and the nucleus-vacuole junction	Verified	endocytosis*	phosphatidylinositol binding*	endoplasmic reticulum*	no	hom
YAR043C::chr1_1	0	YAR043C_d	-1.44147	-0.795118	-0.248499		Deleted				no	hom
YAR044W::chr1_1	0	SWH1_p	1.31937	1.26883	1.22094	Protein similar to mammalian oxysterol-binding protein; contains ankyrin repeats; localizes to the Golgi and the nucleus-vacuole junction	Verified	endocytosis*	phosphatidylinositol binding*	endoplasmic reticulum*	no	hom
YAR047C::chr1_1	0	YAR047C	1.12537	4.24417	3.50167		Dubious				no	hom
YAR050W::chr00_12	0	FLO1	3.31825	2.81797	2.82408	Lectin-like protein involved in flocculation, cell wall protein that binds to mannose chains on the surface of other cells, confers floc-forming ability that is chymotrypsin sensitive and heat resistant; similar to Flo5p	Verified	flocculation via cell wall protein-carbohydrate interaction	mannose binding	cell wall (sensu Fungi)	no	hom
YBL001C::chr2_1	0	ECM15	-1.31729	2.58144	0.13547	Non-essential protein of unknown function, likely exists as tetramer, may be regulated by the binding of small-molecule ligands (possibly sulfate ions), may have a role in yeast cell-wall biogenesis	Verified	cell wall organization and biogenesis	molecular function unknown	cytoplasm*	no	hom
YBL002W::chr2_1	0	HTB2	-0.44661	0.933397	0.970552	One of two nearly identical (see HTB1) histone H2B subtypes required for chromatin assembly and chromosome function; Rad6p-Bre1p-Lge1p mediated ubiquitination regulates transcriptional activation, meiotic DSB formation and H3 methylation	Verified	chromatin assembly or disassembly	DNA binding	nuclear nucleosome	no	hom
YBL003C::chr2_1	0	HTA2	0.250634	1.72936	1.96126	One of two nearly identical (see also HTA1) histone H2A subtypes; core histone required for chromatin assembly and chromosome function; DNA damage-dependent phosphorylation by Mec1p facilitates DNA repair; acetylated by Nat4p	Verified	DNA repair*	DNA binding	nuclear nucleosome	no	hom
YBL004W::chr2_1	0	UTP20	-1.06212	2.32556	-0.178099	Component of the small-subunit (SSU) processome, which is involved in the biogenesis of the 18S rRNA	Verified	35S primary transcript processing	snoRNA binding	cytoplasm*	yes	het
YBL005W::chr2_1	0	PDR3	-0.60186	1.26373	1.86984	Transcriptional activator of the pleiotropic drug resistance network, regulates expression of ATP-binding cassette (ABC) transporters through binding to cis-acting sites known as PDREs (PDR responsive elements)	Verified	response to drug*	DNA binding*	cytoplasm*	no	hom
YBL006C::chr2_1	0	LDB7	-1.34121	0.262028	1.53846	Component of the RSC chromatin remodeling complex; interacts with Rsc3p, Rsc30p, Npl6p, and Htl1p to form a module important for a broad range of RSC functions	Verified	telomere maintenance*	molecular function unknown	RSC complex	no	hom
YBL007C::chr2_1	0	SLA1				Cytoskeletal protein binding protein required for assembly of the cortical actin cytoskeleton; contains 3 SH3 domains; interacts with proteins regulating actin dynamics and with proteins required for endocytosis	Verified	cell wall organization and biogenesis*	protein binding, bridging*	actin cortical patch	no	hom
YBL008W::chr2_1	0	HIR1	0.0601122	1.43562	0.5539	Non-essential transcriptional corepressor involved in the cell cycle-regulated transcription of histone H2A, H2B, H3 and H4 genes; contributes to nucleosome formation, heterochromatic gene silencing, and formation of functional kinetochores	Verified	regulation of transcription from RNA polymerase II promoter*	transcription corepressor activity	nucleus*	no	hom
YBL009W::chr2_1	0	ALK2	-2.08375	0.0453227	0.32662	Protein kinase; accumulation and phosphorylation are periodic during the cell cycle; phosphorylated in response to DNA damage; contains characteristic motifs for degradation via the APC pathway; similar to Alk1p and to mammalian haspins	Verified	protein amino acid phosphorylation*	protein kinase activity*	cellular component unknown	no	hom
YBL010C::chr2_1	0	YBL010C	-0.647078	-0.609165	-1.28749		Uncharacterized	biological process unknown	molecular function unknown	clathrin-coated vesicle	no	hom
YBL011W::chr2_1	0	SCT1	-2.11442	-1.9495	-1.7286	Glycerol 3-phosphate/dihydroxyacetone phosphate dual substrate-specific sn-1 acyltransferase of the glycerolipid biosynthesis pathway, prefers 16-carbon fatty acids, similar to Gpt2p, gene is constitutively transcribed	Verified	phospholipid biosynthetic process	glycerol-3-phosphate O-acyltransferase activity	endoplasmic reticulum	no	hom
YBL012C::chr2_1	0	YBL012C	0.0892631	1.35392	2.02126		Dubious				no	hom
YBL013W::chr2_1	0	FMT1	-0.436739	-0.788971	-1.12831	Methionyl-tRNA formyltransferase, catalyzes the formylation of initiator Met-tRNA in mitochondria; potential Cdc28p substrate	Verified	translational initiation*	methionyl-tRNA formyltransferase activity	mitochondrion	no	hom
YBL014C::chr2_1	0	RRN6	-2.02679	-2.07456	-2.06244	Protein involved in the transcription of 35S rRNA genes by RNA polymerase I; component of the core factor (CF) complex also composed of Rrn11p, Rrn7p and TATA-binding protein	Verified	transcription from RNA polymerase I promoter	RNA polymerase I transcription factor activity	RNA polymerase I transcription factor complex	yes	het
YBL015W::chr2_1	0	ACH1	-2.95741	-2.42792	-2.57855	Acetyl-coA hydrolase, primarily localized to mitochondria; required for acetate utilization and for diploid pseudohyphal growth	Verified	acetate metabolic process*	acetyl-CoA hydrolase activity	mitochondrion*	no	hom
YBL016W::chr2_1	0	FUS3	-2.37274	-0.406304	-0.743255	Mitogen-activated protein kinase involved in mating pheromone response; activated by phosphorylation by Ste7p; provides specificity during the mating vs. filamentous growth response by phosphorylating transcriptional and cytoplasmic targets	Verified	protein amino acid phosphorylation*	MAP kinase activity	cytoplasm*	no	het
YBL017C::chr2_1	0	PEP1	-0.599393	-0.90238	-0.443548	Type I transmembrane sorting receptor for multiple vacuolar hydrolases; cycles between the late-Golgi and prevacuolar endosome-like compartments	Verified	protein targeting to vacuole*	signal sequence binding	Golgi apparatus	no	hom
YBL018C::chr2_1	0	POP8	1.71578	1.0726	0.787209	Subunit of both RNase MRP, which cleaves pre-rRNA, and nuclear RNase P, which cleaves tRNA precursors to generate mature 5' ends	Verified	rRNA processing*	ribonuclease P activity*	ribonuclease MRP complex*	yes	het
YBL019W::chr2_1	0	APN2	0.166018	2.03913	0.429461	Class II abasic (AP) endonuclease involved in repair of DNA damage; homolog of human HAP1 and E. coli exoIII	Verified	base-excision repair	DNA-(apurinic or apyrimidinic site) lyase activity*	nucleus	no	hom
YBL020W::chr2_1	0	RFT1	-0.645299	-0.835473	-1.24383	Flippase, essential integral membrane protein that is required for translocation of Man5GlcNac2-PP-Dol from the cytoplasmic side to the lumenal side of the ER membrane; mutation is suppressed by expression human p53 protein	Verified	protein amino acid N-linked glycosylation*	oligosaccharide transporter activity	endoplasmic reticulum membrane	yes	het
YBL021C::chr2_1	0	HAP3	-2.10845	-0.576682	-0.94977	Subunit of the heme-activated, glucose-repressed Hap2p/3p/4p/5p CCAAT-binding complex, a transcriptional activator and global regulator of respiratory gene expression; contains sequences contributing to both complex assembly and DNA binding	Verified	transcription*	transcriptional activator activity	nucleus*	no	hom
YBL022C::chr2_1	0	PIM1	-0.939975	0.518425	0.541898	Mitochondrial ATP-dependent protease involved in intramitochondrial proteolysis; involved in degradation of misfolded proteins in mitochondria; required for bigenesis and maintenance of mitochondria	Verified	proteolysis*	ATP-dependent peptidase activity	mitochondrion*	no	hom
YBL023C::chr2_1	0	MCM2	-0.930157	-2.17896	-2.09418	Protein involved in DNA replication; component of the Mcm2-7 hexameric complex that binds chromatin as a part of the pre-replicative complex	Verified	DNA replication initiation*	chromatin binding*	cytoplasm*	yes	het
YBL024W::chr2_1	0	NCL1	-2.53024	-2.88662	-3.11454	S-adenosyl-L-methionine-dependent tRNA: m5C-methyltransferase, methylates cytosine to m5C at several positions in tRNAs and intron-containing pre-tRNAs; similar to Nop2p and human proliferation associated nucleolar protein p120	Verified	ribosome biogenesis and assembly*	tRNA (cytosine-5-)-methyltransferase activity	nucleus	no	hom
YBL025W::chr2_1	0	RRN10	0.688868	2.14569	2.12304	Protein involved in promoting high level transcription of rDNA, subunit of UAF (upstream activation factor) for RNA polymerase I	Verified	transcription from RNA polymerase I promoter	RNA polymerase I transcription factor activity*	RNA polymerase I upstream activating factor complex	no	het
YBL026W::chr2_1	0	LSM2	-0.740473	-2.02852	-1.81545	Lsm (Like Sm) protein; part of heteroheptameric complexes (Lsm2p-7p and either Lsm1p or 8p): cytoplasmic Lsm1p complex involved in mRNA decay; nuclear Lsm8p complex part of U6 snRNP and possibly involved in processing tRNA, snoRNA, and rRNA	Verified	nuclear mRNA splicing, via spliceosome*	RNA binding*	nucleolus*	yes	het
YBL027W::chr2_1	0	RPL19B	-1.01038	-2.31102	-2.511	Protein component of the large (60S) ribosomal subunit, nearly identical to Rpl19Ap and has similarity to rat L19 ribosomal protein; rpl19a and rpl19b single null mutations result in slow growth, while the double null mutation is lethal	Verified	translation	structural constituent of ribosome	cytosolic large ribosomal subunit (sensu Eukaryota)	no	hom
YBL028C::chr2_1	0	YBL028C	-1.87052	-1.4965	-1.05326		Verified	ribosome biogenesis and assembly	molecular function unknown	nucleus*	no	hom
YBL029W::chr2_1	0	YBL029W	0.165501	-0.724766	-0.0939096		Uncharacterized	biological process unknown	molecular function unknown	cytoplasm*	no	hom
YBL030C::chr2_1	0	PET9	-1.81831	-1.53996	-2.42468	Major ADP/ATP carrier of the mitochondrial inner membrane, exchanges cytosolic ADP for mitochondrially synthesized ATP; required for viability in many common lab strains carrying a mutation in the polymorphic SAL1 gene	Verified	aerobic respiration*	ATP:ADP antiporter activity	mitochondrion*	yes	het
YBL031W::chr2_1	0	SHE1	-1.52762	0.603984	-1.55702	Cytoskeletal protein of unknown function; overexpression causes growth arrest	Verified	biological process unknown	molecular function unknown	microtubule cytoskeleton	no	hom
YBL032W::chr2_1	0	HEK2	-0.144271	0.72518	0.473213	RNA binding protein with similarity to hnRNP-K that localizes to the cytoplasm and to subtelomeric DNA; required for the proper localization of ASH1 mRNA; involved in the regulation of telomere position effect and telomere length	Verified	telomere maintenance via telomerase*	mRNA binding	cytoplasm*	no	hom
YBL033C::chr2_1	0	RIB1				GTP cyclohydrolase II; catalyzes the first step of the riboflavin biosynthesis pathway	Verified	response to drug*	cyclohydrolase activity	cytoplasm*	no	hom
YBL034C::chr2_1	0	STU1	0.191965	2.5652	2.74683	Component of the mitotic spindle that binds to interpolar microtubules via its association with beta-tubulin (Tub2p); required for interpolar microtubules to provide an outward force on the spindle poles	Verified	microtubule nucleation	structural constituent of cytoskeleton	spindle pole body	yes	het
YBL035C::chr2_1	0	POL12	-0.336414	0.502592	0.621955	B subunit of DNA polymerase alpha-primase complex, required for initiation of DNA replication during mitotic and premeiotic DNA synthesis; also functions in telomere capping and length regulation	Verified	DNA replication initiation*	alpha DNA polymerase activity	nucleus*	yes	het
YBL036C::chr2_1	0	YBL036C	-2.2141	1.24846	0.618918		Verified	amino acid metabolic process	alanine racemase activity*	intracellular	no	hom
YBL037W::chr2_1	0	APL3	0.83108	1.37409	2.04686	Alpha-adaptin, large subunit of the clathrin associated protein complex (AP-2); involved in vesicle mediated transport	Verified	vesicle-mediated transport	molecular function unknown	AP-2 adaptor complex	no	hom
YBL038W::chr2_1	0	MRPL16				Mitochondrial ribosomal protein of the large subunit	Verified	translation	structural constituent of ribosome*	mitochondrion*	no	hom
YBL039C::chr2_1	0	URA7	-2.21531	-1.86234	-1.21591	Major CTP synthase isozyme (see also URA8), catalyzes the ATP-dependent transfer of the amide nitrogen from glutamine to UTP, forming CTP, the final step in de novo biosynthesis of pyrimidines; involved in phospholipid biosynthesis	Verified	phospholipid biosynthetic process*	CTP synthase activity	cytosol	no	hom
YBL040C::chr2_1	0	ERD2	0.323372	1.08003	1.51541	Integral membrane protein that binds to the HDEL motif in proteins destined for retention in the endoplasmic reticulum; has a role in maintenance of normal levels of ER-resident proteins	Verified	ER to Golgi vesicle-mediated transport*	HDEL sequence binding	integral to endoplasmic reticulum membrane	yes	het
YBL041W::chr2_1	0	PRE7	0.466174	3.53779	3.36209	20S proteasome beta-type subunit	Verified	ubiquitin-dependent protein catabolic process	endopeptidase activity	proteasome core complex, beta-subunit complex (sensu Eukaryota)	yes	het
YBL042C::chr2_1	0	FUI1				High affinity uridine permease, localized to the plasma membrane; not involved in uracil transport	Verified	uridine transport	uridine transporter activity	plasma membrane	no	hom
YBL043W::chr2_1	0	ECM13	0.297117	1.05711	0.0198757	Non-essential protein of unknown function	Verified	cell wall organization and biogenesis	molecular function unknown	cellular component unknown	no	hom
YBL044W::chr2_1	0	YBL044W	-0.0604413	1.93272	1.3847		Uncharacterized	biological process unknown	molecular function unknown	cellular component unknown	no	hom
YBL045C::chr2_1	0	COR1				Core subunit of the ubiquinol-cytochrome c reductase complex (bc1 complex), which is a component of the mitochondrial inner membrane electron transport chain	Verified	aerobic respiration	ubiquinol-cytochrome-c reductase activity	mitochondrion*	no	hom
YBL046W::chr2_1	0	PSY4	-2.02213	-1.92729	-2.16192	Putative regulatory subunit of an evolutionarily conserved protein phosphatase complex containing the catalytic subunit Pph3p and a third subunit Psy2p; required for cisplatin resistance; GFP-fusion protein localizes to the nucleus	Verified	response to drug*	protein phosphatase regulator activity	nucleus	no	hom
YBL047C::chr2_1	0	EDE1	-0.718812	-0.598195	-1.53737	Key endocytic protein involved in a network of interactions with other endocytic proteins, binds membranes in a ubiquitin-dependent manner, may also bind ubiquitinated membrane-associated proteins	Verified	endocytosis	ubiquitin binding	bud neck*	no	hom
YBL048W::chr2_1	0	YBL048W	-0.748193	0.208559	0.686921		Dubious				no	hom
YBL049W::chr2_1	0	MOH1	0.445017	1.75533	1.70412	Protein of unknown function, has homology to kinase Snf7p; not required for growth on nonfermentable carbon sources; essential for viability in stationary phase	Uncharacterized	biological process unknown	molecular function unknown	cellular component unknown	no	hom
YBL050W::chr2_1	0	SEC17	3	1.99333	2.78725	Peripheral membrane protein required for vesicular transport between ER and Golgi and for the 'priming' step in homotypic vacuole fusion, part of the cis-SNARE complex; has similarity to alpha-SNAP	Verified	ER to Golgi vesicle-mediated transport*	soluble NSF attachment protein activity	peripheral to membrane of membrane fraction	yes	het
YBL051C::chr2_1	0	PIN4	2.30767	2.53641	2.11826	Protein involved in G2/M phase progression and response to DNA damage, interacts with Rad53p; contains an RNA recognition motif, a nuclear localization signal, and several SQ/TQ cluster domains; hyperphosphorylated in response to DNA damage	Verified	G2/M transition of mitotic cell cycle*	molecular function unknown	cytoplasm	no	hom
YBL052C::chr2_1	0	SAS3	-0.0539945	0.39404	1.95199	Histone acetyltransferase catalytic subunit of NuA3 complex that acetylates histone H3, involved in transcriptional silencing; homolog of the mammalian MOZ proto-oncogene; sas3 gcn5 double mutation confers lethality	Verified	chromatin silencing at telomere*	histone acetyltransferase activity*	histone acetyltransferase complex*	no	hom
YBL053W::chr2_1	0	YBL053W	-1.93957	-0.581664	-0.839555		Dubious				no	hom
YBL054W::chr2_1	0	YBL054W	-2.02812	-1.56802	-2.94696		Uncharacterized	ribosome biogenesis and assembly	molecular function unknown	cytoplasm*	no	hom
YBL055C::chr2_1	0	YBL055C	1.32682	0.60473	0.522183		Verified	response to oxidative stress*	endonuclease activity*	cytoplasm	no	hom
YBL056W::chr2_1	0	PTC3	-1.54034	-1.53855	-1.34312	Type 2C protein phosphatase; dephosphorylates Hog1p (see also Ptc2p) to limit maximal kinase activity induced by osmotic stress; dephosphorylates T169 phosphorylated Cdc28p (see also Ptc2p); role in DNA checkpoint inactivation	Verified	protein amino acid dephosphorylation*	protein phosphatase type 2C activity	cytoplasm*	no	hom
YBL057C::chr2_1	0	PTH2	-0.590873	-1.60524	-1.10073	One of two (see also PTH1) mitochondrially-localized peptidyl-tRNA hydrolases; negatively regulates the ubiquitin-proteasome pathway via interactions with ubiquitin-like ubiquitin-associated proteins; dispensable for cell growth	Verified	translation*	aminoacyl-tRNA hydrolase activity	cytoplasm*	no	hom
YBL058W::chr2_1	0	SHP1				UBX (ubiquitin regulatory X) domain-containing protein that regulates Glc7p phosphatase activity and interacts with Cdc48p; interacts with ubiquitylated proteins in vivo and is required for degradation of a ubiquitylated model substrate	Verified	telomere maintenance*	protein phosphatase type 1 regulator activity	cytoplasm*	no	hom
YBL059W::chr2_1	0	YBL059W	0.445342	2.12811	1.67034		Uncharacterized	biological process unknown	molecular function unknown	mitochondrion	no	hom
YBL060W::chr2_1	0	YBL060W	0.990975	-0.723903	0.243727		Uncharacterized	biological process unknown	molecular function unknown	cytoplasm*	no	hom
YBL061C::chr2_1	0	SKT5	-1.73805	-1.68351	-1.55232	Activator of Chs3p (chitin synthase III), recruits Chs3p to the bud neck via interaction with Bni4p; has similarity to Shc1p, which activates Chs3p during sporulation	Verified	response to osmotic stress*	enzyme activator activity	bud neck*	no	hom
YBL062W::chr2_1	0	YBL062W	-0.320222	-0.418775	-0.416433		Dubious				no	hom
YBL063W::chr2_1	0	KIP1	-1.27057	0.507476	0.111096	Kinesin-related motor protein required for mitotic spindle assembly and chromosome segregation; functionally redundant with Cin8p	Verified	microtubule nucleation*	structural constituent of cytoskeleton*	spindle pole body*	no	hom
YBL064C::chr2_1	0	PRX1	-0.526192	-0.255669	-0.39917	Mitochondrial peroxiredoxin (1-Cys Prx) with thioredoxin peroxidase activity, has a role in reduction of hydroperoxides; induced during respiratory growth and under conditions of oxidative stress	Verified	response to oxidative stress*	thioredoxin peroxidase activity	mitochondrion	no	hom
YBL065W::chr2_1	0	YBL065W	1.51745	-1.19586	-1.13195		Dubious				no	hom
YBL066C::chr2_1	0	SEF1	-2.25305	-1.5258	-2.26157	Putative transcription factor, has homolog in Kluyveromyces lactis	Verified	biological process unknown	molecular function unknown	cellular component unknown	no	hom
YBL067C::chr2_1	0	UBP13	1.14796	0.586559	0.860818	Putative ubiquitin-specific protease	Verified	biological process unknown	ubiquitin-specific protease activity	cellular component unknown	no	hom
YBL068W::chr2_1	0	PRS4	0.30801	0.640351	0.361712	5-phospho-ribosyl-1(alpha)-pyrophosphate synthetase, involved in nucleotide, histidine, and tryptophan biosynthesis; one of a five related enzymes, which are active as heteromultimeric complexes	Verified	ribosome biogenesis and assembly*	ribose phosphate diphosphokinase activity	cytoplasm	no	hom
YBL069W::chr2_1	0	AST1	-1.19207	-0.514694	-0.738243	Peripheral membrane protein that interacts with the plasma membrane ATPase Pma1p and has a role in its targeting to the plasma membrane, possibly by influencing its incorporation into lipid rafts	Verified	protein targeting to membrane	molecular function unknown	extrinsic to membrane	no	hom
YBL070C::chr2_1	0	YBL070C	-2.52453	-0.699821	-0.416539		Dubious				no	hom
YBL071C::chr2_1	0	YBL071C	-1.44887	2.87024	0.769942		Dubious				no	hom
YBL072C::chr2_1	0	RPS8A	-0.818249	-0.381286	-0.80149	Protein component of the small (40S) ribosomal subunit; identical to Rps8Bp and has similarity to rat S8 ribosomal protein	Verified	translation	structural constituent of ribosome	cytosolic small ribosomal subunit (sensu Eukaryota)	no	hom
YBL073W::chr2_1	0	YBL073W	0.706827	0.639249	2.25883		Dubious				yes	het
YBL074C::chr2_1	0	AAR2	-0.0724172	-2.03245	-1.47844	Component of the U5 snRNP, required for splicing of U3 precursors; originally described as a splicing factor specifically required for splicing pre-mRNA of the MATa1 cistron	Verified	assembly of spliceosomal tri-snRNP	molecular function unknown	snRNP U5	yes	het
YBL075C::chr2_1	0	SSA3	1.29069	-0.191499	0.837409	ATPase involved in protein folding and the response to stress; plays a role in SRP-dependent cotranslational protein-membrane targeting and translocation; member of the heat shock protein 70 (HSP70) family; localized to the cytoplasm	Verified	response to stress*	ATPase activity*	cytosol	no	hom
YBL076C::chr2_1	0	ILS1	3.61205	0.169846	0.581657	Cytoplasmic isoleucine-tRNA synthetase, target of the G1-specific inhibitor reveromycin A	Verified	translation	isoleucine-tRNA ligase activity	cytosol	yes	het
YBL077W::chr2_1	0	YBL077W	2.70586	-0.538587	-0.0541871		Dubious				yes	het
YBL078C::chr2_1	0	ATG8	0.530372	1.40653	1.71131	Protein required for autophagy; modified by the serial action of Atg4p, Atg7p, and Atg3p, and conjugated at the C terminus with phosphatidylethanolamine, to become the form essential for generation of autophagosomes	Verified	protein targeting to vacuole*	microtubule binding	pre-autophagosomal structure*	no	hom
YBL079W::chr2_1	0	NUP170	-0.196513	-0.450159	0.654481	Abundant subunit of the nuclear pore complex (NPC), required for proper localization of specific nucleoporins within the NPC, involved in nuclear envelope permeability and in chromosome segregation, has similarity to Nup157p	Verified	mRNA export from nucleus*	structural molecule activity	nuclear pore	no	hom
YBL080C::chr2_1	0	PET112	-1.02443	-0.873708	-1.14473	Protein required for mitochondrial translation; mutation is functionally complemented by a Bacillus subtilis ortholog	Verified	translation*	molecular function unknown	mitochondrion	no	hom
YBL081W::chr2_1	0	YBL081W	0.801722	-0.752131	-0.939345		Uncharacterized	biological process unknown	molecular function unknown	cellular component unknown	no	hom
YBL082C::chr2_1	0	ALG3	-1.65096	-3.68218	-4.14679	Dolichol-P-Man dependent alpha(1-3) mannosyltransferase, involved in the synthesis of dolichol-linked oligosaccharide donor for N-linked glycosylation of proteins	Verified	protein amino acid glycosylation*	alpha-1,3-mannosyltransferase activity	endoplasmic reticulum	no	hom
YBL083C::chr2_1	0	YBL083C	-0.135311	-0.562316	-2.11929		Dubious				no	hom
YBL084C::chr2_1	0	CDC27	-0.74516	1.88497	1.43432	Subunit of the Anaphase-Promoting Complex/Cyclosome (APC/C), which is a ubiquitin-protein ligase required for degradation of anaphase inhibitors, including mitotic cyclins, during the metaphase/anaphase transition	Verified	mitotic sister chromatid segregation*	protein binding*	anaphase-promoting complex	yes	het
YBL085W::chr2_1	0	BOI1	1.51303	2.42886	1.54015	Protein implicated in polar growth, functionally redundant with Boi2p; interacts with bud-emergence protein Bem1p; contains an SH3 (src homology 3) domain and a PH (pleckstrin homology) domain	Verified	establishment of cell polarity (sensu Fungi)*	phospholipid binding	bud neck*	no	hom
YBL086C::chr2_1	0	YBL086C	-0.31074	0.779058	1.27468		Uncharacterized	biological process unknown	molecular function unknown	cellular component unknown	no	hom
YBL087C::chr2_1	0	RPL23A	-0.895949	1.61905	0.663318	Protein component of the large (60S) ribosomal subunit, identical to Rpl23Bp and has similarity to E. coli L14 and rat L23 ribosomal proteins	Verified	translation	structural constituent of ribosome	cytosolic large ribosomal subunit (sensu Eukaryota)	no	hom
YBL088C::chr2_1	0	TEL1	0.813095	-0.16219	-0.549618	Protein kinase primarily involved in telomere length regulation; contributes to cell cycle checkpoint control in response to DNA damage; functionally redundant with Mec1p; homolog of human ataxia telangiectasia (ATM) gene	Verified	telomere maintenance*	protein kinase activity	nucleus*	no	hom
YBL089W::chr2_1	0	AVT5	-2.19857	-0.17276	-2.17207	Putative transporter, member of a family of seven S. cerevisiae genes (AVT1-7) related to vesicular GABA-glycine transporters	Verified	transport	transporter activity	cellular component unknown	no	hom
YBL090W::chr2_1	0	MRP21				Mitochondrial ribosomal protein of the large subunit; MRP21 exhibits genetic interactions with mutations in the COX2 and COX3 mRNA 5'-untranslated leader sequences	Verified	translation*	structural constituent of ribosome	mitochondrion*	no	hom
YBL091C-A::chr00_1	0	SCS22	-1.89219	-1.46375	-2.33465	Protein involved in regulation of phospholipid metabolism; homolog of Scs2p2; similar to D. melanogaster inturned protein	Verified	biological process unknown*	molecular function unknown	cellular component unknown	no	hom
YBL091C::chr2_1	0	MAP2	-1.09771	0.101631	-0.195129	Methionine aminopeptidase, catalyzes the cotranslational removal of N-terminal methionine from nascent polypeptides; function is partially redundant with that of Map1p	Verified	proteolysis	methionyl aminopeptidase activity	cytoplasm	no	hom
YBL092W::chr2_1	0	RPL32	-1.80536	-2.54783	-1.59276	Protein component of the large (60S) ribosomal subunit, has similarity to rat L32 ribosomal protein; overexpression disrupts telomeric silencing	Verified	translation	structural constituent of ribosome	cytosolic large ribosomal subunit (sensu Eukaryota)	yes	het
YBL093C::chr2_1	0	ROX3				RNA polymerase II holoenzyme component	Verified	transcription from RNA polymerase II promoter	RNA polymerase II transcription mediator activity	nucleus*	no	hom
YBL094C::chr2_1	0	YBL094C	-2.72083	-1.08242	-1.68494		Dubious				no	hom
YBL095W::chr2_2	0	YBL095W	-0.359408	-0.182388	-0.145115		Uncharacterized	biological process unknown	molecular function unknown	mitochondrion	no	hom
YBL096C::chr2_2	0	YBL096C	1.20462	-1.04613	-1.2862		Dubious				no	hom
YBL097W::chr2_2	0	BRN1	0.259941	0.97868	-0.104484	Essential protein required for chromosome condensation, likely to function as an intrinsic component of the condensation machinery, may influence multiple aspects of chromosome transmission and dynamics	Verified	mitotic sister chromatid segregation*	molecular function unknown	nucleus*	yes	het
YBL098W::chr2_2	0	BNA4	-0.71349	-3.66986	-3.38726	Kynurenine 3-mono oxygenase, required for biosynthesis of nicotinic acid from tryptophan via kynurenine pathway	Verified	NAD biosynthetic process	kynurenine 3-monooxygenase activity	mitochondrion*	no	hom
YBL099W::chr2_2	0	ATP1	-1.96313	-0.0591123	0.240573	Alpha subunit of the F1 sector of mitochondrial F1F0 ATP synthase, which is a large, evolutionarily conserved enzyme complex required for ATP synthesis	Verified	ATP synthesis coupled proton transport	hydrogen ion transporting ATP synthase activity, rotational mechanism	mitochondrion*	no	hom
YBL100C::chr2_2	0	YBL100C					Dubious				no	hom
YBL101C::chr2_2	0	ECM21	-2.37391	-1.31557	-2.71093	Non-essential protein of unknown function; promoter contains several Gcn4p binding elements	Verified	cell wall organization and biogenesis	molecular function unknown	cytoplasm	no	hom
YBL102W::chr2_2	0	SFT2	-0.701269	-1.33862	-1.70932	Non-essential tetra-spanning membrane protein found mostly in the late Golgi, can suppress some sed5 alleles; may be part of the transport machinery, but precise function is unknown; similar to mammalian syntaxin 5	Verified	Golgi to endosome transport	molecular function unknown	Golgi membrane	no	hom
YBL103C::chr2_2	0	RTG3	-1.6116	-2.12863	-2.12862	Basic helix-loop-helix-leucine zipper (bHLH/Zip) transcription factor that forms a complex with another bHLH/Zip protein, Rtg1p, to activate the retrograde (RTG) and TOR pathways	Verified	transcription initiation from RNA polymerase II promoter*	specific RNA polymerase II transcription factor activity	cytoplasm*	no	hom
YBL104C::chr2_2	0	YBL104C	0.93101	2.63906	2.3232		Uncharacterized	biological process unknown	molecular function unknown	cytoplasm	no	hom
YBL105C::chr2_2	0	PKC1	-0.872618	-0.6	-1.90384	Protein serine/threonine kinase essential for cell wall remodeling during growth; localized to sites of polarized growth and the mother-daughter bud neck; homolog of the alpha, beta, and gamma isoforms of mammalian protein kinase C (PKC)	Verified	cell wall organization and biogenesis*	protein kinase C activity	cytoplasm*	yes	het
YBL106C::chr2_2	0	SRO77	0.621437	2.63506	1.91265	Protein with roles in exocytosis and cation homeostasis; functions in docking and fusion of post-Golgi vesicles with plasma membrane; homolog of Sro7p and Drosophila lethal giant larvae tumor suppressor; interacts with SNARE protein Sec9p	Verified	exocytosis*	molecular function unknown	plasma membrane	no	hom
YBL107C::chr2_2	0	YBL107C	2.12622	2.45638	2.60816		Uncharacterized	biological process unknown	molecular function unknown	cytoplasm	no	hom
YBR001C::chr2_2	0	NTH2	2.37375	-0.169318	0.982994	Putative neutral trehalase, required for thermotolerance and may mediate resistance to other cellular stresses	Verified	response to stress*	alpha,alpha-trehalase activity	cytoplasm*	no	hom
YBR002C::chr2_2	0	RER2	-1.47306	-1.04146	-3.0653	Cis-prenyltransferase involved in dolichol synthesis; participates in endoplasmic reticulum (ER) protein sorting	Verified	ER to Golgi vesicle-mediated transport*	prenyltransferase activity*	endoplasmic reticulum	yes	het
YBR003W::chr2_2	0	COQ1	-1.64385	-0.326983	-0.290573	Hexaprenyl pyrophosphate synthetase, catalyzes the first step in ubiquinone (coenzyme Q) biosynthesis	Verified	ubiquinone biosynthetic process	trans-hexaprenyltranstransferase activity	mitochondrion	no	hom
YBR004C::chr2_2	0	GPI18				Functional ortholog of human PIG-V, which is a mannosyltransferase that transfers the second mannose in glycosylphosphatidylinositol biosynthesis; the authentic, non-tagged protein was localized to mitochondria	Verified	GPI anchor biosynthetic process	mannosyltransferase activity	mitochondrion*	yes	het
YBR005W::chr2_2	0	RCR1	-1.48303	-2.50199	-2.61855	Protein of the endoplasmic reticulum membrane involved in chitin deposition in the cell wall; overproduction confers resistance to Congo Red	Verified	cell wall organization and biogenesis	molecular function unknown	integral to endoplasmic reticulum membrane	no	hom
YBR006W::chr2_2	0	UGA2	-0.747526	1.06224	0.106327	Succinate semialdehyde dehydrogenase involved in the utilization of gamma-aminobutyrate (GABA) as a nitrogen source; part of the 4-aminobutyrate and glutamate degradation pathways; localized to the cytoplasm	Verified	response to oxidative stress*	succinate-semialdehyde dehydrogenase [NAD(P)+] activity	cytoplasm	no	hom
YBR007C::chr2_2	0	DSF2	0.698845	1.95626	3.81402	Deletion suppressor of mpt5 mutation	Uncharacterized	biological process unknown	molecular function unknown	cellular component unknown	no	hom
YBR008C::chr2_2	0	FLR1	1.59977	-0.990563	0.390826	Plasma membrane multidrug transporter, member of the major facilitator superfamily; involved in efflux of fluconazole, diazaborine, benomyl, methotrexate, and other drugs	Verified	response to toxin	multidrug transporter activity	integral to plasma membrane	no	hom
YBR009C::chr2_2	0	HHF1	-0.278631	2.02327	1.71072	One of two identical histone H4 proteins (see also HHF2); core histone required for chromatin assembly and chromosome function; contributes to telomeric silencing; N-terminal domain involved in maintaining genomic integrity	Verified	chromatin assembly or disassembly	DNA binding	nuclear nucleosome	no	hom
YBR010W::chr2_2	0	HHT1	0.83081	1.50251	1.42016	One of two identical histone H3 proteins (see also HHT2); core histone required for chromatin assembly, involved in heterochromatin-mediated telomeric and HM silencing; regulated by acetylation, methylation, and mitotic phosphorylation	Verified	chromatin assembly or disassembly	DNA binding	nucleus*	no	hom
YBR011C::chr2_2	0	IPP1	0.872804	0.17233	-0.0333738	Cytoplasmic inorganic pyrophosphatase (PPase), catalyzes the rapid exchange of oxygens from Pi with water, highly expressed and essential for viability, active-site residues show identity to those from E. coli PPase	Verified	phosphate metabolic process	inorganic diphosphatase activity	cytosol	yes	het
YBR012C::chr2_2	0	YBR012C	2.26045	3.41569	3.96263		Dubious				no	hom
YBR013C::chr2_2	0	YBR013C	0.158438	0.219228	-0.0259505		Uncharacterized	biological process unknown	molecular function unknown	cellular component unknown	no	hom
YBR014C::chr2_2	0	YBR014C	1.11706	1.46613	1.67759		Uncharacterized	biological process unknown	molecular function unknown	vacuole (sensu Fungi)*	no	hom
YBR015C::chr2_2	0	MNN2	-1.2168	-1.90246	-1.72928	Alpha-1,2-mannosyltransferase, responsible for addition of the first alpha-1,2-linked mannose to form the branches on the mannan backbone of oligosaccharides, localizes to an early Golgi compartment	Verified	protein amino acid glycosylation	alpha-1,2-mannosyltransferase activity	Golgi apparatus	no	hom
YBR016W::chr2_2	0	YBR016W	-2.56735	0.648874	1.11992		Uncharacterized	response to desiccation	molecular function unknown	plasma membrane	no	hom
YBR017C::chr2_2	0	KAP104				Transportin, cytosolic karyopherin beta 2 involved in delivery of heterogeneous nuclear ribonucleoproteins to the nucleoplasm, binds rg-nuclear localization signals on Nab2p and Hrp1p, plays a role in cell-cycle progression	Verified	protein import into nucleus*	nuclear localization sequence binding	cytosol	no	hom
YBR018C::chr2_2	0	GAL7	-1.11226	-2.57471	-2.89659	Galactose-1-phosphate uridyl transferase, synthesizes glucose-1-phosphate and UDP-galactose from UDP-D-glucose and alpha-D-galactose-1-phosphate in the second step of galactose catabolism	Verified	galactose catabolic process	UTP:galactose-1-phosphate uridylyltransferase activity	cytoplasm	no	hom
YBR019C::chr2_2	0	GAL10	-1.01138	-2.23123	-0.824931	UDP-glucose-4-epimerase, catalyzes the interconversion of UDP-galactose and UDP-D-glucose in galactose metabolism; also catalyzes the conversion of alpha-D-glucose or alpha-D-galactose to their beta-anomers	Verified	galactose catabolic process	UDP-glucose 4-epimerase activity*	soluble fraction	no	hom
YBR020W::chr00_18	0	GAL1	0.422819	-0.728501	-0.514184	Galactokinase, phosphorylates alpha-D-galactose to alpha-D-galactose-1-phosphate in the first step of galactose catabolism; expression regulated by Gal4p	Verified	positive regulation of transcription by galactose*	transcription regulator activity*	cytoplasm	no	hom
YBR020W::chr2_2	0	GAL1	1.63914	2.08314	2.25063	Galactokinase, phosphorylates alpha-D-galactose to alpha-D-galactose-1-phosphate in the first step of galactose catabolism; expression regulated by Gal4p	Verified	positive regulation of transcription by galactose*	transcription regulator activity*	cytoplasm	no	hom
YBR021W::chr2_2	0	FUR4	-1.73166	-0.0597927	-1.26096	Uracil permease, localized to the plasma membrane; expression is tightly regulated by uracil levels and environmental cues	Verified	uracil transport	uracil permease activity	plasma membrane*	no	hom
YBR022W::chr2_2	0	POA1	-0.35716	-1.24948	-0.77179	Phosphatase that is highly specific for ADP-ribose 1''-phosphate, a tRNA splicing metabolite; may have a role in regulation of tRNA splicing	Verified	tRNA splicing	phosphoric monoester hydrolase activity	cellular component unknown	no	hom
YBR023C::chr2_2	0	CHS3	-0.440107	0.572844	0.650184	Chitin synthase III, catalyzes the transfer of N-acetylglucosamine (GlcNAc) to chitin; required for synthesis of the majority of cell wall chitin, the chitin ring during bud emergence, and spore wall chitosan	Verified	cytokinesis*	chitin synthase activity	cytoplasm*	no	hom
YBR024W::chr2_2	0	SCO2	-1.20474	-0.760032	-1.32449	Protein anchored to the mitochondrial inner membrane, similar to Sco1p and may have a redundant function with Sco1p in delivery of copper to cytochrome c oxidase; interacts with Cox2p	Verified	copper ion transport	thioredoxin peroxidase activity	mitochondrion*	no	hom
YBR025C::chr2_2	0	YBR025C	-1.82921	-0.491558	-1.14852		Uncharacterized	biological process unknown	molecular function unknown	cytoplasm	no	hom
YBR026C::chr2_2	0	ETR1	0.153366	1.42952	1.45771	2-enoyl thioester reductase, member of the medium chain dehydrogenase/reductase family; localized to in mitochondria, where it has a probable role in fatty acid synthesis	Verified	aerobic respiration*	enoyl-[acyl-carrier-protein] reductase activity	mitochondrion	no	hom
YBR027C::chr2_2	0	YBR027C	0.169579	1.13088	0.964549		Dubious				no	hom
YBR028C::chr2_2	0	YBR028C	-0.238184	0.920173	1.28234		Uncharacterized	biological process unknown	protein kinase activity	cytoplasm	no	hom
YBR029C::chr2_2	0	CDS1				Phosphatidate cytidylyltransferase (CDP-diglyceride synthetase); an enzyme that catalyzes that conversion of CTP + phosphate into diphosphate + CDP-diaclglyerol, a critical step in the synthesis of all major yeast phospholipids	Verified	phosphatidylglycerol biosynthetic process*	phosphatidate cytidylyltransferase activity	mitochondrion*	yes	het
YBR030W::chr2_2	0	YBR030W	0.769278	5.74583	4.32653		Uncharacterized	phospholipid metabolic process	molecular function unknown	nucleus	no	hom
YBR031W::chr2_2	0	RPL4A	0.238495	0.239637	0.488371	N-terminally acetylated protein component of the large (60S) ribosomal subunit, nearly identical to Rpl4Bp and has similarity to E. coli L4 and rat L4 ribosomal proteins	Verified	translation	structural constituent of ribosome	cytosolic large ribosomal subunit (sensu Eukaryota)	no	hom
YBR032W::chr2_2	0	YBR032W	-0.249938	-0.411978	-0.293944		Dubious				no	hom
YBR033W::chr2_2	0	EDS1	-0.921724	-1.88319	-2.03783	Non-essential protein of unknown function	Uncharacterized	biological process unknown	molecular function unknown	cellular component unknown	no	hom
YBR034C::chr2_2	0	HMT1	-0.407077	-2.27395	-0.405328	Nuclear SAM-dependent mono- and asymmetric arginine dimethylating methyltransferase that modifies hnRNPs, including Npl3p and Hrp1p, thus facilitating nuclear export of these proteins; required for viability of npl3 mutants	Verified	ribosome biogenesis and assembly*	protein-arginine N-methyltransferase activity	nucleus	no	hom
YBR035C::chr2_2	0	PDX3	-0.461009	0.671281	1.10354	Pyridoxine (pyridoxamine) phosphate oxidase, has homologs in E. coli and Myxococcus xanthus; transcription is under the general control of nitrogen metabolism	Verified	telomere maintenance*	pyridoxamine-phosphate oxidase activity	cellular component unknown	no	hom
YBR036C::chr2_2	0	CSG2	0.621331	3.58827	1.91496	Endoplasmic reticulum membrane protein, required for mannosylation of inositolphosphorylceramide and for growth at high calcium concentrations	Verified	response to drug*	enzyme regulator activity	integral to endoplasmic reticulum membrane	no	hom
YBR037C::chr2_2	0	SCO1	0.680362	5.98636	5.17001	Copper-binding protein of the mitochondrial inner membrane, required for cytochrome c oxidase activity and respiration; may function to deliver copper to cytochrome c oxidase; has similarity to thioredoxins	Verified	protein complex assembly*	thioredoxin peroxidase activity*	mitochondrion*	no	hom
YBR038W::chr2_2	0	CHS2	-2.06867	-1.02201	-0.176069	Chitin synthase II, requires activation from zymogenic form in order to catalyze the transfer of N-acetylglucosamine (GlcNAc) to chitin; required for the synthesis of chitin in the primary septum during cytokinesis	Verified	cytokinesis*	chitin synthase activity	bud neck	yes	het
YBR039W::chr2_2	0	ATP3	-0.966148	-0.225814	0.390188	Gamma subunit of the F1 sector of mitochondrial F1F0 ATP synthase, which is a large, evolutionarily conserved enzyme complex required for ATP synthesis	Verified	ATP synthesis coupled proton transport	hydrogen ion transporting ATP synthase activity, rotational mechanism	mitochondrion*	no	hom
YBR040W::chr2_2	0	FIG1	2.40982	1.02294	1.53566	Integral membrane protein required for efficient mating; may participate in or regulate the low affinity Ca2+ influx system, which affects intracellular signaling and cell-cell fusion during mating	Verified	cellular morphogenesis during conjugation with cellular fusion*	molecular function unknown	cell wall (sensu Fungi)*	no	hom
YBR041W::chr2_2	0	FAT1	-1.21649	-0.768195	-0.362215	Fatty acid transporter and very long-chain fatty acyl-CoA synthetase, may form a complex with Faa1p or Faa4p that imports and activates exogenous fatty acids	Verified	very-long-chain fatty acid metabolic process*	long-chain-fatty-acid-CoA ligase activity*	plasma membrane*	no	hom
YBR042C::chr2_2	0	YBR042C	0.247859	0.818065	0.588618		Uncharacterized	phospholipid biosynthetic process	acyltransferase activity	lipid particle	no	hom
YBR043C::chr2_2	0	QDR3	1.43511	2.16748	3.2388	Multidrug transporter required for resistance to quinidine, barban, cisplatin, and bleomycin; member of the major facilitator superfamily of transporters conferring multiple drug resistance (MFS-MDR)	Verified	multidrug transport	multidrug efflux pump activity	plasma membrane*	no	hom
YBR044C::chr2_2	0	TCM62	0.960605	0.154646	-0.239238	Protein involved in the assembly of the mitochondrial succinate dehydrogenase complex; putative chaperone	Verified	protein complex assembly	unfolded protein binding	mitochondrion*	no	hom
YBR045C::chr2_2	0	GIP1	0.78002	0.852592	1.04272	Meiosis-specific regulatory subunit of the Glc7p protein phosphatase, regulates spore wall formation and septin organization, required for expression of some late meiotic genes and for normal localization of Glc7p	Verified	spore wall assembly (sensu Fungi)*	protein phosphatase type 1 regulator activity*	prospore membrane*	no	hom
YBR046C::chr2_2	0	ZTA1	-1.27842	-0.969575	-1.44282	Zeta-crystallin homolog, found in the cytoplasm and nucleus; has similarity to E. coli quinone oxidoreductase and to human zeta-crystallin, which has quinone oxidoreductase activity	Verified	biological process unknown	molecular function unknown	cytoplasm*	no	hom
YBR047W::chr2_2	0	FMP23	-0.920216	-0.536086	-1.0942	Putative protein of unknown function; the authentic, non-tagged protein is detected in highly purified mitochondria in high-throughput studies	Uncharacterized	biological process unknown	molecular function unknown	mitochondrion	no	hom
YBR048W::chr2_2	0	RPS11B	-1.35761	-1.94972	-2.13457	Protein component of the small (40S) ribosomal subunit; identical to Rps11Ap and has similarity to E. coli S17 and rat S11 ribosomal proteins	Verified	translation*	structural constituent of ribosome	cytosolic small ribosomal subunit (sensu Eukaryota)	no	hom
YBR049C::chr2_2	0	REB1	0.276267	2.08493	2.69702	RNA polymerase I enhancer binding protein; DNA binding protein which binds to genes transcribed by both RNA polymerase I and RNA polymerase II; required for termination of RNA polymerase I transcription	Verified	regulation of transcription from RNA polymerase II promoter*	RNA polymerase II transcription factor activity*	nucleus	yes	het
YBR050C::chr2_2	0	REG2	1.35374	1.81171	1.59082	Regulatory subunit of the Glc7p type-1 protein phosphatase; involved with Reg1p, Glc7p, and Snf1p in regulation of glucose-repressible genes, also involved in glucose-induced proteolysis of maltose permease	Verified	negative regulation of transcription from RNA polymerase II promoter	protein phosphatase type 1 regulator activity	protein phosphatase type 1 complex	no	hom
YBR051W::chr2_2	0	YBR051W	0.241461	-1.60459	-0.841779		Dubious				no	hom
YBR052C::chr2_2	0	RFS1	1.23709	2.8582	2.48532	Protein of unknown function; member of a flavodoxin-like fold protein family that includes Pst2p and Ycp4p; green fluorescent protein (GFP)-fusion protein localizes to the cytoplasm in a punctate pattern	Uncharacterized	biological process unknown	molecular function unknown	cytoplasm	no	hom
YBR053C::chr2_2	0	YBR053C	0.764043	1.68441	1.32764		Uncharacterized	biological process unknown	molecular function unknown	cellular component unknown	no	hom
YBR054W::chr2_2	0	YRO2	-0.118628	-0.624792	-0.0189445	Putative protein of unknown function; the authentic, non-tagged protein is detected in highly purified mitochondria in high-throughput studies; transcriptionally regulated by Haa1p	Verified	biological process unknown	molecular function unknown	mitochondrion*	no	hom
YBR055C::chr2_2	0	PRP6	-1.00017	-0.156641	1.26047	Splicing factor, component of the U4/U6-U5 snRNP complex	Verified	nuclear mRNA splicing, via spliceosome	RNA splicing factor activity, transesterification mechanism	U4/U6 x U5 tri-snRNP complex	yes	het
YBR056W::chr2_2	0	YBR056W	-0.753094	0.178429	-0.59164		Uncharacterized	biological process unknown	molecular function unknown	cytoplasm	no	hom
YBR057C::chr2_2	0	MUM2	0.375877	-1.79785	-1.68857	Cytoplasmic protein essential for meiotic DNA replication and sporulation; interacts with Orc2p, which is a component of the origin recognition complex	Verified	premeiotic DNA synthesis	molecular function unknown	cytoplasm	no	hom
YBR058C::chr2_2	0	UBP14	-0.206849	0.137849	0.0232727	Ubiquitin-specific protease that specifically disassembles unanchored ubiquitin chains; involved in fructose-1,6-bisphosphatase (Fbp1p) degradation; similar to human isopeptidase T	Verified	response to drug*	ubiquitin-specific protease activity	cytoplasm	no	hom
YBR059C::chr2_2	0	AKL1	-2.16002	-2.42072	-2.77306	Ser-Thr protein kinase, member (with Ark1p and Prk1p) of the Ark kinase family; involved in endocytosis and actin cytoskeleton organization	Verified	actin cytoskeleton organization and biogenesis*	protein kinase activity	cytoplasm*	no	hom
YBR060C::chr2_2	0	ORC2	1.34716	-0.794525	-0.183134	Subunit of the origin recognition complex, which directs DNA replication by binding to replication origins and is also involved in transcriptional silencing; may be phosphorylated by Cdc28p	Verified	chromatin silencing at silent mating-type cassette*	DNA replication origin binding	pre-replicative complex*	yes	het
YBR061C::chr2_2	0	TRM7	-1.54932	-0.0345182	-0.184897	2'-O-ribose methyltransferase, methylates the 2'-O-ribose of nucleotides at positions 32 and 34 of the tRNA anticodon loop	Verified	translation*	tRNA methyltransferase activity	cytoplasm	no	hom
YBR062C::chr2_2	0	YBR062C	-0.974613	0.524632	1.25475		Uncharacterized	biological process unknown	molecular function unknown	cellular component unknown	no	hom
YBR063C::chr2_2	0	YBR063C	-0.750771	1.65708	0.461273		Uncharacterized	biological process unknown	molecular function unknown	cellular component unknown	no	hom
YBR064W::chr2_2	0	YBR064W	-0.999275	0.424678	0.984038		Dubious				no	hom
YBR065C::chr2_2	0	ECM2	-2.26926	-0.99015	-0.854199	Pre-mRNA splicing factor, facilitates the cooperative formation of U2/U6 helix II in association with stem II in the spliceosome, function may be regulated by Slu7p	Verified	cell wall organization and biogenesis*	molecular function unknown	nucleus	no	hom
YBR066C::chr2_2	0	NRG2	-1.13511	-1.78017	-1.28654	Transcriptional repressor that mediates glucose repression and negatively regulates filamentous growth; has similarity to Nrg1p	Verified	pseudohyphal growth*	transcriptional repressor activity	nucleus	no	hom
YBR067C::chr2_2	0	TIP1	-1.0953	-1.97864	-1.62679	Major cell wall mannoprotein with possible lipase activity; transcription is induced by heat- and cold-shock; member of the Srp1p/Tip1p family of serine-alanine-rich proteins	Verified	cell wall organization and biogenesis	structural constituent of cell wall*	cell wall (sensu Fungi)	no	hom
YBR068C::chr2_2	0	BAP2	0.711074	3.40046	2.70261	High-affinity leucine permease, functions as a branched-chain amino acid permease involved in the uptake of leucine, isoleucine and valine; contains 12 predicted transmembrane domains	Verified	amino acid transport	amino acid transporter activity	plasma membrane	no	hom
YBR069C::chr2_2	0	TAT1	-0.0769419	4.22278	3.92534	Amino acid transport protein for valine, leucine, isoleucine, and tyrosine, low-affinity tryptophan and histidine transporter; overexpression confers FK506 resistance	Verified	amino acid transport	amino acid transporter activity	plasma membrane	no	hom
YBR070C::chr2_2	0	ALG14	-0.775103	-1.14241	-0.383861	Component of UDP-GlcNAc transferase required for the second step of dolichyl-linked oligosaccharide synthesis; anchors the catalytic subunit Alg13p to the ER membrane; similar to bacterial and human glycosyltransferases	Verified	dolichol-linked oligosaccharide biosynthetic process	protein anchor*	membrane fraction*	yes	het
YBR071W::chr2_2	0	YBR071W	-0.340814	0.714314	0.725607		Uncharacterized	biological process unknown	molecular function unknown	cytoplasm	no	hom
YBR072W::chr2_2	0	HSP26	-1.32198	0.680332	-0.566769	Small heat shock protein with chaperone activity that is regulated by a heat induced transition from an inactive oligomeric (24-mer) complex to an active dimer; induced by heat, upon entry into stationary phase, and during sporulation	Verified	response to stress*	unfolded protein binding	cytoplasm*	no	hom
YBR073W::chr2_2	0	RDH54	-1.68352	-2.31375	-2.02371	DNA-dependent ATPase, stimulates strand exchange by modifying the topology of double-stranded DNA; involved in the recombinational repair of double-strand breaks in DNA during mitosis and meiosis; proposed to be involved in crossover interference	Verified	meiotic recombination*	DNA-dependent ATPase activity*	nucleus	no	hom
YBR074W::chr2_2	0	YBR074W	-0.327406	-2.2878	-2.25163		Uncharacterized	biological process unknown	molecular function unknown	cellular component unknown	no	hom
YBR075W::chr00_18	0	YBR074W_p	-0.789397	-6.45963	-5.63765		Uncharacterized	biological process unknown	molecular function unknown	cellular component unknown	no	hom
YBR075W::chr2_2	0	YBR074W_p	0.483064	-1.00198	-1.9778		Uncharacterized	biological process unknown	molecular function unknown	cellular component unknown	no	hom
YBR076W::chr2_2	0	ECM8	3.12717	-0.371958	1.38702	Non-essential protein of unknown function	Verified	cell wall organization and biogenesis	molecular function unknown	cellular component unknown	no	hom
YBR077C::chr2_2	0	SLM4	-2.14062	-2.30155	-1.84668	Component of the EGO complex, which is involved in the regulation of microautophagy, and of the GSE complex, which is required for proper sorting of amino acid permease Gap1p; gene exhibits synthetic genetic interaction with MSS4	Verified	response to drug*	phosphatidylinositol-3,4-bisphosphate binding	cytoplasm*	no	hom
YBR078W::chr2_2	0	ECM33	-0.729811	-4.80296	-3.13877	GPI-anchored protein of unknown function, has a possible role in apical bud growth; GPI-anchoring on the plasma membrane crucial to function; similar to Sps2p and Pst1p	Verified	cell wall organization and biogenesis	molecular function unknown	mitochondrion*	no	hom
YBR079C::chr2_2	0	RPG1				Subunit of the core complex of translation initiation factor 3(eIF3), essential for translation; part of a subcomplex (Prt1p-Rpg1p-Nip1p) that stimulates binding of mRNA and tRNA(i)Met to ribosomes	Verified	translational initiation	translation initiation factor activity	cytoplasm*	yes	het
YBR080C::chr00_16a	0	SEC18	0.118151	0.462301	0.757898	ATPase required for the release of Sec17p during the 'priming' step in homotypic vacuole fusion and for ER to Golgi transport; homolog of the mammalian NSF	Verified	ER to Golgi vesicle-mediated transport*	ATPase activity	cytoplasm*	yes	het
YBR081C::chr2_3	0	SPT7	-1.18451	3.39543	2.30532	Subunit of the SAGA transcriptional regulatory complex, involved in proper assembly of the complex; also present as a C-terminally truncated form in the SLIK/SALSA transcriptional regulatory complex	Verified	protein complex assembly*	structural molecule activity	mitochondrion*	no	hom
YBR082C::chr2_3	0	UBC4	-0.729066	-1.99425	-1.48046	Ubiquitin-conjugating enzyme that mediates degradation of short-lived and abnormal proteins; interacts with E3-CaM in ubiquitinating calmodulin; interacts with many SCF ubiquitin protein ligases; component of the cellular stress response	Verified	sporulation (sensu Fungi)*	ubiquitin conjugating enzyme activity	proteasome complex (sensu Eukaryota)	no	hom
YBR083W::chr00_16a	0	TEC1	-0.11752	-0.730044	-0.354488	Transcription factor required for full Ty1 epxression, Ty1-mediated gene activation, and haploid invasive and diploid pseudohyphal growth; TEA/ATTS DNA-binding domain family member	Verified	positive regulation of transcription from RNA polymerase II promoter*	specific RNA polymerase II transcription factor activity	nucleus	no	hom
YBR084C-A::chr00_16a	0	RPL19A	-2.59804	-0.554744	-1.57192	Protein component of the large (60S) ribosomal subunit, nearly identical to Rpl19Bp and has similarity to rat L19 ribosomal protein; rpl19a and rpl19b single null mutations result in slow growth, while the double null mutation is lethal	Verified	translation	structural constituent of ribosome	cytosolic large ribosomal subunit (sensu Eukaryota)	no	hom
YBR084W::chr2_3	0	MIS1	-1.76285	-1.58522	-1.20877	Mitochondrial C1-tetrahydrofolate synthase, involved in interconversion between different oxidation states of tetrahydrofolate (THF); provides activities of formyl-THF synthetase, methenyl-THF cyclohydrolase, and methylene-THF dehydrogenase	Verified	ribosome biogenesis and assembly*	formate-tetrahydrofolate ligase activity*	mitochondrion	no	hom
YBR085W::chr2_3	0	AAC3	-0.438733	-0.159186	0.871335	Mitochondrial inner membrane ADP/ATP translocator, exchanges cytosolic ADP for mitochondrially synthesized ATP; expressed under anaerobic conditions; similar to Pet9p and Aac1p; has roles in maintenance of viability and in respiration	Verified	anaerobic respiration	ATP:ADP antiporter activity	mitochondrion*	no	hom
YBR086C::chr2_3	0	IST2	-0.941322	-0.142592	-0.222487	Plasma membrane protein that may be involved in osmotolerance, localizes to the mother cell in small-budded cells and to the bud in medium- and large-budded cells; mRNA is transported to the bud tip by an actomyosin-driven process	Verified	response to osmotic stress	molecular function unknown	plasma membrane*	no	hom
YBR087W::chr2_3/chr00_16a	0	RFC5	-1.51161	-2.46092	-2.62659	Subunit of heteropentameric Replication factor C (RF-C), which is a DNA binding protein and ATPase that acts as a clamp loader of the proliferating cell nuclear antigen (PCNA) processivity factor for DNA polymerases delta and epsilon	Verified	mismatch repair*	DNA clamp loader activity	DNA replication factor C complex	yes	het
YBR088C::chr00_16a	0	POL30	-0.893837	-1.07614	-1.68727	Proliferating cell nuclear antigen (PCNA), functions as the sliding clamp for DNA polymerase delta; may function as a docking site for other proteins required for mitotic and meiotic chromosomal DNA replication and for DNA repair	Verified	chromatin silencing at telomere*	DNA polymerase processivity factor activity	nucleus*	yes	het
YBR089W::chr2_3	0	YBR089W	-1.69212	-2.10005	-1.4568		Dubious				yes	het
YBR090C-A::chr2_3	0	NHP6B	-0.651945	-0.0335271	-0.469659	High-mobility group non-histone chromatin protein, functionally redundant with Nhp6Ap; homologous to mammalian high mobility group proteins 1 and 2; acts to recruit transcription factor Rcs1p to certain promoters	Verified	regulation of transcription from RNA polymerase II promoter*	chromatin binding	nuclear chromatin	no	hom
YBR090C::chr00_16a	0	YBR090C	-1.12801	-0.00256946	0.88879		Uncharacterized	biological process unknown	molecular function unknown	cytoplasm*	no	hom
YBR091C::chr2_3	0	MRS5	-0.461371	-0.784302	-0.993848	Essential protein of the inner mitochondrial membrane, peripherally localized; component of the TIM22 complex, which is a twin-pore translocase that mediates insertion of numerous multispanning inner membrane proteins	Verified	protein import into mitochondrial inner membrane	protein transporter activity	mitochondrion*	yes	het
YBR092C::chr2_3	0	PHO3	0.220621	-0.173002	-0.371923	Constitutively expressed acid phosphatase similar to Pho5p; brought to the cell surface by transport vesicles; hydrolyzes thiamin phosphates in the periplasmic space, increasing cellular thiamin uptake; expression is repressed by thiamin	Verified	phosphate metabolic process*	acid phosphatase activity	periplasmic space (sensu Fungi)	no	hom
YBR093C::chr2_3	0	PHO5	-0.864722	0.906169	0.403502	Repressible acid phosphatase (1 of 3) that also mediates extracellular nucleotide-derived phosphate hydrolysis; secretory pathway derived cell surface glycoprotein; induced by phosphate starvation and coordinately regulated by PHO4 and PHO2	Verified	regulation of cell size*	acid phosphatase activity*	cell wall (sensu Fungi)*	no	hom
YBR094W::chr2_3	0	PBY1	1.80022	2.9436	2.12744	P-body associated protein	Uncharacterized	biological process unknown	molecular function unknown	cytoplasm	no	hom
YBR095C::chr2_3	0	RXT2	-1.54183	-0.87264	-1.32843	Subunit of the histone deacetylase Rpd3L complex; possibly involved in cell fusion and invasive growth	Verified	invasive growth (sensu Saccharomyces)*	histone deacetylase activity	nucleus*	no	hom
YBR097W::chr2_3	0	VPS15	-2.1806	-1.92527	-0.807343	Myristoylated serine/threonine protein kinase involved in vacuolar protein sorting; functions as a membrane-associated complex with Vps34p; active form recruits Vps34p to the Golgi membrane; interacts with the GDP-bound form of Gpa1p	Verified	telomere maintenance*	protein serine/threonine kinase activity	mitochondrion*	no	hom
YBR098W::chr2_3	0	MMS4	0.588159	-0.26429	-0.676412	Subunit of the structure-specific Mms4p-Mus81p endonuclease that cleaves branched DNA; involved in recombination and DNA repair	Verified	DNA repair*	transcription coactivator activity*	nucleus	no	hom
YBR099C::chr2_3	0	YBR099C	-0.0525157	0.738581	0.124866		Dubious				no	hom
YBR100W::chr2_3/chr00_16a	0	MMS4_p	0.682541	1.66817	1.41002	Subunit of the structure-specific Mms4p-Mus81p endonuclease that cleaves branched DNA; involved in recombination and DNA repair	Verified	DNA repair*	transcription coactivator activity*	nucleus	no	hom
YBR101C::chr2_3	0	FES1	-1.41378	3.00208	2.66505	Hsp70 (Ssa1p) nucleotide exchange factor, cytosolic homolog of Sil1p, which is the nucleotide exchange factor for BiP (Kar2p) in the endoplasmic reticulum	Verified	translation	adenyl-nucleotide exchange factor activity	cytosol*	no	hom
YBR102C::chr2_3	0	EXO84	-2.87456	-1.75808	-2.70044	Essential protein with dual roles in spliceosome assembly and exocytosis; the exocyst complex (Sec3p, Sec5p, Sec6p, Sec8p, Sec10p, Sec15p, Exo70p, and Exo84p) mediates polarized targeting of secretory vesicles to active sites of exocytosis	Verified	exocytosis*	protein binding	bud neck*	yes	het
YBR103W::chr2_3	0	SIF2	0.120683	0.547176	-0.337307	WD40 repeat-containing subunit of the Set3C histone deacetylase complex, which represses early/middle sporulation genes; antagonizes telomeric silencing; binds specifically to the Sir4p N-terminus	Verified	chromatin silencing at telomere*	transcription corepressor activity*	nucleus*	no	hom
YBR104W::chr2_3	0	YMC2	0.706453	2.71506	3.91819	Putative mitochondrial inner membrane transporter, member of the mitochondrial carrier (MCF) family	Verified	transport	transporter activity	mitochondrion*	no	hom
YBR105C::chr2_3	0	VID24	0.744262	-0.526531	0.0361177	Peripheral membrane protein located at Vid (vacuole import and degradation) vesicles; regulates fructose-1,6-bisphosphatase (FBPase) targeting to the vacuole; involved in proteasome-dependent catabolite degradation of FBPase	Verified	vesicle-mediated transport*	molecular function unknown	extrinsic to membrane*	no	hom
YBR106W::chr2_3	0	PHO88	-1.77967	-2.10461	-0.180642	Probable membrane protein, involved in phosphate transport; pho88 pho86 double null mutant exhibits enhanced synthesis of repressible acid phosphatase at high inorganic phosphate concentrations	Verified	telomere maintenance*	phosphate transporter activity	mitochondrion*	no	hom
YBR107C::chr2_3	0	IML3	-2.70585	-2.79684	-2.56618	Protein with a role in kinetochore function, localizes to the outer kinetochore in a Ctf19p-dependent manner, interacts with Chl4p and Ctf19p	Verified	sporulation (sensu Fungi)*	molecular function unknown	outer kinetochore of condensed nuclear chromosome	no	hom
YBR108W::chr2_3	0	YBR108W	1.01492	2.15193	2.10772		Uncharacterized	biological process unknown	molecular function unknown	lipid raft	no	hom
YBR109C::chr2_3	0	CMD1	-1.37836	-3.05119	-2.61478	Calmodulin; Ca++ binding protein that regulates Ca++ independent processes (mitosis, bud growth, actin organization, endocytosis, etc.) and Ca++ dependent processes (stress-activated pathways), targets include Nuf1p, Myo2p and calcineurin	Verified	endocytosis*	protein binding*	cytoplasm*	yes	het
YBR110W::chr2_3	0	ALG1	1.31954	1.85856	1.91723	Mannosyltransferase, involved in asparagine-linked glycosylation in the endoplasmic reticulum (ER); essential for viability, mutation is functionally complemented by human ortholog	Verified	protein amino acid N-linked glycosylation*	beta-1,4-mannosyltransferase activity	endoplasmic reticulum*	yes	het
YBR112C::chr00_16a	0	CYC8				General transcriptional co-repressor, acts together with Tup1p; also acts as part of a transcriptional co-activator complex that recruits the SWI/SNF and SAGA complexes to promoters	Verified	telomere maintenance*	transcription coactivator activity*	nucleus	no	hom
YBR113W::chr2_3	0	YBR113W	0.682076	1.14661	2.60541		Dubious				no	hom
YBR114W::chr2_3	0	RAD16	-0.392422	-0.28019	0.0011896	Protein that recognizes and binds damaged DNA in an ATP-dependent manner (with Rad7p) during nucleotide excision repair; subunit of Nucleotide Excision Repair Factor 4 (NEF4); member of the SWI/SNF family	Verified	nucleotide-excision repair, DNA damage recognition	DNA-dependent ATPase activity*	repairosome*	no	hom
YBR115C::chr2_3	0	LYS2	1.22375	-2.12341	-1.43747	Alpha aminoadipate reductase, catalyzes the reduction of alpha-aminoadipate to alpha-aminoadipate 6-semialdehyde, which is the fifth step in biosynthesis of lysine; activation requires posttranslational phosphopantetheinylation by Lys5p	Verified	lysine biosynthetic process via aminoadipic acid	L-aminoadipate-semialdehyde dehydrogenase activity	cytoplasm	no	hom
YBR116C::chr2_3	0	YBR116C	0.390527	-1.60556	-1.29078		Dubious				no	hom
YBR118W::chr2_3	0	TEF2	-0.61826	-0.112141	-0.827518	Translational elongation factor EF-1 alpha; also encoded by TEF1; functions in the binding reaction of aminoacyl-tRNA (AA-tRNA) to ribosomes	Verified	translational elongation*	translation elongation factor activity	ribosome*	no	hom
YBR119W::chr2_3	0	MUD1	-0.167486	2.21059	0.939655	U1 snRNP A protein, homolog of human U1-A; involved in nuclear mRNA splicing	Verified	nuclear mRNA splicing, via spliceosome	RNA binding	snRNP U1	no	hom
YBR120C::chr2_3	0	CBP6	-0.160275	1.55361	0.910402	Protein required for translation of the mitochondrial COB mRNA	Verified	translation	molecular function unknown	mitochondrion	no	hom
YBR121C::chr00_16a	0	GRS1	0.414797	-0.338354	0.138809	Cytoplasmic and mitochondrial glycyl-tRNA synthase that ligates glycine to the cognate anticodon bearing tRNA; transcription termination factor that may interact with the 3'-end of pre-mRNA to promote 3'-end formation	Verified	transcription termination*	glycine-tRNA ligase activity	cytoplasm*	yes	het
YBR123C::chr2_3	0	TFC1	-0.92237	2.73986	-0.162864	One of six subunits of the RNA polymerase III transcription initiation factor complex (TFIIIC); part of the TauA globular domain of TFIIIC that binds DNA at the BoxA promoter sites of tRNA and similar genes; human homolog is TFIIIC-63	Verified	transcription initiation from RNA polymerase III promoter	RNA polymerase III transcription factor activity	transcription factor TFIIIC complex	yes	het
YBR124W::chr2_3	0	YBR124W	-0.923266	-0.989365	-1.15565		Dubious				yes	het
YBR125C::chr00_16a	0	PTC4	-0.301286	0.759473	1.14377	Cytoplasmic type 2C protein phosphatase; identified as a high-copy number suppressor of the synthetic lethality of a cnb1 mpk1 double deletion; overexpression decreases high-osmolarity induced Hog1p phosphorylation and kinase activity	Verified	biological process unknown	protein phosphatase type 2C activity	cytoplasm	no	hom
YBR126C::chr2_3	0	TPS1	-0.842978	-2.95336	-2.44052	Synthase subunit of trehalose-6-phosphate synthase/phosphatase complex, which synthesizes the storage carbohydrate trehalose; also found in a monomeric form; expression is induced by the stress response and repressed by the Ras-cAMP pathway	Verified	response to drug*	alpha,alpha-trehalose-phosphate synthase (UDP-forming) activity	cytoplasm*	no	hom
YBR127C::chr2_3	0	VMA2				Subunit B of the eight-subunit V1 peripheral membrane domain of the vacuolar H+-ATPase (V-ATPase), an electrogenic proton pump found throughout the endomembrane system; contains nucleotide binding sites; also detected in the cytoplasm	Verified	vacuolar acidification*	hydrogen ion transporting ATPase activity, rotational mechanism	cytoplasm*	no	hom
YBR128C::chr2_3	0	ATG14	-2.35491	-1.88501	-2.46487	Subunit of an autophagy-specific phosphatidylinositol 3-kinase complex (with Vps34p, Vps15p, and Vps30p) required for organization of a pre-autophagosomal structure; ATG14 transcription is activated by Gln3p during nitrogen starvation	Verified	autophagy	molecular function unknown	membrane fraction	no	hom
YBR129C::chr2_3	0	OPY1	-0.589029	-0.626383	-0.656908	Protein of unknown function, overproduction blocks cell cycle arrest in the presence of mating pheromone; the authentic, non-tagged protein is detected in highly purified mitochondria in high-throughput studies	Verified	conjugation with cellular fusion	molecular function unknown	cytoplasm*	no	hom
YBR130C::chr2_3	0	SHE3	0.474851	-0.318312	-1.15847	Protein that acts as an adaptor between Myo4p and the She2p-mRNA complex; part of the mRNA localization machinery that restricts accumulation of certain proteins to the bud; also required for cortical ER inheritance	Verified	intracellular mRNA localization*	mRNA binding	cytoplasm*	no	hom
YBR131W::chr00_16a	0	CCZ1	-0.893859	-0.83193	-0.191419	Protein involved in vacuolar assembly, essential for autophagy and the cytoplasm-to-vacuole pathway	Verified	protein targeting to vacuole*	guanyl-nucleotide exchange factor activity	membrane*	no	hom
YBR133C::chr2_3	0	HSL7				Protein arginine N-methyltransferase that exhibits septin and Hsl1p-dependent bud neck localization and periodic Hsl1p-dependent phosphorylation; required along with Hsl1p for bud neck recruitment, phosphorylation, and degradation of Swe1p	Verified	G2/M transition of mitotic cell cycle*	protein-arginine N-methyltransferase activity	bud neck	no	hom
YBR134W::chr2_3	0	YBR134W	-1.7886	-0.489543	-0.202371		Dubious				no	hom
YBR135W::chr2_3	0	CKS1	-0.476385	-1.81217	-1.78584	Subunit of the Cdc28 protein kinase, required for mitotic proteolysis, may also be involved in the proteolysis of the G1 cyclins	Verified	transcription*	protein kinase activator activity	cytoplasm*	yes	het
YBR136W::chr2_3	0	MEC1	-1.01898	-0.875198	-1.04904	Genome integrity checkpoint protein and PI kinase superfamily member; signal transducer required for cell cycle arrest and transcriptional responses prompted by damaged or unreplicated DNA; monitors and participates in meiotic recombination	Verified	telomere maintenance*	protein kinase activity	nucleus*	yes	het
YBR137W::chr2_3	0	YBR137W	-1.90829	-1.6464	-2.2283		Uncharacterized	biological process unknown	molecular function unknown	cytoplasm	no	hom
YBR138C::chr2_3	0	YBR138C	-1.66234	-3.29534	-2.93102		Uncharacterized	biological process unknown	molecular function unknown	cytoplasm	no	hom
YBR139W::chr2_3	0	YBR139W	-2.37012	-1.76811	-2.40082		Uncharacterized	biological process unknown	serine hydrolase activity*	vacuole (sensu Fungi)	no	hom
YBR140C::chr2_3	0	IRA1	-0.915925	1.32279	-2.15695	GTPase-activating protein that negatively regulates RAS by converting it from the GTP- to the GDP-bound inactive form, required for reducing cAMP levels under nutrient limiting conditions, mediates membrane association of adenylate cyclase	Verified	negative regulation of Ras protein signal transduction*	Ras GTPase activator activity	mitochondrion*	yes	het
YBR141C::chr2_3	0	YBR141C	-1.63431	-3.06837	-3.01564		Uncharacterized	biological process unknown	molecular function unknown	nucleolus	no	hom
YBR142W::chr2_3	0	MAK5	-1.74772	-2.7306	-2.90314	Essential nucleolar protein, putative DEAD-box RNA helicase required for maintenance of M1 dsRNA virus; involved in biogenesis of large (60S) ribosomal subunits	Verified	ribosome biogenesis and assembly*	ATP-dependent RNA helicase activity	nucleolus	yes	het
YBR143C::chr2_3	0	SUP45	-1.40819	-2.96372	-2.79405	Polypeptide release factor involved in translation termination; mutant form acts as a recessive omnipotent suppressor	Verified	cytokinesis*	translation release factor activity, codon specific	cytosol*	yes	het
YBR144C::chr2_3	0	YBR144C	0.128831	1.47117	1.23553		Dubious				no	hom
YBR145W::chr2_3	0	ADH5	-2.22014	-2.02136	-3.06053	Alcohol dehydrogenase isoenzyme V; involved in ethanol production	Verified	NADH oxidation*	alcohol dehydrogenase activity	cytoplasm*	no	hom
YBR146W::chr2_3	0	MRPS9	-1.86831	-2.21489	-2.36089	Mitochondrial ribosomal protein of the small subunit	Verified	translation	structural constituent of ribosome	mitochondrion*	no	hom
YBR147W::chr2_3	0	YBR147W	0.680325	-1.48023	-1.42391		Uncharacterized	biological process unknown	molecular function unknown	cellular component unknown*	no	hom
YBR148W::chr2_3	0	YSW1	0.333914	0.308313	0.491631	Protein expressed specifically in spores	Verified	biological process unknown	molecular function unknown	cellular component unknown	no	hom
YBR149W::chr2_3	0	ARA1	-1.47028	-2.6358	-2.7758	Large subunit of NADP+ dependent arabinose dehydrogenase, involved in carbohydrate metabolism; small subunit is unidentified	Verified	carbohydrate metabolic process	aldo-keto reductase activity*	cytosol	no	hom
YBR150C::chr00_16a	0	TBS1	-2.16978	-3.62246	-3.70691	Putative protein of unknown function; the authentic, non-tagged protein is detected in highly purified mitochondria in high-throughput studies	Verified	biological process unknown	molecular function unknown	cytoplasm*	no	hom
YBR151W::chr2_3	0	APD1	-0.55214	2.65404	0.706825	Protein of unknown function, required for normal localization of actin patches and for normal tolerance of sodium ions and hydrogen peroxide; localizes to both cytoplasm and nucleus	Verified	biological process unknown	molecular function unknown	cytoplasm*	no	hom
YBR152W::chr2_3	0	SPP381	-2.38938	-1.26561	-1.09474	mRNA splicing factor, component of U4/U6.U5 tri-snRNP; interacts genetically and physically with Prp38p	Verified	nuclear mRNA splicing, via spliceosome*	protein binding*	U4/U6 x U5 tri-snRNP complex	yes	het
YBR153W::chr2_3	0	RIB7	0.00509112	1.13944	1.58704	Diaminohydroxyphoshoribosylaminopyrimidine deaminase; catalyzes the second step of the riboflavin biosynthesis pathway	Verified	riboflavin biosynthetic process	diaminohydroxyphosphoribosylaminopyrimidine deaminase activity	cellular component unknown	yes	het
YBR154C::chr2_3	0	RPB5				RNA polymerase subunit ABC27, common to RNA polymerases I, II, and III; contacts DNA and affects transactivation	Verified	transcription from RNA polymerase II promoter*	DNA-directed RNA polymerase activity	DNA-directed RNA polymerase III complex*	yes	het
YBR155W::chr2_3	0	CNS1	-0.613263	-1.14118	-2.03167	TPR-containing co-chaperone; binds both Hsp82p (Hsp90) and Ssa1p (Hsp70) and stimulates the ATPase activity of SSA1, ts mutants reduce Hsp82p function while over expression suppresses the phenotypes of an HSP82 ts allele and a cpr7 deletion	Verified	protein folding	Hsp70 protein binding*	cytoplasm	yes	het
YBR156C::chr2_3	0	SLI15	-1.54431	-0.165895	-0.298611	Subunit of the Ipl1p-Sli15p-Bir1p complex that regulates kinetochore-microtubule attachments, activation of the spindle tension checkpoint, and mitotic spindle disassembly; regulates the activity and localization of the Ipl1p aurora kinase	Verified	telomere maintenance*	protein kinase activator activity	spindle microtubule*	no	hom
YBR157C::chr2_3	0	ICS2	1.22817	-1.10387	-0.942002	Protein of unknown function; null mutation does not confer any obvious defects in growth, spore germination, viability, or carbohydrate utilization	Verified	biological process unknown	molecular function unknown	cellular component unknown	no	hom
YBR158W::chr2_3	0	AMN1	-1.69639	-1.49371	-1.75097	Protein required for daughter cell separation, multiple mitotic checkpoints, and chromosome stability; contains 12 degenerate leucine-rich repeat motifs; expression is induced by the Mitotic Exit Network (MEN)	Verified	negative regulation of exit from mitosis*	protein binding	cytoplasm*	no	hom
YBR159W::chr2_3	0	IFA38	1.32209	1.64243	0.839189	Microsomal beta-keto-reductase; contains oleate response element (ORE) sequence in the promoter region; mutants exhibit reduced VLCFA synthesis, accumulate high levels of dihydrosphingosine, phytosphingosine and medium-chain ceramides	Verified	fatty acid elongation	ketoreductase activity	endoplasmic reticulum*	no	hom
YBR160W::chr2_3	0	CDC28	1.71783	1.42912	3.0166	Catalytic subunit of the main cell cycle cyclin-dependent kinase (CDK); alternately associates with G1 cyclins (CLNs) and G2/M cyclins (CLBs) which direct the CDK to specific substrates	Verified	protein amino acid phosphorylation*	cyclin-dependent protein kinase activity	cytoplasm*	yes	het
YBR161W::chr2_3	0	CSH1	0.7784	2.75595	3.98873	Probable catalytic subunit of a mannosylinositol phosphorylceramide (MIPC) synthase, forms a complex with probable regulatory subunit Csg2p; function in sphingolipid biosynthesis is overlapping with that of Sur1p	Verified	sphingolipid biosynthetic process*	mannosyltransferase activity*	vacuole (sensu Fungi)	no	hom
YBR162C::chr2_3	0	TOS1	-0.202108	-1.54897	-1.95519	Covalently-bound cell wall protein of unknown function; identified as a cell cycle regulated SBF target gene; deletion mutants are highly resistant to treatment with beta-1,3-glucanase; has sequence similarity to YJL171C	Uncharacterized	biological process unknown*	molecular function unknown	cell wall (sensu Fungi)*	no	hom
YBR162W-A::chr2_3	0	YSY6	-2.19395	-2.70099	-2.90619	Protein whose expression suppresses a secretory pathway mutation in E. coli; has similarity to the mammalian RAMP4 protein involved in secretion	Verified	protein secretion	molecular function unknown	endoplasmic reticulum	no	hom
YBR163W::chr2_3	0	DEM1				Protein of unknown function, shows similarity to RNA-processing protein Pta1p	Verified	biological process unknown	molecular function unknown	mitochondrion	no	hom
YBR164C::chr2_3	0	ARL1	-0.416136	-1.55675	-0.889527	Soluble GTPase with a role in regulation of membrane traffic; regulates potassium influx; G protein of the Ras superfamily, similar to ADP-ribosylation factor	Verified	protein targeting to vacuole*	GTPase activity	Golgi apparatus*	no	hom
YBR165W::chr2_3	0	UBS1	0.136719	0.478701	0.421816	Ubiquitin-conjugating enzyme suppressor that functions as a general positive regulator of Cdc34p activity; nuclear protein that may represent a link between nucleocytoplasmic transport and ubiquitin ligase activity	Verified	protein ubiquitination*	molecular function unknown	nucleus	no	hom
YBR167C::chr2_3	0	POP7				Subunit of both RNase MRP, which cleaves pre-rRNA, and nuclear RNase P, which cleaves tRNA precursors to generate mature 5' ends	Verified	rRNA processing*	ribonuclease P activity*	ribonuclease MRP complex*	yes	het
YBR168W::chr00_16a	0	PEX32				Peroxisomal integral membrane protein, involved in negative regulation of peroxisome size; partially functionally redundant with Pex31p; genetic interactions suggest action at a step downstream of steps mediated by Pex28p and Pex29p	Verified	peroxisome organization and biogenesis	molecular function unknown	integral to peroxisomal membrane	no	hom
YBR169C::chr00_16a	0	SSE2	-0.641644	-1.31797	-1.49613	Member of the heat shock protein 70 (HSP70) family; may be involved in protein folding; localized to the cytoplasm; highly homologous to the heat shock protein Sse1p	Verified	protein folding*	adenyl-nucleotide exchange factor activity	cytoplasm	no	hom
YBR170C::chr2_3	0	NPL4	1.37554	1.34385	1.7846	Endoplasmic reticulum and nuclear membrane protein, forms a complex with Cdc48p and Ufd1p that recognizes ubiquitinated proteins in the endoplasmic reticulum and delivers them to the proteasome for degradation	Verified	ER-associated protein catabolic process	molecular function unknown	endoplasmic reticulum*	no	hom
YBR171W::chr2_3	0	SEC66	-0.0459771	-1.56892	1.11244	Non-essential subunit of Sec63 complex (Sec63p, Sec62p, Sec66p and Sec72p); with Sec61 complex, Kar2p/BiP and Lhs1p forms a channel competent for SRP-dependent and post-translational SRP-independent protein targeting and import into the ER	Verified	filamentous growth*	protein transporter activity	endoplasmic reticulum membrane*	no	hom
YBR172C::chr2_3	0	SMY2	-0.820437	0.197224	0.339793	Protein of unknown function that interacts with Myo2p; has similarity to S. pombe Mpd2	Verified	cytoskeleton organization and biogenesis	molecular function unknown	cytoplasm	no	hom
YBR173C::chr2_4	0	UMP1	-2.01467	-0.313175	-0.608927	Short-lived chaperone required for correct maturation of the 20S proteasome; degraded by proteasome upon completion of its assembly; involved in ubiquitin-mediated proteolysis; mutant defective in degradation of short-lived proteins	Verified	ubiquitin-dependent protein catabolic process*	molecular function unknown	cytoplasm*	no	hom
YBR174C::chr2_4	0	YBR174C	-0.441257	-1.37566	-1.33098		Dubious				no	hom
YBR175W::chr2_4	0	SWD3	-2.13522	-1.29709	-1.83174	Essential subunit of the COMPASS (Set1C) complex, which methylates histone H3 on lysine 4 and is required in transcriptional silencing near telomeres; WD40 beta propeller superfamily member and ortholog of mammalian WDR5	Verified	telomere maintenance*	histone lysine N-methyltransferase activity (H3-K4 specific)	COMPASS complex	no	hom
YBR176W::chr2_4	0	ECM31	0.977827	3.81331	1.09903	Ketopantoate hydroxymethyltransferase, required for pantothenic acid biosynthesis, converts 2-oxoisovalerate into 2-dehydropantoate	Verified	pantothenate biosynthetic process	3-methyl-2-oxobutanoate hydroxymethyltransferase activity	mitochondrion	no	hom
YBR177C::chr2_4	0	EHT1	-0.070744	2.25235	4.09072	Acyl-coenzymeA:ethanol O-acyltransferase that plays a minor role in medium-chain fatty acid ethyl ester biosynthesis; contains esterase activity; localizes to lipid particles and the mitochondrial outer membrane	Verified	lipid metabolic process*	serine hydrolase activity*	mitochondrion*	no	hom
YBR178W::chr2_4	0	YBR178W	-2.37086	-1.73234	-1.21319		Dubious				no	hom
YBR179C::chr2_4	0	FZO1	-1.13932	0.0730788	-0.284948	Mitochondrial integral membrane protein involved in mitochondrial fusion and maintenance of the mitochondrial genome; contains N-terminal GTPase domain	Verified	mitochondrion organization and biogenesis*	GTPase activity	mitochondrion*	no	hom
YBR180W::chr2_4	0	DTR1	-2.40713	-1.49933	-1.74894	Multidrug resistance dityrosine transporter of the major facilitator superfamily, essential for spore wall synthesis, facilitates the translocation of bisformyl dityrosine through the prospore membrane	Verified	spore wall assembly (sensu Fungi)*	multidrug transporter activity*	prospore membrane	no	hom
YBR181C::chr2_4	0	RPS6B	-2.19329	2.96437	2.32363	Protein component of the small (40S) ribosomal subunit; identical to Rps6Ap and has similarity to rat S6 ribosomal protein	Verified	translation	structural constituent of ribosome	cytoplasm*	no	hom
YBR182C::chr2_4	0	SMP1	-2.05432	-0.650322	-1.24409	Putative transcription factor involved in regulating the response to osmotic stress; member of the MADS-box family of transcription factors	Verified	positive regulation of transcription from RNA polymerase II promoter*	transcription factor activity*	cytoplasm*	no	hom
YBR183W::chr2_4	0	YPC1	-0.20224	-1.34136	0.624011	Alkaline ceramidase that also has reverse (CoA-independent) ceramide synthase activity, catalyzes both breakdown and synthesis of phytoceramide; overexpression confers fumonisin B1 resistance	Verified	ceramide metabolic process	ceramidase activity	endoplasmic reticulum	no	hom
YBR184W::chr2_4	0	YBR184W	-2.78838	-1.74158	-2.88517		Uncharacterized	biological process unknown	molecular function unknown	cellular component unknown	no	hom
YBR185C::chr2_4	0	MBA1	-1.65819	-1.97535	-1.89465	Protein involved in assembly of mitochondrial respiratory complexes; may act as a receptor for proteins destined for export from the mitochondrial matrix to the inner membrane	Verified	aerobic respiration*	molecular function unknown	mitochondrion*	no	hom
YBR186W::chr2_4	0	PCH2	-1.91452	-1.55961	-1.29243	Nucleolar component of the pachytene checkpoint, which prevents chromosome segregation when recombination and chromosome synapsis are defective; also represses meiotic interhomolog recombination in the rDNA	Verified	regulation of meiosis	molecular function unknown	nucleolus	no	hom
YBR187W::chr2_4	0	GDT1	-1.99307	-2.57216	-2.12751	Putative protein of unknown function; green fluorescent protein (GFP)-fusion protein localizes to the vacuole; YBR187W is an essential gene	Uncharacterized	biological process unknown	molecular function unknown	vacuole (sensu Fungi)	no	hom
YBR188C::chr2_4	0	NTC20	-0.655475	-0.968772	-1.07107	Member of a complex, including Prp19p, that binds to the spliceosome; required for pre-mRNA splicing	Verified	nuclear mRNA splicing, via spliceosome	RNA splicing factor activity, transesterification mechanism	spliceosome	no	hom
YBR189W::chr00_14	0	RPS9B	-2.02696	-1.89573	-1.77967	Protein component of the small (40S) ribosomal subunit; nearly identical to Rps9Ap and has similarity to E. coli S4 and rat S9 ribosomal proteins	Verified	translation*	structural constituent of ribosome	cytosolic small ribosomal subunit (sensu Eukaryota)*	no	hom
YBR189W::chr2_4	0	RPS9B	-0.851405	-4.01294	-3.54166	Protein component of the small (40S) ribosomal subunit; nearly identical to Rps9Ap and has similarity to E. coli S4 and rat S9 ribosomal proteins	Verified	translation*	structural constituent of ribosome	cytosolic small ribosomal subunit (sensu Eukaryota)*	no	het
YBR190W::chr2_4	0	YBR190W	-0.217113	0.269982	-1.79744		Dubious				yes	het
YBR191W::chr00_11	0	RPL21A	-1.68772	-0.165926	-1.05722	Protein component of the large (60S) ribosomal subunit, nearly identical to Rpl21Bp and has similarity to rat L21 ribosomal protein	Verified	translation	structural constituent of ribosome	cytosolic large ribosomal subunit (sensu Eukaryota)	no	hom
YBR191W::chr2_4	0	RPL21A	0.124642	-3.52178	-3.14566	Protein component of the large (60S) ribosomal subunit, nearly identical to Rpl21Bp and has similarity to rat L21 ribosomal protein	Verified	translation	structural constituent of ribosome	cytosolic large ribosomal subunit (sensu Eukaryota)	no	het
YBR192W::chr2_4	0	RIM2	-0.861425	-1.62554	-1.68734	Mitochondrial pyrimidine nucleotide transporter; imports pyrimidine nucleoside triphosphates and exports pyrimidine nucleoside monophosphates; member of the mitochondrial carrier family	Verified	mitochondrial genome maintenance*	transporter activity*	mitochondrion	yes	het
YBR193C::chr2_4	0	MED8	0.476799	0.121594	0.285714	Subunit of the RNA polymerase II mediator complex; associates with core polymerase subunits to form the RNA polymerase II holoenzyme; essential for transcriptional regulation	Verified	transcription from RNA polymerase II promoter	RNA polymerase II transcription mediator activity	mediator complex*	yes	het
YBR194W::chr2_4	0	SOY1	2.16667	2.91654	3.5256	Protein proposed to be associated with the nuclear pore complex	Uncharacterized	biological process unknown	molecular function unknown	cytoplasm	no	hom
YBR195C::chr2_4	0	MSI1	-0.199075	-0.671846	0.0421575	Subunit of chromatin assembly factor I (CAF-I), regulates the RAS/cAMP pathway via sequestration of Npr1p kinase; localizes to the nucleus and cytoplasm; homologous to human retinoblastoma binding proteins RbAp48 and RbAp46	Verified	DNA repair*	transcription regulator activity	chromatin silencing complex*	no	hom
YBR196C::chr2_4	0	PGI1	2.49333	-2.13874	-1.41394	Glycolytic enzyme phosphoglucose isomerase, catalyzes the interconversion of glucose-6-phosphate and fructose-6-phosphate; required for cell cycle progression and completion of the gluconeogenic events of sporulation	Verified	glycolysis*	glucose-6-phosphate isomerase activity	cytosol	yes	het
YBR197C::chr2_4	0	YBR197C	-2.14511	-2.34655	-2.34963		Uncharacterized	biological process unknown	molecular function unknown	cytoplasm*	no	hom
YBR198C::chr2_4	0	TAF5	-2.24121	-1.73508	-0.607522	Subunit (90 kDa) of TFIID and SAGA complexes, involved in RNA polymerase II transcription initiation and in chromatin modification	Verified	transcription initiation from RNA polymerase II promoter*	general RNA polymerase II transcription factor activity	SAGA complex*	yes	het
YBR199W::chr2_4	0	KTR4	0.762439	2.56685	5.15022	Putative mannosyltransferase involved in protein glycosylation; member of the KRE2/MNT1 mannosyltransferase family	Verified	protein amino acid N-linked glycosylation	mannosyltransferase activity	Golgi apparatus	no	hom
YBR200W::chr2_4	0	BEM1				Protein containing SH3-domains, involved in establishing cell polarity and morphogenesis; functions as a scaffold protein for complexes that include Cdc24p, Ste5p, Ste20p, and Rsr1p	Verified	establishment of cell polarity (sensu Fungi)*	protein binding*	bud neck*	no	hom
YBR201W::chr2_4	0	DER1	-2.85	-1.5734	-2.0456	Endoplasmic reticulum membrane protein, required for ER-associated protein degradation of misfolded or unassembled proteins; N- and C- termini protrude into the cytoplasm, has similarity to Dfm1p	Verified	ER-associated protein catabolic process	protein binding	endoplasmic reticulum membrane	no	hom
YBR202W::chr2_4	0	CDC47				Component of the hexameric MCM complex, which is important for priming origins of DNA replication in G1 and becomes an active ATP-dependent helicase that promotes DNA melting and elongation when activated by Cdc7p-Dbf4p in S-phase	Verified	DNA replication initiation*	chromatin binding*	cytoplasm*	yes	het
YBR203W::chr2_4	0	COS111	2.43318	1.54604	2.89495	Protein required for resistance to the antifungal drug ciclopirox olamine; not related to the subtelomerically-encoded COS family; the authentic, non-tagged protein is detected in highly purified mitochondria in high-throughput studies	Verified	signal transduction	molecular function unknown	cellular component unknown*	no	hom
YBR204C::chr2_4	0	YBR204C	1.66075	1.77299	2.95736		Uncharacterized	biological process unknown	serine hydrolase activity	cellular component unknown	no	hom
YBR205W::chr2_4	0	KTR3	3.87187	2.76388	2.21777	Putative alpha-1,2-mannosyltransferase involved in O- and N-linked protein glycosylation; member of the KRE2/MNT1 mannosyltransferase family	Verified	cell wall organization and biogenesis*	mannosyltransferase activity	membrane fraction	no	hom
YBR206W::chr2_4	0	YBR206W	2.64939	-0.947274	-0.784112		Dubious				no	hom
YBR207W::chr2_4	0	FTH1	1.1097	-0.815183	-0.203066	Putative high affinity iron transporter involved in transport of intravacuolar stores of iron; forms complex with Fet5p; expression is regulated by iron; proposed to play indirect role in endocytosis	Verified	endocytosis*	iron ion transporter activity	vacuolar membrane (sensu Fungi)	no	hom
YBR208C::chr2_4	0	DUR1,2	-0.432468	-0.871278	-0.43188	Urea amidolyase, contains both urea carboxylase and allophanate hydrolase activities, degrades urea to CO2 and NH3; expression sensitive to nitrogen catabolite repression and induced by allophanate, an intermediate in allantoin degradation	Verified	allantoin catabolic process*	allophanate hydrolase activity*	cytoplasm	no	hom
YBR209W::chr2_4	0	YBR209W	0.382529	-1.67473	-0.963835		Dubious				no	het
YBR210W::chr2_4	0	ERV15	2.17918	2.8501	3.14773	Protein of unknown function, has similarity to Erv14p	Verified	axial bud site selection	molecular function unknown	integral to membrane	no	hom
YBR211C::chr2_4	0	AME1	1.06652	-0.191646	1.14624	Essential kinetochore protein associated with microtubules and spindle pole bodies; component of the kinetochore sub-complex COMA (Ctf19p, Okp1p, Mcm21p, Ame1p); involved in spindle checkpoint maintenance	Verified	attachment of spindle microtubules to kinetochore	molecular function unknown	spindle pole body*	yes	het
YBR212W::chr2_4	0	NGR1	1.8968	-0.717462	0.157484	RNA binding protein that negatively regulates growth rate; interacts with the 3' UTR of the mitochondrial porin (POR1) mRNA and enhances its degradation; overexpression impairs mitochondrial function; expressed in stationary phase	Verified	mitochondrion organization and biogenesis*	RNA binding*	cytoplasm*	no	hom
YBR213W::chr2_4	0	MET8	5.18755	1.25357	0.909731	Bifunctional dehydrogenase and ferrochelatase, involved in the biosynthesis of siroheme; also involved in the expression of PAPS reductase and sulfite reductase	Verified	response to drug*	ferrochelatase activity*	cellular component unknown	no	hom
YBR214W::chr2_4	0	SDS24				One of two S. cerevisiae homologs (Sds23p and Sds24p) of the Schizosaccharomyces pombe Sds23 protein, which genetic studies have implicated in APC/cyclosome regulation; may play an indirect role in fluid-phase endocytosis	Verified	endocytosis*	molecular function unknown	cytoplasm	no	hom
YBR215W::chr2_4	0	HPC2				Highly charged, basic protein required for normal cell-cycle regulation of histone gene transcription; mutants display strong synthetic defects with subunits of FACT, a complex that allows RNA Pol II to elongate through nucleosomes	Verified	RNA elongation from RNA polymerase II promoter*	transcription regulator activity	nucleus*	no	hom
YBR216C::chr2_4	0	YBP1				Protein required for oxidation of specific cysteine residues of the transcription factor Yap1p, resulting in the nuclear localization of Yap1p in response to stress	Verified	response to oxidative stress	molecular function unknown	cytoplasm	no	hom
YBR217W::chr2_4	0	ATG12	-0.821687	-2.38576	-1.83848	Ubiquitin-like modifier, conjugated via an isopeptide bond to a lysine residue of Atg5p by the E1 enzyme, Atg7p, and the E2 enzyme, Atg10p, a step that is essential for autophagy	Verified	protein targeting to vacuole*	protein tag	membrane fraction	no	hom
YBR218C::chr2_4	0	PYC2				Pyruvate carboxylase isoform, cytoplasmic enzyme that converts pyruvate to oxaloacetate; highly similar to isoform Pyc1p but differentially regulated; mutations in the human homolog are associated with lactic acidosis	Verified	gluconeogenesis*	pyruvate carboxylase activity	cytosol	no	hom
YBR219C::chr2_4	0	YBR219C					Uncharacterized	biological process unknown	molecular function unknown	cellular component unknown	no	hom
YBR220C::chr2_4	0	YBR220C					Uncharacterized	biological process unknown	molecular function unknown	cellular component unknown	no	hom
YBR221C::chr2_4	0	PDB1				E1 beta subunit of the pyruvate dehydrogenase (PDH) complex, which is an evolutionarily-conserved multi-protein complex found in mitochondria	Verified	pyruvate metabolic process	pyruvate dehydrogenase (acetyl-transferring) activity	mitochondrion*	no	hom
YBR222C::chr2_4	0	PCS60				Peroxisomal AMP-binding protein, localizes to both the peroxisomal peripheral membrane and matrix, expression is highly inducible by oleic acid, similar to E. coli long chain acyl-CoA synthetase	Verified	biological process unknown	AMP binding	cytoplasm*	no	hom
YBR223C::chr2_4	0	TDP1				Tyrosyl-DNA Phosphodiesterase I, hydrolyzes 3'-phosphotyrosyl bonds to generate 3'-phosphate DNA and tyrosine, involved in the repair of DNA lesions created by topoisomerase I	Verified	DNA repair	tyrosyl-DNA phosphodiesterase activity	nucleus	no	hom
YBR224W::chr2_4	0	YBR224W					Dubious				no	hom
YBR225W::chr2_4	0	YBR225W					Uncharacterized	biological process unknown	molecular function unknown	cellular component unknown	no	hom
YBR226C::chr2_4	0	YBR226C	1.23631	0.109281	0.807963		Dubious				no	hom
YBR227C::chr2_4	0	MCX1	1.3267	-0.719635	-0.906331	Mitochondrial ATP-binding protein, possibly a mitochondrial chaperone with non-proteolytic function; similar to bacterial ClpX proteins	Verified	biological process unknown	unfolded protein binding*	mitochondrion*	no	hom
YBR228W::chr2_4	0	SLX1	1.38975	-0.96527	-0.776548	Subunit of a complex, with Slx4p, that hydrolyzes 5' branches from duplex DNA in response to stalled or converging replication forks; function overlaps with that of Sgs1p-Top3p	Verified	response to DNA damage stimulus*	5'-flap endonuclease activity	nucleus	no	hom
YBR229C::chr2_4	0	ROT2	0.460148	-0.412243	0.135256	Glucosidase II catalytic subunit required for normal cell wall synthesis; mutations in rot2 suppress tor2 mutations, and are synthetically lethal with rot1 mutations	Verified	cell wall biosynthetic process (sensu Fungi)	alpha-glucosidase activity	mitochondrion*	no	hom
YBR230C::chr2_4	0	OM14	-0.158222	-2.82333	-1.25024	Integral mitochondrial outer membrane protein; abundance is decreased in cells grown in glucose relative to other carbon sources; appears to contain 3 alpha-helical transmembrane segments; ORF encodes a 97-basepair intron	Verified	biological process unknown	molecular function unknown	mitochondrion*	no	hom
YBR231C::chr2_4	0	SWC5	-2.72611	-1.21622	-1.0985	Protein of unknown function, component of the SWR1 complex, which exchanges histone variant H2AZ (Htz1p) for chromatin-bound histone H2A	Uncharacterized	chromatin remodeling*	molecular function unknown	nucleus*	no	hom
YBR232C::chr00_8	0	YBR232C	3.81037	1.66672	2.48406		Dubious				no	hom
YBR233W-A::chr00_20	0	DAD3	-1.70811	-0.914833	-2.08468	Essential subunit of the Dam1 complex (aka DASH complex), couples kinetochores to the force produced by MT depolymerization thereby aiding in chromosome segregation; is transferred to the kinetochore prior to mitosis	Verified	mitotic spindle organization and biogenesis in nucleus*	protein binding	spindle*	no	het
YBR233W::chr2_4	0	PBP2	1.16258	1.9736	2.96153	RNA binding protein with similarity to mammalian heterogeneous nuclear RNP K protein, involved in the regulation of telomere position effect and telomere length	Verified	biological process unknown	molecular function unknown	cytoplasm	no	hom
YBR234C::chr2_4	0	ARC40	1.78431	2.58552	2.88395	Essential subunit of the ARP2/3 complex, which is required for the motility and integrity of cortical actin patches	Verified	actin filament organization*	structural constituent of cytoskeleton	Arp2/3 protein complex	yes	het
YBR235W::chr2_4	0	YBR235W	2.56842	1.38667	1.52558		Uncharacterized	biological process unknown	ion transporter activity	cellular component unknown	no	hom
YBR236C::chr2_4	0	ABD1	1.06356	-0.785335	-0.121472	Methyltransferase, catalyzes the transfer of a methyl group from S-adenosylmethionine to the GpppN terminus of capped mRNA	Verified	mRNA capping	mRNA (guanine-N7-)-methyltransferase activity	nucleus*	yes	het
YBR237W::chr2_4	0	PRP5	0.379481	-0.691562	0.0706251	RNA helicase in the DEAD-box family, necessary for prespliceosome formation, bridges U1 and U2 snRNPs and enables stable U2 snRNP association with intron RNA	Verified	U2-type nuclear mRNA branch site recognition	RNA splicing factor activity, transesterification mechanism*	spliceosome	yes	het
YBR238C::chr2_4	0	YBR238C	5.61188	-0.133109	0.906555		Uncharacterized	ribosome biogenesis and assembly	molecular function unknown	cytoplasm*	no	hom
YBR239C::chr2_4	0	YBR239C	1.04892	-2.17393	-1.39227		Uncharacterized	biological process unknown	molecular function unknown	cytoplasm*	no	hom
YBR240C::chr2_4	0	THI2	3.81347	-0.397096	-0.696474	Zinc finger protein of the Zn(II)2Cys6 type, probable transcriptional activator of thiamine biosynthetic genes	Verified	positive regulation of transcription from RNA polymerase II promoter*	transcriptional activator activity	nucleus	no	hom
YBR241C::chr2_4	0	YBR241C	2.53589	1.62037	2.14902		Uncharacterized	biological process unknown	molecular function unknown	vacuolar membrane (sensu Fungi)	no	hom
YBR242W::chr2_4	0	YBR242W	-0.255138	1.54059	1.32873		Uncharacterized	biological process unknown	molecular function unknown	cytoplasm*	no	hom
YBR243C::chr2_4	0	ALG7	3.29065	0.263423	0.773336	UDP-N-acetyl-glucosamine-1-P transferase, transfers Glc-Nac-P from UDP-GlcNac to Dol-P in the ER in the first step of the dolichol pathway of protein asparagine-linked glycosylation; inhibited by tunicamycin	Verified	protein amino acid N-linked glycosylation	UDP-N-acetylglucosamine-dolichyl-phosphate N-acetylglucosaminephosphotransferase activity	endoplasmic reticulum	yes	het
YBR244W::chr2_4	0	GPX2	-1.12724	-1.90857	-2.58258	Phospholipid hydroperoxide glutathione peroxidase induced by glucose starvation that protects cells from phospholipid hydroperoxides and nonphospholipid peroxides during oxidative stress	Verified	response to oxidative stress	glutathione peroxidase activity*	cytoplasm*	no	hom
YBR245C::chr2_4	0	ISW1	1.98709	0.610375	1.98077	Member of the imitation-switch (ISWI) class of ATP-dependent chromatin remodeling complexes; ATPase that forms a complex with Ioc2p and Ioc4p to regulate transcription elongation, and a complex with Ioc3p to repress transcription initiation	Verified	chromatin remodeling*	ATPase activity	ISW1 complex	no	hom
YBR246W::chr2_4	0	YBR246W	2.30534	-1.77094	1.20789		Uncharacterized	biological process unknown	molecular function unknown	cellular component unknown	no	hom
YBR247C::chr2_4	0	ENP1	-0.523371	3.38194	2.03814	Protein associated with U3 and U14 snoRNAs, required for pre-rRNA processing and 40S ribosomal subunit synthesis; localized in the nucleus and concentrated in the nucleolus	Verified	ribosome biogenesis and assembly*	snoRNA binding	nucleus*	yes	het
YBR248C::chr2_4	0	HIS7	1.55098	1.2247	1.81584	Imidazole glycerol phosphate synthase (glutamine amidotransferase:cyclase), catalyzes the fifth and sixth steps of histidine biosynthesis and also produces 5-aminoimidazole-4-carboxamide ribotide (AICAR), a purine precursor	Verified	histidine biosynthetic process*	imidazoleglycerol-phosphate synthase activity	intracellular	no	hom
YBR249C::chr2_4	0	ARO4	-0.1103	2.03957	2.16275	3-deoxy-D-arabino-heptulosonate-7-phosphate (DAHP) synthase, catalyzes the first step in aromatic amino acid biosynthesis and is feedback-inhibited by tyrosine or high concentrations of phenylalanine or tryptophan	Verified	aromatic amino acid family biosynthetic process	3-deoxy-7-phosphoheptulonate synthase activity	cytoplasm*	no	hom
YBR250W::chr2_4	0	SPO23	1.47133	-0.0978894	0.174917	Protein of unknown function; associates with meiosis-specific protein Spo1p	Uncharacterized	meiosis	molecular function unknown	cellular component unknown	no	hom
YBR251W::chr2_4	0	MRPS5	1.91926	3.72742	2.95392	Mitochondrial ribosomal protein of the small subunit	Verified	translation	structural constituent of ribosome	mitochondrion*	no	hom
YBR252W::chr2_4	0	DUT1	0.850553	1.02953	2.37606	dUTPase, catalyzes hydrolysis of dUTP to dUMP and PPi, thereby preventing incorporation of uracil into DNA during replication; critical for the maintenance of genetic stability	Verified	pyrimidine deoxyribonucleoside triphosphate catabolic process	dUTP diphosphatase activity	cytoplasm*	yes	het
YBR253W::chr2_4	0	SRB6	-0.618489	0.331691	-0.0785259	Essentital subunit of the RNA polymerase II mediator complex; associates with core polymerase subunits to form the RNA polymerase II holoenzyme; essential for transcriptional regulation	Verified	transcription from RNA polymerase II promoter	structural molecule activity*	mediator complex*	yes	het
YBR254C::chr2_4	0	TRS20	-0.883626	0.139148	0.0552964	One of 10 subunits of the transport protein particle (TRAPP) complex of the cis-Golgi which mediates vesicle docking and fusion; mutations in the human homolog cause the spondyloepiphyseal dysplasia tarda (SEDL) disorder	Verified	ER to Golgi vesicle-mediated transport	molecular function unknown	TRAPP complex	yes	het
YBR255W::chr2_4	0	YBR255W	1.1734	3.85766	2.48153		Uncharacterized	biological process unknown	molecular function unknown	cytoplasm	no	hom
YBR256C::chr2_4	0	RIB5	1.86438	-0.17494	0.632262	Riboflavin synthase; catalyzes the last step of the riboflavin biosynthesis pathway	Verified	riboflavin biosynthetic process	riboflavin synthase activity	soluble fraction	yes	het
YBR257W::chr2_4	0	POP4	1.06828	-1.85249	-0.637422	Subunit of both RNase MRP, which cleaves pre-rRNA, and nuclear RNase P, which cleaves tRNA precursors to generate mature 5' ends; binds to the RPR1 RNA subunit in Rnase P	Verified	rRNA processing*	ribonuclease P activity*	ribonuclease MRP complex*	yes	het
YBR258C::chr2_4	0	SHG1	0.751384	-0.838344	-0.089974	Subunit of the COMPASS (Set1C) complex, which methylates histone H3 on lysine 4 and is required in transcriptional silencing near telomeres	Verified	histone methylation	histone lysine N-methyltransferase activity (H3-K4 specific)	nucleus*	no	hom
YBR259W::chr2_4	0	YBR259W	0.956154	-0.193497	-0.82009		Uncharacterized	biological process unknown	molecular function unknown	cellular component unknown	no	hom
YBR260C::chr2_4	0	RGD1	0.545976	0.585009	0.236491	GTPase-activating protein (RhoGAP) for Rho3p and Rho4p, possibly involved in control of actin cytoskeleton organization	Verified	osmosensory signaling pathway*	Rho GTPase activator activity	actin cortical patch*	no	hom
YBR261C::chr2_4	0	YBR261C	0.564334	3.64754	3.12374		Uncharacterized	biological process unknown	S-adenosylmethionine-dependent methyltransferase activity	cytoplasm	no	hom
YBR262C::chr2_4	0	FMP51	0.569936	-0.458686	0.307762	Putative protein of unknown function; the authentic, non-tagged protein is detected in highly purified mitochondria in high-throughput studies	Uncharacterized	biological process unknown	molecular function unknown	mitochondrion	no	hom
YBR263W::chr2_4	0	SHM1	0.360551	-0.402312	-0.926406	Mitochondrial serine hydroxymethyltransferase, involved in one-carbon metabolism	Verified	one-carbon compound metabolic process	glycine hydroxymethyltransferase activity	mitochondrion	no	hom
YBR264C::chr2_4	0	YPT10	1.18604	0.559294	2.27817	GTP binding protein that contains the PEST signal sequence specific for proteolytic enzymes; may be involved in vesicular transport; overexpression leads to accumulation of Golgi-like cisternae with budding vesicles	Verified	Golgi organization and biogenesis	GTPase activity*	cytoplasm	no	hom
YBR265W::chr2_4	0	TSC10	1.27788	1.40943	1.33045	3-ketosphinganine reductase, catalyzes the second step in phytosphingosine synthesis, essential for growth in the absence of exogenous dihydrosphingosine or phytosphingosine, member of short chain dehydrogenase/reductase protein family	Verified	sphingolipid biosynthetic process*	oxidoreductase activity, acting on NADH or NADPH	cytoplasm*	yes	het
YBR266C::chr2_4	0	SLM6				Protein with a potential role in actin cytoskeleton organization; gene exhibits synthetic genetic interaction with MSS4 encoding phosphatidylinositol 4-phosphate kinase	Dubious				no	hom
YBR267W::chr2_4	0	REI1	-1.69201	-3.57902	-3.08566	Cytoplasmic pre-60S factor; required for the correct recycling of shuttling factors Alb1, Arx1 and Tif6 at the end of the ribosomal large subunit biogenesis; involved in bud growth in the mitotic signaling network	Verified	ribosome biogenesis and assembly*	molecular function unknown	cytoplasm*	no	hom
YBR268W::chr2_4	0	MRPL37	2.80261	1.70428	3.08908	Mitochondrial ribosomal protein of the large subunit	Verified	translation	structural constituent of ribosome	mitochondrion*	no	hom
YBR269C::chr00_1	0	FMP21	0.353702	2.13426	0.882326	Putative protein of unknown function; the authentic, non-tagged protein is detected in highly purified mitochondria in high-throughput studies	Uncharacterized	biological process unknown	molecular function unknown	mitochondrion	no	hom
YBR270C::chr00_16a	0	BIT2	-1.29408	-1.47493	-0.695109	Hypothetical protein	Uncharacterized	biological process unknown	molecular function unknown	cellular component unknown	no	hom
YBR271W::chr00_1	0	YBR271W	0.0256226	1.80181	1.49898		Uncharacterized	ribosome biogenesis and assembly	S-adenosylmethionine-dependent methyltransferase activity	cytoplasm	no	hom
YBR272C::chr00_16a	0	HSM3				Protein of unknown function, involved in DNA mismatch repair during slow growth; has weak similarity to Msh1p	Verified	mismatch repair	molecular function unknown	cytoplasm	no	hom
YBR273C::chr00_1	0	UBX7	0.242257	1.09346	1.55412	UBX (ubiquitin regulatory X) domain-containing protein that interacts with Cdc48p	Uncharacterized	ubiquitin-dependent protein catabolic process*	molecular function unknown	endoplasmic reticulum*	no	hom
YBR274W::chr00_1	0	CHK1				DNA damage checkpoint effector kinase, mediates mitotic cell cycle arrest via phosphorylation of Pds1p; phosphorylated by checkpoint signal transducer kinase Mec1p; homolog of S. pombe and mammalian Chk1 checkpoint kinase	Verified	protein amino acid phosphorylation*	protein kinase activity	nucleus	no	hom
YBR275C::chr00_16a	0	RIF1	-1.1423	-0.811817	0.746286	Protein that binds to the Rap1p C-terminus and acts synergistically with Rif2p to help control telomere length and establish telomeric silencing; deletion results in telomere elongation	Verified	telomere maintenance*	protein binding*	nuclear telomere cap complex	no	hom
YBR276C::chr00_16a	0	PPS1	0.42198	2.12057	1.38318	Protein phosphatase with specificity for serine, threonine, and tyrosine residues; has a role in the DNA synthesis phase of the cell cycle	Verified	protein amino acid dephosphorylation*	protein tyrosine/threonine phosphatase activity	cellular component unknown	no	hom
YBR277C::chr00_1	0	YBR277C	-2.62933	-0.459935	-1.68624		Dubious				no	hom
YBR278W::chr00_1	0	DPB3	-3.88382	-0.256127	-2.1402	Third-largest subunit of DNA polymerase II (DNA polymerase epsilon), required to maintain fidelity of chromosomal replication and also for inheritance of telomeric silencing; mRNA abundance peaks at the G1/S boundary of the cell cycle	Verified	chromatin silencing at telomere*	epsilon DNA polymerase activity	replication fork*	no	hom
YBR279W::chr00_1	0	PAF1	-1.09287	-2.29537	-1.84662	RNA polymerase II-associated protein, defines a large complex that is biochemically and functionally distinct from the Srb-Mediator form of Pol II holoenzyme and is required for full expression of a subset of cell cycle-regulated genes	Verified	telomere maintenance*	RNA polymerase II transcription elongation factor activity	nucleus*	no	hom
YBR280C::chr00_16a	0	SAF1				F-Box protein involved in proteasome-dependent degradation of Aah1p during entry of cells into quiescence; interacts with Skp1	Verified	proteasomal ubiquitin-dependent protein catabolic process	molecular function unknown	cellular component unknown	no	hom
YBR281C::chr00_1	0	DUG2	0.0945923	1.13906	0.406302	Protein involved in alternative pathway of glutathione degradation; green fluorescent protein (GFP)-fusion protein localizes to the cytoplasm and nucleus; YBR281C is not an essential gene	Uncharacterized	biological process unknown	molecular function unknown	cytoplasm*	no	hom
YBR282W::chr00_1	0	MRPL27	-2.37833	-0.201749	-0.531514	Mitochondrial ribosomal protein of the large subunit	Verified	translation	structural constituent of ribosome	mitochondrion*	no	hom
YBR283C::chr00_1	0	SSH1	-2.32589	-1.80995	-1.42685	Subunit of the Ssh1 translocon complex; Sec61p homolog involved in co-translational pathway of protein translocation; not essential	Verified	telomere maintenance*	protein transporter activity	endoplasmic reticulum membrane*	no	hom
YBR284W::chr00_1	0	YBR284W	1.63531	-1.13315	-1.11689		Uncharacterized	telomere maintenance	molecular function unknown	cellular component unknown	no	hom
YBR285W::chr00_1	0	YBR285W	-0.0312937	2.55448	2.87707		Uncharacterized	biological process unknown	molecular function unknown	cellular component unknown	no	hom
YBR286W::chr00_1	0	APE3	2.358	0.589767	1.19804	Vacuolar aminopeptidase Y, processed to mature form by Prb1p	Verified	telomere maintenance*	aminopeptidase activity	vacuole (sensu Fungi)	no	hom
YBR287W::chr00_16a	0	ZSP1	-0.451615	3.77603	2.84881	Protein of unknown function; mutation results in a zinc sensitive phenotype	Uncharacterized	biological process unknown	molecular function unknown	endoplasmic reticulum	no	hom
YBR288C::chr00_16a	0	APM3	0.913939	3.31184	1.78798	Mu3-like subunit of the clathrin associated protein complex (AP-3); functions in transport of alkaline phosphatase to the vacuole via the alternate pathway	Verified	vesicle-mediated transport*	molecular function unknown	AP-3 adaptor complex	no	hom
YBR289W::chr00_16a	0	SNF5				Subunit of the SWI/SNF chromatin remodeling complex involved in transcriptional regulation; functions interdependently in transcriptional activation with Snf2p and Snf6p	Verified	chromatin remodeling*	general RNA polymerase II transcription factor activity	SWI/SNF complex*	no	hom
YBR290W::chr00_1	0	BSD2	0.288008	1.40877	2.06031	Heavy metal ion homeostasis protein, facilitates trafficking of Smf1p and Smf2p metal transporters to the vacuole where they are degraded, controls metal ion transport, prevents metal hyperaccumulation, functions in copper detoxification	Verified	protein targeting to vacuole*	protein binding	endoplasmic reticulum*	no	hom
YBR291C::chr00_1	0	CTP1	-0.0550529	3.34062	2.21062	Mitochondrial inner membrane citrate transporter, member of the mitochondrial carrier family	Verified	mitochondrial citrate transport	tricarboxylate carrier activity	mitochondrion*	no	hom
YBR292C::chr00_1	0	YBR292C	-0.625301	-0.336163	0.26054		Dubious				no	hom
YBR293W::chr00_1	0	VBA2	1.62775	0.736597	1.40791	Permease of basic amino acids in the vacuolar membrane	Verified	basic amino acid transport	multidrug transporter activity*	vacuolar membrane (sensu Fungi)	no	hom
YBR294W::chr00_16a	0	SUL1	0.794523	1.3834	1.17282	High affinity sulfate permease; sulfate uptake is mediated by specific sulfate transporters Sul1p and Sul2p, which control the concentration of endogenous activated sulfate intermediates	Verified	sulfate transport	sulfate transporter activity	plasma membrane	no	hom
YBR295W::chr00_1	0	PCA1	0.637345	0.263333	-0.779262	Cadmium transporting P-type ATPase; may also have a role in copper and iron homeostasis; S288C and most other lab strains contain a G970R mutation which eliminates normal cadmium transport function	Verified	iron ion homeostasis*	ATPase activity, coupled to transmembrane movement of ions, phosphorylative mechanism*	plasma membrane	no	hom
YBR296C::chr00_1	0	PHO89	1.36178	-2.51409	-2.19535	Na+/Pi cotransporter, active in early growth phase; similar to phosphate transporters of Neurospora crassa; transcription regulated by inorganic phosphate concentrations and Pho4p	Verified	phosphate transport	sodium:inorganic phosphate symporter activity	plasma membrane	no	hom
YBR297W::chr00_1	0	MAL33	2.66627	1.98465	2.74869	MAL-activator protein, part of complex locus MAL3; nonfunctional in genomic reference strain S288C	Verified	regulation of transcription, DNA-dependent*	transcription factor activity	nucleus	no	hom
YBR298C::chr00_1	0	MAL31	2.84381	0.694236	1.32204	Maltose permease, high-affinity maltose transporter (alpha-glucoside transporter); encoded in the MAL3 complex locus; member of the 12 transmembrane domain superfamily of sugar transporters; functional in genomic reference strain S288C	Verified	alpha-glucoside transport	alpha-glucoside:hydrogen symporter activity	membrane fraction	no	hom
YBR299W::chr00_17a	0	MAL32	-1.44063	-0.49256	0.847101	Maltase (alpha-D-glucosidase), inducible protein involved in maltose catabolism; encoded in the MAL3 complex locus; functional in genomic reference strain S288C	Verified	maltose catabolic process	alpha-glucosidase activity	cellular component unknown	no	hom
YBR300C::chr00_1	0	YBR300C	3.50953	-0.614009	-0.357467		Dubious				no	hom
YBR301W::chr00_16a	0	DAN3	3.13536	2.03045	2.40099	Cell wall mannoprotein with similarity to Tir1p, Tir2p, Tir3p, and Tir4p; expressed under anaerobic conditions, completely repressed during aerobic growth	Verified	biological process unknown	molecular function unknown	cell wall (sensu Fungi)	no	hom
YCL001W-A::chr00_1	0	YCL001W-A	2.86143	-1.58729	-1.27565		Uncharacterized	biological process unknown	molecular function unknown	cellular component unknown	no	hom
YCL001W::chr3_1	0	RER1	1.67478	0.515831	1.49916	Protein involved in retention of membrane proteins, including Sec12p, in the ER; localized to Golgi; functions as a retrieval receptor in returning membrane proteins to the ER	Verified	ER to Golgi vesicle-mediated transport*	molecular function unknown	ER to Golgi transport vesicle*	no	hom
YCL002C::chr3_1	0	YCL002C	0.600861	2.40554	2.74163		Uncharacterized	biological process unknown	molecular function unknown	cellular component unknown	no	hom
YCL003W::chr3_1	0	PGS1_p	2.6091	1.41322	1.71175	Phosphatidylglycerolphosphate synthase, catalyzes the synthesis of phosphatidylglycerolphosphate from CDP-diacylglycerol and sn-glycerol 3-phosphate in the first committed and rate-limiting step of cardiolipin biosynthesis	Verified	phospholipid biosynthetic process	CDP-diacylglycerol-glycerol-3-phosphate 3-phosphatidyltransferase activity	mitochondrion	yes	het
YCL004W::chr3_1	0	PGS1	2.48963	1.62962	2.2017	Phosphatidylglycerolphosphate synthase, catalyzes the synthesis of phosphatidylglycerolphosphate from CDP-diacylglycerol and sn-glycerol 3-phosphate in the first committed and rate-limiting step of cardiolipin biosynthesis	Verified	phospholipid biosynthetic process	CDP-diacylglycerol-glycerol-3-phosphate 3-phosphatidyltransferase activity	mitochondrion	yes	het
YCL005W::chr3_1	0	LDB16	0.162673	0.915359	1.19599	Protein of unknown function; null mutant cells display decreased net negative charge of the cell surface; the authentic, non-tagged protein is detected in highly purified mitochondria in high-throughput studies	Verified	biological process unknown	molecular function unknown	mitochondrion*	no	hom
YCL006C::chr3_1/chr00_12	0	YCL006C_d	3.69074	4.00943	3.98017		Deleted				no	hom
YCL007C::chr3_1	0	YCL007C					Dubious				no	hom
YCL008C::chr3_1	0	STP22	0.159938	1.97988	2.31144	Component of the ESCRT-I complex, which is involved in ubiquitin-dependent sorting of proteins into the endosome; homologous to the mouse and human Tsg101 tumor susceptibility gene; mutants exhibit a Class E Vps phenotype	Verified	telomere maintenance*	protein binding	endosome*	no	hom
YCL009C::chr3_1	0	ILV6	2.9722	0.410631	1.21643	Regulatory subunit of acetolactate synthase, which catalyzes the first step of branched-chain amino acid biosynthesis; enhances activity of the Ilv2p catalytic subunit, localizes to mitochondria	Verified	branched chain family amino acid biosynthetic process	enzyme regulator activity*	mitochondrion*	no	hom
YCL010C::chr3_1	0	SGF29	0.233889	3.05239	3.63179	SaGa associated Factor 29kDa; Probable 29kKDa Subunit of SAGA histone acetyltransferase complex	Verified	histone acetylation	molecular function unknown	SAGA complex	no	hom
YCL011C::chr3_1	0	GBP2	1.29199	2.52987	2.33192	Poly(A+) RNA-binding protein, involved in the export of mRNAs from the nucleus to the cytoplasm; similar to Hrb1p and Npl3p; also binds single-stranded telomeric repeat sequence in vitro	Verified	telomere maintenance*	RNA binding*	nucleus	no	hom
YCL012W::chr3_1	0	BUD3_p	2.5058	3.13801	3.26374	Protein involved in bud-site selection and required for axial budding pattern; localizes with septins to bud neck in mitosis and may constitute an axial landmark for next round of budding	Verified	cytokinesis*	molecular function unknown	bud neck*	no	hom
YCL013W::chr3_1	0	YCL013W_d	0.348925	3.24992	3.52213		Deleted				no	hom
YCL014W::chr3_1	0	BUD3	1.67864	3.10159	3.76554	Protein involved in bud-site selection and required for axial budding pattern; localizes with septins to bud neck in mitosis and may constitute an axial landmark for next round of budding	Verified	cytokinesis*	molecular function unknown	bud neck*	no	hom
YCL016C::chr3_1	0	DCC1	0.826103	0.323646	0.43574	Subunit of a complex with Ctf8p and Ctf18p that shares some components with Replication Factor C, required for sister chromatid cohesion and telomere length maintenance	Verified	telomere maintenance*	molecular function unknown	DNA replication factor C complex	no	hom
YCL017C::chr3_1	0	NFS1				Cysteine desulfurase involved in iron-sulfur cluster (Fe/S) biogenesis; required for the post-transcriptional thio-modification of mitochondrial and cytoplasmic tRNAs; essential protein located predominantly in mitochondria	Verified	iron ion homeostasis*	cystathionine gamma-lyase activity*	nucleus*	yes	het
YCL022C::chr00_12	0	YCL022C	2.72651	2.42169	1.54414		Dubious				no	hom
YCL023C::chr3_1/chr00_12	0	YCL023C	3.0529	1.50264	2.67194		Dubious				no	hom
YCL024W::chr3_1	0	KCC4	1.68523	2.59082	2.27296	Protein kinase of the bud neck involved in the septin checkpoint, associates with septin proteins, negatively regulates Swe1p by phosphorylation, shows structural homology to bud neck kinases Gin4p and Hsl1p	Verified	protein amino acid phosphorylation*	protein kinase activity	bud neck	no	hom
YCL025C::chr3_1	0	AGP1	2.21639	2.23705	3.16379	Low-affinity amino acid permease with broad substrate range, involved in uptake of asparagine, glutamine, and other amino acids; expression is regulated by the SPS plasma membrane amino acid sensor system (Ssy1p-Ptr3p-Ssy5p)	Verified	amino acid transport	amino acid transporter activity*	plasma membrane	no	hom
YCL026C-A::chr00_16a	0	FRM2	2.95345	1.58536	1.63002	Protein of unknown function, involved in the integration of lipid signaling pathways with cellular homeostasis	Verified	negative regulation of fatty acid metabolic process	molecular function unknown	cytoplasm*	no	hom
YCL026C::chr3_1	0	YCL026C_d	5.1742	0.481911	1.95188		Deleted				no	hom
YCL027W::chr3_1	0	FUS1	2.76615	2.90017	3.68079	Membrane protein localized to the shmoo tip, required for cell fusion; expression regulated by mating pheromone; proposed to coordinate signaling, fusion, and polarization events required for fusion; potential Cdc28p substrate	Verified	conjugation with cellular fusion*	molecular function unknown	plasma membrane*	no	hom
YCL028W::chr3_1	0	RNQ1	0.941694	1.86836	1.67675	[PIN(+)] prion, an infectious protein conformation that is generally an ordered protein aggregate	Verified	biological process unknown	molecular function unknown	cytosol	no	hom
YCL029C::chr3_1	0	BIK1	-1.48385	1.78474	-1.38123	Microtubule-associated protein, component of the interface between microtubules and kinetochore, involved in sister chromatid separation; essential in polyploid cells but not in haploid or diploid cells; ortholog of mammalian CLIP-170	Verified	mitotic spindle organization and biogenesis in nucleus*	microtubule binding	spindle pole body*	no	hom
YCL030C::chr3_1	0	HIS4	-2.2065	1.26162	1.24245	Multifunctional enzyme containing phosphoribosyl-ATP pyrophosphatase, phosphoribosyl-AMP cyclohydrolase, and histidinol dehydrogenase activities; catalyzes the second, third, ninth and tenth steps in histidine biosynthesis	Verified	histidine biosynthetic process	phosphoribosyl-ATP diphosphatase activity*	intracellular	no	hom
YCL031C::chr3_1	0	RRP7	1.11757	1.90957	2.30335	Essential protein involved in rRNA processing and ribosome biogenesis	Verified	35S primary transcript processing*	molecular function unknown	nucleus*	yes	het
YCL032W::chr3_1	0	STE50	4.81392	1.58527	3.61579	Protein involved in mating response, invasive/filamentous growth, and osmotolerance, acts as an adaptor that links G protein-associated Cdc42p-Ste20p complex to the effector Ste11p to modulate signal transduction	Verified	pheromone-dependent signal transduction during conjugation with cellular fusion*	protein kinase regulator activity*	cytoplasm	no	hom
YCL033C::chr3_1	0	YCL033C	3.38733	1.96177	2.41567		Uncharacterized	response to oxidative stress	protein-methionine-R-oxide reductase activity	cellular component unknown	no	hom
YCL034W::chr3_1	0	LSB5	3.11951	1.61095	2.43417	Protein of unknown function; binds Las17p, which is a homolog of human Wiskott-Aldrich Syndrome protein involved in actin patch assembly and actin polymerization	Verified	endocytosis*	molecular function unknown	cell cortex	no	hom
YCL035C::chr00_11	0	GRX1	-0.573252	-0.872662	-0.910419	Hydroperoxide and superoxide-radical responsive heat-stable glutathione-dependent disulfide oxidoreductase with active site cysteine pair; protects cells from oxidative damage	Verified	response to oxidative stress*	thiol-disulfide exchange intermediate activity*	cytoplasm*	no	hom
YCL036W::chr3_1	0	GFD2	2.54085	0.825449	1.27743	Protein of unknown function, identified as a high-copy suppressor of a dbp5 mutation	Uncharacterized	biological process unknown	molecular function unknown	cellular component unknown	no	hom
YCL037C::chr3_1	0	SRO9	1.02088	0.876415	3.50736	Cytoplasmic RNA-binding protein that associates with translating ribosomes; involved in heme regulation of Hap1p as a component of the HMC complex, also involved in the organization of actin filaments; contains a La motif	Verified	translation*	RNA binding	polysome	no	hom
YCL038C::chr00_12	0	ATG22	1.65897	1.94176	2.06151	Protein required for the breakdown of autophagic vesicles in the vacuole during autophagy, putative integral membrane protein that localizes to vacuolar membranes and punctate structures attached to the vacuole	Verified	protein targeting to vacuole*	molecular function unknown	integral to membrane*	no	hom
YCL039W::chr3_1	0	GID7	3.54092	4.28616	2.71499	Protein of unknown function, involved in proteasome-dependent catabolite inactivation of fructose-1,6-bisphosphatase; contains six WD40 repeats; computational analysis suggests that Gid7p and Moh1p have similar functions	Verified	negative regulation of gluconeogenesis	molecular function unknown	cytoplasm*	no	hom
YCL040W::chr3_1	0	GLK1	4.70568	1.73663	2.90021	Glucokinase, catalyzes the phosphorylation of glucose at C6 in the first irreversible step of glucose metabolism; one of three glucose phosphorylating enzymes; expression regulated by non-fermentable carbon sources	Verified	glycolysis*	glucokinase activity	cytosol	no	hom
YCL041C::chr00_11	0	YCL041C	-0.788916	0.741009	1.11575		Dubious				yes	het
YCL042W::chr3_1	0	YCL042W	3.33803	-0.42066	-0.34301		Uncharacterized	biological process unknown	molecular function unknown	cytoplasm	no	hom
YCL043C::chr3_1	0	PDI1	1.72639	3.17558	1.91964	Protein disulfide isomerase, multifunctional protein resident in the endoplasmic reticulum lumen, essential for the formation of disulfide bonds in secretory and cell-surface proteins, unscrambles non-native disulfide bonds	Verified	protein folding	protein disulfide isomerase activity*	endoplasmic reticulum lumen	yes	het
YCL044C::chr3_1	0	MGR1	-0.223297	-1.02507	-0.969833	Subunit, with Yme1p, of the mitochondrial inner membrane i-AAA protease complex, which is responsible for degradation of unfolded or misfolded mitochondrial gene products; required for growth of cells lacking the mitochondrial genome	Verified	mitochondrial genome maintenance	molecular function unknown	mitochondrion*	no	hom
YCL045C::chr3_1	0	YCL045C	0.615771	0.608877	0.213435		Uncharacterized	biological process unknown	molecular function unknown	endoplasmic reticulum	no	hom
YCL046W::chr3_1	0	YCL046W	0.485335	3.24365	1.99751		Dubious				no	hom
YCL047C::chr3_1	0	YCL047C	-1.80469	-4.19247	-4.11341		Uncharacterized	biological process unknown	molecular function unknown	cellular component unknown	no	hom
YCL048W::chr3_1	0	SPS22	-0.850097	3.69525	1.80671	Protein of unknown function, redundant with Sps2p for the organization of the beta-glucan layer of the spore wall	Verified	cell wall organization and biogenesis*	molecular function unknown	plasma membrane	no	hom
YCL049C::chr3_1	0	YCL049C	2.87646	1.52777	2.13721		Uncharacterized	biological process unknown	molecular function unknown	membrane fraction	no	hom
YCL050C::chr3_1	0	APA1	-1.77917	0.210675	0.249264	Diadenosine 5',5''-P1,P4-tetraphosphate phosphorylase I (AP4A phosphorylase), involved in catabolism of bis(5'-nucleosidyl) tetraphosphates; has similarity to Apa2p	Verified	nucleotide metabolic process	bis(5'-nucleosyl)-tetraphosphatase activity	cytoplasm*	no	hom
YCL051W::chr3_1	0	LRE1	1.01219	4.57561	3.49127	Protein involved in control of cell wall structure and stress response; inhibits Cbk1p protein kinase activity; overproduction confers resistance to cell-wall degrading enzymes	Verified	cell wall organization and biogenesis*	transcription regulator activity*	cell wall (sensu Fungi)	no	hom
YCL052C::chr3_1	0	PBN1	2.37826	2.1	3.07389	Essential component of glycosylphosphatidylinositol-mannosyltransferase I, required for the autocatalytic post-translational processing of the protease B precursor Prb1p, localizes to ER in lumenal orientation; homolog of mammalian PIG-X	Verified	ER-associated protein catabolic process*	mannosyltransferase activity	endoplasmic reticulum	yes	het
YCL053C::chr3_1	0	YCL053C_d	0.637068	3.32285	3.13337		Deleted				yes	het
YCL054W::chr3_1	0	SPB1	1.28425	5.03465	3.56036	AdoMet-dependent methyltransferase involved in rRNA processing and 60S ribosomal subunit maturation; methylates G2922 in the tRNA docking site of the large subunit rRNA and in the absence of snR52, U2921; suppressor of PAB1 mutants	Verified	rRNA methylation*	rRNA (uridine-2'-O-)-methyltransferase activity*	nucleus*	yes	het
YCL055W::chr3_1	0	KAR4	4.65321	2.2054	7.75712	Transcription factor required for gene regulation in repsonse to pheromones; also required during meiosis; exists in two forms, a slower-migrating form more abundant during vegetative growth and a faster-migrating form induced by pheromone	Verified	meiosis*	transcription factor activity	cytoplasm*	no	hom
YCL056C::chr3_1	0	YCL056C	0.279857	1.75064	1.60079		Uncharacterized	biological process unknown	molecular function unknown	cytoplasm	no	hom
YCL057W::chr3_1	0	PRD1	-1.14098	1.29271	-0.417598	Zinc metalloendopeptidase, found in the cytoplasm and intermembrane space of mitochondria; with Cym1p, involved in degradation of mitochondrial proteins and of presequence peptides cleaved from imported proteins	Verified	proteolysis	metalloendopeptidase activity*	cytoplasm*	no	hom
YCL058C::chr00_12	0	FYV5	-0.234733	-1.74256	-0.664144	Protein of unknown function, required for survival upon exposure to K1 killer toxin; involved in ion homeostasis	Dubious				no	hom
YCL059C::chr3_1	0	KRR1	2.60038	-0.0176516	0.585188	Essential nucleolar protein required for the synthesis of 18S rRNA and for the assembly of 40S ribosomal subunit	Verified	ribosome biogenesis and assembly*	molecular function unknown	nucleolus*	yes	het
YCL060C::chr3_1	0	MRC1_p	0.828294	3.02919	3.15184	S-phase checkpoint protein found at replication forks, required for DNA replication; also required for Rad53p activation during DNA replication stress, where it forms a replication-pausing complex with Tof1p and is phosphorylated by Mec1p; protein involve	Verified	telomere maintenance*	molecular function unknown	nucleus*	no	hom
YCL061C::chr3_1	0	MRC1	-2.56569	-1.80944	-1.51779	S-phase checkpoint protein found at replication forks, required for DNA replication; also required for Rad53p activation during DNA replication stress, where it forms a replication-pausing complex with Tof1p and is phosphorylated by Mec1p; protein involve	Verified	telomere maintenance*	molecular function unknown	nucleus*	no	hom
YCL062W::chr3_1	0	VAC17_p	0.373639	5.74914	4.50882	Protein involved in vacuole inheritance; acts as a vacuole-specific receptor for myosin Myo2p	Verified	vacuole inheritance	protein anchor	vacuolar membrane	no	hom
YCL063W::chr3_1	0	VAC17	2.30136	0.362424	1.85205	Protein involved in vacuole inheritance; acts as a vacuole-specific receptor for myosin Myo2p	Verified	vacuole inheritance	protein anchor	vacuolar membrane	no	hom
YCL064C::chr3_1	0	CHA1	0.398571	1.82127	2.49547	Catabolic L-serine (L-threonine) deaminase, catalyzes the degradation of both L-serine and L-threonine; required to use serine or threonine as the sole nitrogen source, transcriptionally induced by serine and threonine	Verified	threonine catabolic process*	L-serine ammonia-lyase activity*	mitochondrion*	no	hom
YCL069W::chr3_1	0	VBA3	2.08825	2.73425	3.61329	Permease of basic amino acids in the vacuolar membrane	Verified	basic amino acid transport	basic amino acid permease activity	vacuolar membrane (sensu Fungi)	no	hom
YCL074W::chr00_12	0	YCL074W	-0.947979	1.04782	0.470918			transposition, RNA-mediated	protein binding*	retrotransposon nucleocapsid	no	hom
YCL075W::chr00_12	0	YCL075W	0.844939	0.289637	0.56478			transposition, RNA-mediated	protein binding*	retrotransposon nucleocapsid	no	hom
YCL076W::chr00_12	0	YCL076W	-1.42546	-1.91692	-1.84079		Dubious				no	hom
YCR001W::chr3_1	0	YCR001W	0.0958561	-0.849656	-1.33061		Dubious				no	hom
YCR002C::chr3_1	0	CDC10	-1.49659	2.68955	1.56011	Component of the septin ring of the mother-bud neck that is required for cytokinesis; septins recruit proteins to the neck and can act as a barrier to diffusion at the membrane, and they comprise the 10nm filaments seen with EM	Verified	cell wall organization and biogenesis*	GTPase activity*	bud neck septin ring	no	hom
YCR003W::chr3_1	0	MRPL32	-1.4992	1.83871	0.556321	Mitochondrial ribosomal protein of the large subunit	Verified	translation	structural constituent of ribosome	mitochondrion*	no	hom
YCR004C::chr3_1	0	YCP4	-0.567475	4.14137	2.36725	Protein of unknown function, has sequence and structural similarity to flavodoxins; the authentic, non-tagged protein is detected in highly purified mitochondria in high-throughput studies	Verified	biological process unknown	electron carrier activity	cytoplasm*	no	hom
YCR005C::chr3_1	0	CIT2	0.729384	-0.711617	-0.142449	Citrate synthase, catalyzes the condensation of acetyl coenzyme A and oxaloacetate to form citrate, peroxisomal isozyme involved in glyoxylate cycle; expression is controlled by Rtg1p and Rtg2p transcription factors	Verified	glutamate biosynthetic process*	citrate (Si)-synthase activity	mitochondrion*	no	hom
YCR006C::chr3_1	0	YCR006C	4.0965	2.31858	1.14966		Dubious				no	hom
YCR007C::chr3_1	0	YCR007C	2.05993	-0.797174	-1.03906		Uncharacterized	biological process unknown	molecular function unknown	cellular component unknown	no	hom
YCR008W::chr3_1	0	SAT4	1.9564	1.70995	1.14653	Ser/Thr protein kinase involved in salt tolerance; funtions in regulation of Trk1p-Trk2p potassium transporter; partially redundant with Hal5p; has similarity to Npr1p	Verified	G1/S transition of mitotic cell cycle*	protein kinase activity	cellular component unknown	no	hom
YCR009C::chr3_1	0	RVS161	1.48447	1.56896	0.646503	Amphiphysin-like lipid raft protein; subunit of a complex (Rvs161p-Rvs167p) that regulates polarization of the actin cytoskeleton, endocytosis, cell polarity, cell fusion and viability following starvation or osmotic stress	Verified	endocytosis*	cytoskeletal protein binding	actin cortical patch*	no	hom
YCR010C::chr3_1	0	ADY2	1.73586	5.07586	4.80659	Acetate transporter required for normal sporulation	Verified	meiosis*	ammonium transporter activity*	mitochondrion*	no	hom
YCR011C::chr3_1	0	ADP1	1.15034	0.84995	1.74913	Putative ATP-dependent permease of the ABC transporter family of proteins	Verified	transport	ATPase activity, coupled to transmembrane movement of substances	cytoplasm*	no	hom
YCR012W::chr00_11	0	PGK1	0.114907	-2.66601	-2.89788	3-phosphoglycerate kinase, catalyzes transfer of high-energy phosphoryl groups from the acyl phosphate of 1,3-bisphosphoglycerate to ADP to produce ATP; key enzyme in glycolysis and gluconeogenesis	Verified	glycolysis*	phosphoglycerate kinase activity	cytoplasm*	yes	het
YCR012W::chr3_1	0	PGK1	-1.1114	-1.26942	-1.67031	3-phosphoglycerate kinase, catalyzes transfer of high-energy phosphoryl groups from the acyl phosphate of 1,3-bisphosphoglycerate to ADP to produce ATP; key enzyme in glycolysis and gluconeogenesis	Verified	glycolysis*	phosphoglycerate kinase activity	cytoplasm*	yes	het
YCR013C::chr00_11	0	YCR013C	-1.13936	0.0321967	-0.161103		Dubious				yes	het
YCR013C::chr3_1	0	YCR013C	1.33213	4.41302	3.40133		Dubious				yes	het
YCR014C::chr3_1	0	POL4	1.98979	2.79966	3.84164	DNA polymerase IV, undergoes pair-wise interactions with Dnl4p-Lif1p and Rad27p to mediate repair of DNA double-strand breaks by non-homologous end joining (NHEJ); homologous to mammalian DNA polymerase beta	Verified	double-strand break repair via nonhomologous end joining*	beta DNA polymerase activity	nucleus	no	hom
YCR015C::chr3_1	0	YCR015C	-0.452881	-0.627853	-0.900021		Uncharacterized	biological process unknown	molecular function unknown	cellular component unknown	no	hom
YCR016W::chr3_1	0	YCR016W	0.000670411	0.968751	0.925783		Uncharacterized	ribosome biogenesis and assembly	molecular function unknown	nucleus*	no	hom
YCR017C::chr3_1	0	CWH43	-0.366654	5.69421	2.25686	Putative sensor/transporter protein involved in cell wall biogenesis; contains 14-16 transmembrane segments and several putative glycosylation and phosphorylation sites; null mutation is synthetically lethal with pkc1 deletion	Verified	cell wall organization and biogenesis*	molecular function unknown	bud neck*	no	hom
YCR019W::chr3_1	0	MAK32	-1.5648	-3.36109	-3.65112	Protein necessary for structural stability of L-A double-stranded RNA-containing particles	Verified	interspecies interaction between organisms	molecular function unknown	cellular component unknown	no	hom
YCR020C-A::chr3_1	0	MAK31	3.17742	3.08327	2.9669	Non-catalytic subunit of N-terminal acetyltransferase of the NatC type; required for replication of dsRNA virus; member of the Sm protein family	Verified	telomere maintenance*	peptide alpha-N-acetyltransferase activity	NatC complex	no	hom
YCR020C::chr3_1	0	PET18	1.33669	2.84547	2.72761	Protein required for respiratory growth and stability of the mitochondrial genome	Verified	mitochondrion organization and biogenesis*	molecular function unknown	cellular component unknown	no	hom
YCR020W-B::chr00_1	0	HTL1	1.13715	1.66847	1.71207	Subunit of the RSC chromatin remodeling complex, a multisubunit complex that functions in transcriptional regulation, chromosome stability and establishing sister chromatid cohesion; involved in telomere maintenance	Verified	telomere maintenance*	chromatin binding	RSC complex	no	hom
YCR021C::chr3_1	0	HSP30	2.34459	-0.788868	-0.76038	Hydrophobic plasma membrane localized, stress-responsive protein that negatively regulates the H(+)-ATPase Pma1p; induced by heat shock, ethanol treatment, weak organic acid, glucose limitation, and entry into stationary phase	Verified	response to stress	molecular function unknown	plasma membrane	no	hom
YCR022C::chr3_1	0	YCR022C	4.93327	1.63632	2.7399		Dubious				no	hom
YCR023C::chr3_1	0	YCR023C	1.69281	2.69169	1.39595		Uncharacterized	biological process unknown	molecular function unknown	cellular component unknown	no	hom
YCR024C-A::chr00_1	0	PMP1	0.298406	3.38449	1.75086	Small single-membrane span proteolipid that functions as a regulatory subunit of the plasma membrane H(+)-ATPase Pma1p, forms unique helix and positively charged cytoplasmic domain that is able to specifically segregate phosphatidylserines	Verified	cation transport	enzyme regulator activity	plasma membrane*	no	hom
YCR024C::chr00_1	0	SLM5	-0.499213	1.06589	1.10785	Mitochondrial asparaginyl-tRNA synthetase	Verified	translation	asparagine-tRNA ligase activity	mitochondrion	no	hom
YCR025C::chr00_1	0	YCR025C	1.56234	0.768702	1.62234		Dubious				no	hom
YCR026C::chr00_1	0	NPP1	4.14924	2.64447	2.50062	Nucleotide pyrophosphatase/phosphodiesterase family member; mediates extracellular nucleotide phosphate hydrolysis along with Npp2p and Pho5p; activity and expression enhanced during conditions of phosphate starvation	Verified	phosphate metabolic process*	nucleoside-triphosphatase activity*	cellular component unknown	no	hom
YCR027C::chr00_1	0	RHB1	-1.01921	4.13715	4.24696	Putative Rheb-related GTPase involved in regulating canavanine resistance and arginine uptake; member of the Ras superfamily of G-proteins	Verified	retrograde transport, endosome to Golgi*	GTPase activity	extrinsic to plasma membrane	no	hom
YCR028C-A::chr00_16a	0	RIM1	0.248856	2.24159	1.93097	Single-stranded DNA-binding protein essential for mitochondrial genome maintenance; involved in mitochondrial DNA replication	Verified	mitochondrial genome maintenance	single-stranded DNA binding	mitochondrion*	no	hom
YCR028C::chr00_1	0	FEN2	0.869302	-0.440961	-1.30387	Plasma membrane H+-pantothenate symporter; confers sensitivity to the antifungal agent fenpropimorph	Verified	endocytosis*	pantothenate transporter activity	plasma membrane	no	hom
YCR030C::chr00_16a	0	SYP1	2.80259	-1.03192	0.252401	Protein with a potential role in actin cytoskeletal organization; overexpression suppresses a pfy1 (profilin) null mutation	Verified	biological process unknown	molecular function unknown	bud neck*	no	hom
YCR031C::chr00_1	0	RPS14A	-2.29912	0.147551	-1.60407	Ribosomal protein 59 of the small subunit, required for ribosome assembly and 20S pre-rRNA processing; mutations confer cryptopleurine resistance; nearly identical to Rps14Bp and similar to E. coli S11 and rat S14 ribosomal proteins	Verified	translation*	structural constituent of ribosome*	cytosolic small ribosomal subunit (sensu Eukaryota)*	no	hom
YCR032W::chr00_16a	0	BPH1	-1.22482	1.43151	0.660678	PProtein homologous to human Chediak-Higashi syndrome and murine Beige proteins, which are implicated in disease syndromes due to defective lysosomal trafficking; mutant phenotype and genetic interactions suggest a role in protein sorting	Verified	cell wall organization and biogenesis*	molecular function unknown	mitochondrion*	no	hom
YCR033W::chr00_16a	0	SNT1	-0.132485	1.15085	0.776835	Subunit of the Set3C deacetylase complex that interacts directly with the Set3C subunit, Sif2p; putative DNA-binding protein	Verified	histone deacetylation*	NAD-dependent histone deacetylase activity*	histone deacetylase complex	no	hom
YCR034W::chr00_1	0	FEN1	-1.2827	2.01168	0.604188	Fatty acid elongase, involved in sphingolipid biosynthesis; acts on fatty acids of up to 24 carbons in length; mutations have regulatory effects on 1,3-beta-glucan synthase, vacuolar ATPase, and the secretory pathway	Verified	vesicle-mediated transport*	fatty acid elongase activity	endoplasmic reticulum*	no	hom
YCR035C::chr00_1	0	RRP43	-0.862604	-0.42706	-1.49924	Protein involved in rRNA processing; component of the exosome 3->5 exonuclease complex with Rrp41p, Rrp42p, Rrp4p and Dis3p; required for efficient maturation of 5.8S, 18S and 25S rRNA	Verified	35S primary transcript processing*	3'-5'-exoribonuclease activity	nuclear exosome (RNase complex)*	yes	het
YCR036W::chr00_1	0	RBK1	-1.39697	0.453603	0.308713	Putative ribokinase	Verified	D-ribose metabolic process	ATP binding*	cytoplasm*	no	hom
YCR037C::chr00_1	0	PHO87	-1.34446	0.794664	0.331665	Low-affinity inorganic phosphate (Pi) transporter, involved in activation of PHO pathway; expression is independent of Pi concentration and Pho4p activity; contains 12 membrane-spanning segments	Verified	telomere maintenance*	inorganic phosphate transporter activity	membrane	no	hom
YCR043C::chr00_1	0	YCR043C	-0.196205	0.66981	0.681179		Uncharacterized	biological process unknown	molecular function unknown	Golgi apparatus	no	hom
YCR044C::chr00_1	0	PER1	-3.1281	-0.446208	-0.476568	Protein of the endoplasmic reticulum, required for GPI-phospholipase A2 activity that remodels the GPI anchor as a prerequisite for association of GPI-anchored proteins with lipid rafts; functionally complemented by human ortholog PERLD1	Verified	GPI anchor biosynthetic process*	molecular function unknown	endoplasmic reticulum*	no	hom
YCR045C::chr00_1	0	YCR045C	0.258292	7.32047	4.1657		Uncharacterized	biological process unknown	serine-type peptidase activity	cellular component unknown	no	hom
YCR046C::chr00_16a	0	IMG1	-2.96349	0.630957	1.30283	Mitochondrial ribosomal protein of the large subunit, required for respiration and for maintenance of the mitochondrial genome	Verified	translation	structural constituent of ribosome	mitochondrion*	no	hom
YCR047C::chr00_16a	0	BUD23				Protein involved in bud-site selection; diploid mutants display a random budding pattern instead of the wild-type bipolar pattern	Verified	bud site selection	S-adenosylmethionine-dependent methyltransferase activity	cytoplasm*	no	hom
YCR048W::chr00_16a	0	ARE1	-1.27347	-0.779541	-1.06761	Acyl-CoA:sterol acyltransferase, isozyme of Are2p; endoplasmic reticulum enzyme that contributes the major sterol esterification activity in the absence of oxygen	Verified	sterol metabolic process	sterol O-acyltransferase activity	endoplasmic reticulum	no	hom
YCR049C::chr00_1	0	YCR049C	-0.146638	1.08796	0.251296		Dubious				no	hom
YCR050C::chr00_1	0	YCR050C	-0.920765	-0.00707812	-0.0070494		Uncharacterized	biological process unknown	molecular function unknown	cellular component unknown	no	hom
YCR051W::chr00_1	0	YCR051W	0.199712	1.68354	1.31179		Uncharacterized	biological process unknown	molecular function unknown	cytoplasm*	no	hom
YCR052W::chr00_1	0	RSC6	-1.93017	-2.33128	-2.16929	One of 15 subunits of the 'Remodel the Structure of Chromatin' (RSC) complex; essential for mitotic growth; homolog of SWI/SNF subunit Swp73p	Verified	chromatin remodeling*	DNA-dependent ATPase activity	RSC complex	yes	het
YCR053W::chr00_16a	0	THR4	-0.00390237	1.26576	1.45892	Threonine synthase, conserved protein that catalyzes formation of threonine from 0-phosphohomoserine; expression is regulated by the GCN4-mediated general amino acid control pathway	Verified	endocytosis*	threonine synthase activity	cytoplasm*	no	hom
YCR054C::chr00_16a	0	CTR86	-0.907357	1.67706	-0.266913	Essential protein of unknown function	Verified	biological process unknown	molecular function unknown	cytoplasm	yes	het
YCR057C::chr00_16a	0	PWP2	3.912	3.35893	3.67111	Conserved 90S pre-ribosomal component essential for proper endonucleolytic cleavage of the 35 S rRNA precursor at A0, A1, and A2 sites; contains eight WD-repeats; PWP2 deletion leads to defects in cell cycle and bud morphogenesis	Verified	ribosome biogenesis and assembly*	snoRNA binding	cytoplasm*	yes	het
YCR059C::chr00_1	0	YIH1	1.11716	2.97683	0.0754045	Protein that inhibits activation of Gcn2p, an eIF2 alpha subunit protein kinase, by competing for Gcn1p binding, thus impacting gene expression in response to starvation; has sequence and functional similarity to the mouse IMPACT gene	Verified	regulation of amino acid metabolic process	molecular function unknown	cytoplasm*	no	hom
YCR060W::chr00_16a	0	TAH1				HSP90 cofactor; interacts with Hsp82p, Pih1p, Rvb1 and Rvb2, contains a single TPR domain with at least two TPR motifs	Verified	protein folding	chaperone binding	cytoplasm*	no	hom
YCR061W::chr00_1	0	YCR061W	-1.17124	1.38271	1.31525		Uncharacterized	regulation of cell size	molecular function unknown	cytoplasm	no	hom
YCR062W::chr00_16a	0	YCR061W_p	1.53577	2.41614	2.55836		Uncharacterized	regulation of cell size	molecular function unknown	cytoplasm	no	hom
YCR063W::chr00_1	0	BUD31	-1.49445	0.694799	2.76832	Protein involved in bud-site selection; analysis of integrated high-throughput datasets predicts an involvement in RNA splicing; diploid mutants display a random budding pattern instead of the wild-type bipolar pattern	Verified	bud site selection*	molecular function unknown	nucleus	no	hom
YCR064C::chr00_16a	0	YCR064C	-1.51007	-1.21269	-1.0572		Dubious				no	hom
YCR065W::chr00_1	0	HCM1	-1.66961	-2.04547	-2.57517	Forkhead transcription factor that drives S-phase specific expression of genes involved in chromosome segregation, spindle dynamics, and budding; suppressor of calmodulin mutants with specific SPB assembly defects; telomere maintenance role	Verified	telomere maintenance*	DNA binding*	nucleus	no	hom
YCR066W::chr00_1	0	RAD18	-2.77938	-2.17991	-1.81497	Protein involved in postreplication repair; binds single-stranded DNA and has single-stranded DNA dependent ATPase activity; forms heterodimer with Rad6p; contains RING-finger motif	Verified	DNA repair*	DNA-dependent ATPase activity*	nuclear chromatin	no	hom
YCR067C::chr00_16a	0	SED4				Integral endoplasmic reticulum membrane protein, functions as a positive regulator of Sar1p probably through inhibition of GTPase activation by Sec23p; binds Sec16p, participates in vesicle formation, similar to Sec12p	Verified	ER to Golgi vesicle-mediated transport	molecular function unknown	endoplasmic reticulum*	no	hom
YCR068W::chr00_1	0	ATG15	-1.32779	-1.13377	-1.0537	Lipase, required for intravacuolar lysis of autophagic bodies; located in the endoplasmic reticulum membrane and targeted to intravacuolar vesicles during autophagy via the multivesicular body (MVB) pathway	Verified	autophagy*	lipase activity	integral to membrane*	no	hom
YCR069W::chr00_16a	0	CPR4	1.94465	2.37928	2.20221	Peptidyl-prolyl cis-trans isomerase (cyclophilin), catalyzes the cis-trans isomerization of peptide bonds N-terminal to proline residues; has a potential role in the secretory pathway	Verified	biological process unknown	peptidyl-prolyl cis-trans isomerase activity	membrane	no	hom
YCR071C::chr00_1	0	IMG2				Mitochondrial ribosomal protein of the small subunit	Verified	translation*	structural constituent of ribosome	mitochondrion*	no	hom
YCR072C::chr00_16a	0	RSA4	0.922298	-0.000371492	0.19098	WD-repeat protein involved in ribosome biogenesis; may interact with ribosomes; required for maturation and efficient intra-nuclear transport or pre-60S ribosomal subunits, localizes to the nucleolus	Verified	ribosome biogenesis and assembly*	molecular function unknown	nucleolus*	yes	het
YCR073C::chr00_16a	0	SSK22	2.1892	1.66509	1.82121	MAP kinase kinase kinase of the HOG1 mitogen-activated signaling pathway; functionally redundant with, and homologous to, Ssk2p; interacts with and is activated by Ssk1p; phosphorylates Pbs2p	Verified	protein amino acid phosphorylation*	MAP kinase kinase kinase activity	cellular component unknown	no	hom
YCR073W-A::chr00_1	0	SOL2	0.152762	0.331167	0.218056	Protein with a possible role in tRNA export; shows similarity to 6-phosphogluconolactonase non-catalytic domains but does not exhibit this enzymatic activity; homologous to Sol1p, Sol3p, and Sol4p	Verified	telomere maintenance*	molecular function unknown*	cytoplasm*	no	hom
YCR075C::chr00_16a	0	ERS1	0.210382	0.291306	-0.304886	Protein with similarity to human cystinosin, which is a H(+)-driven transporter involved in L-cystine export from lysosomes and implicated in the disease cystinosis; contains seven transmembrane domains	Verified	L-cystine transport	L-cystine transporter activity	integral to membrane*	no	hom
YCR076C::chr00_1	0	YCR076C	-0.779647	-1.24039	-1.62975		Uncharacterized	biological process unknown	molecular function unknown	cellular component unknown	no	hom
YCR077C::chr00_1	0	PAT1	1.97245	-2.33191	-1.05566	Topoisomerase II-associated deadenylation-dependent mRNA-decapping factor; also required for faithful chromosome transmission, maintenance of rDNA locus stability, and protection of mRNA 3'-UTRs from trimming; functionally linked to Pab1p	Verified	chromosome segregation*	molecular function unknown	cytosolic small ribosomal subunit (sensu Eukaryota)*	no	hom
YCR079W::chr00_1	0	PTC6	0.583829	3.72594	2.91158	Phosphoprotein phosphatase type 2C similar to mammalian PP1Ks; involved in mitophagy; localized to mitochondrial inner membrane space; null mutant is sensitive to rapamycin	Verified	mitochondrion degradation*	protein phosphatase type 2C activity	mitochondrion*	no	hom
YCR081W::chr00_1	0	SRB8	-0.847642	0.631081	1.21801	Subunit of the RNA polymerase II mediator complex; associates with core polymerase subunits to form the RNA polymerase II holoenzyme; essential for transcriptional regulation; involved in glucose repression	Verified	telomere maintenance*	RNA polymerase II transcription mediator activity	transcription factor complex	no	hom
YCR082W::chr00_1	0	AHC2	0.169223	1.36231	0.301562	Protein of unknown function, putative transcriptional regulator; proposed to be a Ada Histone acetyltransferase complex component; GFP tagged protein is localized to the cytoplasm and nucleus	Uncharacterized	telomere maintenance	molecular function unknown	cytoplasm*	no	hom
YCR083W::chr00_16a	0	TRX3	0.898653	1.56075	1.16662	Mitochondrial thioredoxin, highly conserved oxidoreductase required to maintain the redox homeostasis of the cell, forms the mitochondrial thioredoxin system with Trr2p, redox state is maintained by both Trr2p and Glr1p	Verified	response to oxidative stress	thiol-disulfide exchange intermediate activity	mitochondrion	no	hom
YCR084C::chr00_16a	0	TUP1				General repressor of transcription, forms complex with Cyc8p, involved in the establishment of repressive chromatin structure through interactions with histones H3 and H4, appears to enhance expression of some genes	Verified	negative regulation of transcription*	general transcriptional repressor activity	nucleus	no	hom
YCR085W::chr00_1	0	YCR085W	0.42892	1.50809	0.62444		Dubious				no	hom
YCR086W::chr00_1	0	CSM1	0.979741	-1.76538	-1.59957	Nucleolar protein that forms a complex with Lrs4p which binds Mam1p at kinetochores during meiosis I to mediate accurate chromosome segregation, may be involved in premeiotic DNA replication; possible role in telomere maintenance	Verified	telomere maintenance*	molecular function unknown	nucleolus*	no	hom
YCR087C-A::chr00_1	0	LUG1	1.65507	-0.0801131	0.119241	Putative protein of unknown function; green fluorescent protein (GFP)-fusion protein localizes to the nucleolus; YCR087C-A is not an essential gene	Uncharacterized	biological process unknown	molecular function unknown	nucleolus	no	hom
YCR087W::chr00_1	0	YCR087W	1.10046	0.550562	0.359802		Dubious				no	hom
YCR088W::chr00_16a	0	ABP1	0.67105	0.932636	0.473567	Actin-binding protein of the cortical actin cytoskeleton, important for activation of the Arp2/3 complex that plays a key role actin in cytoskeleton organization	Verified	establishment of cell polarity (sensu Fungi)*	protein binding	cytoplasm*	no	hom
YCR089W::chr00_16a	0	FIG2	2.18955	3.63737	3.0575	Cell wall adhesin, expressed specifically during mating; may be involved in maintenance of cell wall integrity during mating	Verified	cellular morphogenesis during conjugation with cellular fusion*	molecular function unknown	cell wall (sensu Fungi)	no	hom
YCR090C::chr00_2	0	YCR090C	1.57406	9.79931	7.69527		Uncharacterized	biological process unknown	molecular function unknown	cytoplasm*	no	hom
YCR091W::chr00_2	0	KIN82	-1.35344	1	1.19745	Putative serine/threonine protein kinase, most similar to cyclic nucleotide-dependent protein kinase subfamily and the protein kinase C subfamily	Verified	protein amino acid phosphorylation*	protein kinase activity	cellular component unknown	no	hom
YCR092C::chr00_2	0	MSH3	-0.196339	1.95422	1.54869	Mismatch repair protein, forms dimers with Msh2p that mediate repair of insertion or deletion mutations and removal of nonhomologous DNA ends, contains a PCNA (Pol30p) binding motif required for genome stability	Verified	mismatch repair*	Y-form DNA binding*	cytoplasm*	no	hom
YCR093W::chr00_2	0	CDC39	0.335385	-0.345538	-1.00603	Component of the CCR4-NOT complex, which has multiple roles in regulating mRNA levels including regulation of transcription and destabilizing mRNAs by deadenylation; basal transcription factor	Verified	regulation of transcription from RNA polymerase II promoter*	3'-5'-exoribonuclease activity	cytoplasm*	yes	het
YCR094W::chr00_2	0	CDC50	-0.441032	-0.51577	1.61323	Endosomal protein that regulates cell polarity; similar to Ynr048wp and Lem3p	Verified	endocytosis*	phospholipid-translocating ATPase activity	late endosome*	no	hom
YCR095C::chr00_14	0	OCA4	-2.2815	1.18541	-0.71125	Cytoplasmic protein required for replication of Brome mosaic virus in S. cerevisiae, which is a model system for studying replication of positive-strand RNA viruses in their natural hosts	Uncharacterized	biological process unknown	molecular function unknown	cytoplasm	no	hom
YCR098C::chr00_2	0	GIT1	-2.78764	-2.07141	-2.27325	Plasma membrane permease, mediates uptake of glycerophosphoinositol and glycerophosphocholine as sources of the nutrients inositol and phosphate; expression and transport rate are regulated by phosphate and inositol availability	Verified	glycerophosphodiester transport	glycerophosphodiester transporter activity	plasma membrane	no	hom
YCR099C::chr00_2	0	YCR099C	-0.829923	0.490921	0.684782		Uncharacterized	biological process unknown	molecular function unknown	cellular component unknown	no	hom
YCR100C::chr00_2	0	YCR100C	-1.16046	1.71772	1.00514		Uncharacterized	biological process unknown	molecular function unknown	cellular component unknown	no	hom
YCR101C::chr00_2	0	YCR101C	-0.501214	0.472275	-0.229133		Uncharacterized	biological process unknown	molecular function unknown	membrane fraction	no	hom
YCR102C::chr00_2	0	YCR102C	-1.09346	3.29488	-0.587192		Uncharacterized	response to copper ion	molecular function unknown	cellular component unknown	no	hom
YCR102W-A::chr00_14	0	YCR102W-A	-0.911222	-1.2586	-1.16347		Dubious				no	hom
YCR105W::chr00_2	0	ADH7	-1.95337	0.183786	-0.429878	NADPH-dependent cinnamyl alcohol dehydrogenase family member with broad substrate specificity; may be involved in fusel alcohol synthesis	Verified	alcohol metabolic process	alcohol dehydrogenase (NADP+) activity	soluble fraction	no	hom
YCR106W::chr00_2	0	RDS1	-0.106208	0.956407	1.06115	Zinc cluster protein involved in conferring resistance to cycloheximide	Verified	response to xenobiotic stimulus	DNA binding*	nucleus	no	hom
YCR107W::chr00_17a	0	AAD3	-0.730609	-0.9605	-1.04564	Putative aryl-alcohol dehydrogenase with similarity to P. chrysosporium aryl-alcohol dehydrogenase; mutational analysis has not yet revealed a physiological role	Verified	aldehyde metabolic process	aryl-alcohol dehydrogenase activity	cellular component unknown	no	hom
YDL001W::chr4_1	0	RMD1	0.813594	3.89463	2.81302	Cytoplasmic protein required for sporulation	Verified	biological process unknown	molecular function unknown	cytoplasm	no	hom
YDL002C::chr4_1	0	NHP10	1.87481	4.14197	4.49494	Protein related to mammalian high mobility group proteins; likely component of the INO80 complex, which is an ATP-dependent chromatin-remodeling complex	Verified	chromatin remodeling	molecular function unknown	nucleus*	no	hom
YDL003W::chr4_1	0	MCD1	1.00902	4.65745	4.24017	Essential protein required for sister chromatid cohesion in mitosis and meiosis; subunit of the cohesin complex; expression is cell cycle regulated and peaks in S phase	Verified	mitotic sister chromatid cohesion*	molecular function unknown	nucleus*	yes	het
YDL004W::chr4_1	0	ATP16	0.0249463	6.23373	4.12878	Delta subunit of the central stalk of mitochondrial F1F0 ATP synthase, which is a large, evolutionarily conserved enzyme complex required for ATP synthesis	Verified	ATP synthesis coupled proton transport	hydrogen ion transporting ATP synthase activity, rotational mechanism	mitochondrion*	yes	het
YDL006W::chr4_1	0	PTC1	-0.1412	2.37085	2.3356	Type 2C protein phosphatase (PP2C); inactivates the osmosensing MAPK cascade by dephosphorylating Hog1p; mutation delays mitochondrial inheritance; deletion reveals defects in precursor tRNA splicing, sporulation and cell separation	Verified	telomere maintenance*	protein phosphatase type 2C activity	cytoplasm*	no	hom
YDL007W::chr4_1	0	RPT2	-0.372495	-1.05115	-0.486688	One of six ATPases of the 19S regulatory particle of the 26S proteasome involved in the degradation of ubiquitinated substrates; required for normal peptide hydrolysis by the core 20S particle	Verified	ubiquitin-dependent protein catabolic process	ATPase activity*	nucleus*	yes	het
YDL008W::chr4_1	0	APC11	1.573	1.07614	2.53237	Catalytic core subunit of the Anaphase-Promoting Complex/Cyclosome (APC/C), which is a ubiquitin-protein ligase required for degradation of anaphase inhibitors, including mitotic cyclins, during the metaphase/anaphase transition	Verified	mitotic sister chromatid segregation*	protein binding*	anaphase-promoting complex	yes	het
YDL009C::chr4_1	0	YDL009C	1.43187	1.0667	2.55226		Dubious				no	hom
YDL010W::chr4_1	0	YDL010W	-0.70605	1.29988	0.053626		Uncharacterized	biological process unknown	molecular function unknown	vacuole (sensu Fungi)	no	hom
YDL011C::chr4_1	0	YDL011C	0.400917	-0.891867	-0.0455521		Dubious				no	hom
YDL012C::chr4_1	0	YDL012C	2.09949	5.12668	5.8367		Uncharacterized	biological process unknown	molecular function unknown	plasma membrane	no	hom
YDL013W::chr4_1	0	HEX3				Protein containing a RING finger domain that interacts with Slx8p; mutant phenotypes and genetic interactions suggest a role in sumoylation and in genome stability	Verified	telomere maintenance*	molecular function unknown	cellular component unknown	no	hom
YDL014W::chr4_1	0	NOP1	-0.9839	2.01707	2.19892	Nucleolar protein, component of the small subunit processome complex, which is required for processing of pre-18S rRNA; has similarity to mammalian fibrillarin	Verified	ribosome biogenesis and assembly*	methyltransferase activity	nucleolus*	yes	het
YDL015C::chr4_1	0	TSC13	2.11162	1.8945	3.84327	Enoyl reductase that catalyzes the last step in each cycle of very long chain fatty acid elongation, localizes to the ER, highly enriched in a structure marking nuclear-vacuolar junctions, coimmunoprecipitates with elongases Fen1p and Sur4p	Verified	very-long-chain fatty acid metabolic process	oxidoreductase activity	mitochondrion*	yes	het
YDL016C::chr4_1	0	YDL016C	1.81087	1.95812	1.46629		Dubious				yes	het
YDL017W::chr4_1	0	CDC7	-0.545539	-0.797405	-0.679502	DDK (Dbf4-dependent kinase) catalytic subunit required for firing origins and replication fork progression in mitosis through phosphorylation of Mcm2-7p complexes and Cdc45p; kinase activity correlates with cyclical DBF4 expression	Verified	protein amino acid phosphorylation*	protein serine/threonine kinase activity	nucleus*	yes	het
YDL018C::chr4_1	0	ERP3	-0.32554	0.849334	1.52769	Protein with similarity to Emp24p and Erv25p, member of the p24 family involved in ER to Golgi transport	Verified	secretory pathway	molecular function unknown	integral to membrane	no	hom
YDL019C::chr4_1	0	OSH2	0.24819	2.98931	2.19321	Member of an oxysterol-binding protein family with seven members in S. cerevisiae; family members have overlapping, redundant functions in sterol metabolism and collectively perform a function essential for viability	Verified	endocytosis*	phosphatidylinositol binding*	endoplasmic reticulum*	no	hom
YDL020C::chr4_1	0	RPN4	1.48967	-0.881459	1.63199	Transcription factor that stimulates expression of proteasome genes; Rpn4p levels are in turn regulated by the 26S proteasome in a negative feedback control mechanism; RPN4 is transcriptionally regulated by various stress responses	Verified	telomere maintenance*	transcription factor activity*	proteasome regulatory particle (sensu Eukaryota)	no	hom
YDL021W::chr4_1	0	GPM2	-0.115509	0.447945	0.0963373	Homolog of Gpm1p phosphoglycerate mutase which converts 3-phosphoglycerate to 2-phosphoglycerate in glycolysis; may be non-functional derivative of a gene duplication event	Verified	biological process unknown	molecular function unknown*	cytoplasm*	no	hom
YDL022W::chr4_1	0	GPD1	-1.25962	1.77159	2.50739	NAD-dependent glycerol-3-phosphate dehydrogenase, key enzyme of glycerol synthesis, essential for growth under osmotic stress; expression regulated by high-osmolarity glycerol response pathway; homolog of Gpd2p	Verified	NADH oxidation*	glycerol-3-phosphate dehydrogenase (NAD+) activity	cytosol*	no	hom
YDL023C::chr4_1	0	YDL023C	-0.805908	-0.577468	-0.755168		Dubious				no	hom
YDL024C::chr4_1	0	DIA3	-1.13182	-0.900536	-0.858887	Protein of unknown function, involved in invasive and pseudohyphal growth	Verified	pseudohyphal growth*	acid phosphatase activity	cell wall (sensu Fungi)	no	hom
YDL025C::chr4_1	0	YDL025C	0.206774	0.196782	-0.155647		Uncharacterized	biological process unknown	protein kinase activity	cellular component unknown	no	hom
YDL026W::chr4_1	0	YDL026W	-0.681726	-0.598212	-0.155899		Dubious				no	hom
YDL027C::chr4_1	0	YDL027C	0.166818	-1.59271	-1.23303		Uncharacterized	biological process unknown	molecular function unknown	mitochondrion	no	hom
YDL028C::chr4_1	0	MPS1	0.0452675	2.42932	1.4474	Dual-specificity kinase required for spindle pole body (SPB) duplication and spindle checkpoint function; substrates include SPB proteins Spc42p, Spc110p, and Spc98p, mitotic exit network protein Mob1p, and checkpoint protein Mad1p	Verified	mitotic spindle checkpoint*	protein threonine/tyrosine kinase activity	spindle pole body*	yes	het
YDL029W::chr4_1	0	ARP2	-0.542959	1.06611	1.29107	Essential component of the Arp2/3 complex, which is a highly conserved actin nucleation center required for the motility and integrity of actin patches; involved in endocytosis and membrane growth and polarity	Verified	actin filament organization*	structural constituent of cytoskeleton*	mitochondrion*	yes	het
YDL030W::chr4_1	0	PRP9	-1.59298	1.04705	2.04506	Subunit of the SF3a splicing factor complex, required for spliceosome assembly; acts after the formation of the U1 snRNP-pre-mRNA complex	Verified	nuclear mRNA splicing, via spliceosome	RNA binding	snRNP U2	yes	het
YDL031W::chr00_17a	0	DBP10	-1.89367	1.49913	0.0337013	Putative ATP-dependent RNA helicase of the DEAD-box protein family, constituent of 66S pre-ribosomal particles; essential protein involved in ribosome biogenesis	Verified	ribosome biogenesis and assembly*	ATP-dependent RNA helicase activity	nucleolus	yes	het
YDL032W::chr4_1	0	YDL032W	-1.73948	-1.33058	-0.916514		Dubious				no	hom
YDL033C::chr4_1	0	SLM3	-2.21002	2.31028	0.161013	tRNA-specific 2-thiouridylase, responsible for 2-thiolation of the wobble base of mitochondrial tRNAs; human ortholog is implicated in myoclonus epilepsy associated with ragged red fibers (MERRF)	Uncharacterized	translation*	tRNA (5-methylaminomethyl-2-thiouridylate)-methyltransferase activity	mitochondrion	no	hom
YDL034W::chr4_1	0	YDL034W	0.216274	3.83745	3.9537		Dubious				no	hom
YDL035C::chr4_1	0	GPR1	-1.90768	1.45373	0.246934	Plasma membrane G protein coupled receptor (GPCR) that interacts with the heterotrimeric G protein alpha subunit, Gpa2p, and with Plc1p; sensor that integrates nutritional signals with the modulation of cell fate via PKA and cAMP synthesis	Verified	pseudohyphal growth*	G-protein coupled receptor activity	plasma membrane	no	hom
YDL036C::chr4_1	0	PUS9	-0.395306	0.63731	0.430575	Mitochondrial tRNA pseudouridine synthase involved in pseudouridylation of mitochondrial tRNAs at position 32	Verified	tRNA pseudouridine synthesis	tRNA-pseudouridine synthase activity	cytoplasm*	no	hom
YDL037C::chr4_1	0	BSC1	2.07135	4.94572	2.76307	Protein of unconfirmed function, similar to cell surface flocculin Muc1p; ORF exhibits genomic organization compatible with a translational readthrough-dependent mode of expression	Verified	biological process unknown	molecular function unknown	cellular component unknown	no	hom
YDL038C::chr4_1	0	YDL038C	-0.55192	1.64817	0.0693846		Uncharacterized	biological process unknown*	molecular function unknown	cellular component unknown	no	hom
YDL039C::chr4_1	0	PRM7	1.38424	4.82753	5.32776	Pheromone-regulated protein, predicted to have one transmembrane segment; promoter contains Gcn4p binding elements	Verified	response to drug*	molecular function unknown	integral to membrane	no	hom
YDL040C::chr4_1	0	NAT1	-0.326506	1.47999	0.713059	Subunit of the N-terminal acetyltransferase NatA (Nat1p, Ard1p, Nat5p); N-terminally acetylates many proteins, which influences multiple processes such as the cell cycle, heat-shock resistance, mating, sporulation, and telomeric silencing	Verified	N-terminal protein amino acid acetylation	peptide alpha-N-acetyltransferase activity	mitochondrion*	no	hom
YDL041W::chr4_1	0	YDL041W	-0.864165	0.325271	0.0713155		Dubious				no	hom
YDL043C::chr4_1	0	PRP11	1.55056	2.15682	2.93309	Subunit of the SF3a splicing factor complex, required for spliceosome assembly	Verified	spliceosome assembly	RNA binding	snRNP U2	yes	het
YDL044C::chr4_1	0	MTF2	-2.08482	3.66696	0.541327	Mitochondrial matrix protein that interacts with an N-terminal region of mitochondrial RNA polymerase (Rpo41p) and couples RNA processing and translation to transcription	Verified	translation*	RNA binding	mitochondrion	no	hom
YDL045C::chr4_1	0	FAD1	0.330256	1.72828	1.17954	Flavin adenine dinucleotide (FAD) synthetase, performs the second step in synthesis of FAD from riboflavin	Verified	FAD biosynthetic process	FMN adenylyltransferase activity	cytoplasm	yes	het
YDL045W-A::chr4_1	0	MRP10				Mitochondrial ribosomal protein of the small subunit	Verified	translation	structural constituent of ribosome	mitochondrial small ribosomal subunit	no	hom
YDL046W::chr4_1	0	NPC2	-2.1585	-0.390697	-0.658876	Functional homolog of human NPC2/He1, which is a cholesterol-binding protein whose deficiency causes Niemann-Pick type C2 disease involving retention of cholesterol in lysosomes	Verified	sterol transport	molecular function unknown	vacuole (sensu Fungi)*	no	hom
YDL047W::chr4_1	0	SIT4				Type 2A-related serine-threonine phosphatase that functions in the G1/S transition of the mitotic cycle; cytoplasmic and nuclear protein that modulates functions mediated by Pkc1p including cell wall and actin cytoskeleton organization	Verified	telomere maintenance*	protein serine/threonine phosphatase activity	cytoplasm*	no	hom
YDL048C::chr4_1	0	STP4	-0.757422	1.63916	1.39606	Protein containing a Kruppel-type zinc-finger domain; has similarity to Stp1p, Stp2p, and Stp3p	Verified	biological process unknown	molecular function unknown	cytoplasm*	no	hom
YDL049C::chr4_1	0	KNH1	1.25523	3.38326	3.72119	Protein with similarity to Kre9p, which is involved in cell wall beta 1,6-glucan synthesis; overproduction suppresses growth defects of a kre9 null mutant	Verified	1,6-beta-glucan biosynthetic process	molecular function unknown	cell wall (sensu Fungi)*	no	hom
YDL050C::chr4_1	0	YDL050C	-0.17103	-0.179678	-0.0455931		Dubious				no	hom
YDL051W::chr4_1	0	LHP1	0.0122329	4.01023	3.76238	RNA binding protein required for maturation of tRNA and snRNA precursors; acts as a molecular chaperone for RNAs transcribed by polymerase III; homologous to human La (SS-B) autoantigen	Verified	tRNA processing	RNA binding	nucleus*	no	hom
YDL052C::chr4_1	0	SLC1	-1.02808	3.25162	2.90124	1-acyl-sn-gylcerol-3-phosphate acyltransferase, catalyzes the acylation of lysophosphatidic acid to form phosphatidic acid, a key intermediate in lipid metabolism; located in lipid particles and endoplasmic reticulum	Verified	sphingolipid biosynthetic process	1-acylglycerol-3-phosphate O-acyltransferase activity	lipid particle	no	hom
YDL053C::chr4_1	0	PBP4	2.2596	5.58562	3.12075	Pbp1p binding protein, interacts strongly with Pab1p-binding protein 1 (Pbp1p) in the yeast two-hybrid system; also interacts with Lsm12p in a copurification assay	Verified	biological process unknown	molecular function unknown	cytoplasm*	no	hom
YDL054C::chr4_1	0	MCH1	0.323252	0.647094	0.854616	Protein with similarity to mammalian monocarboxylate permeases, which are involved in transport of monocarboxylic acids across the plasma membrane; mutant is not deficient in monocarboxylate transport	Verified	transport	transporter activity*	membrane	no	hom
YDL055C::chr4_1	0	PSA1	2.49569	6.64252	3.93661	GDP-mannose pyrophosphorylase (mannose-1-phosphate guanyltransferase), synthesizes GDP-mannose from GTP and mannose-1-phosphate in cell wall biosynthesis; required for normal cell wall structure	Verified	protein amino acid glycosylation*	mannose-1-phosphate guanylyltransferase activity	cytoplasm	yes	het
YDL056W::chr4_1	0	MBP1	-0.963567	1.33227	1.69479	Transcription factor involved in regulation of cell cycle progression from G1 to S phase, forms a complex with Swi6p that binds to MluI cell cycle box regulatory element in promoters of DNA synthesis genes	Verified	DNA replication*	DNA binding*	nucleus	no	hom
YDL057W::chr4_1	0	YDL057W	1.74392	5.15316	4.22619		Uncharacterized	biological process unknown	molecular function unknown	cellular component unknown	no	hom
YDL058W::chr00_17a	0	USO1				Essential protein involved in intracellular protein transport, coiled-coil protein necessary for transport from ER to Golgi; required for assembly of the ER-to-Golgi SNARE complex	Verified	ER to Golgi vesicle-mediated transport*	molecular function unknown	soluble fraction	yes	het
YDL059C::chr4_1	0	RAD59	-0.709813	3.23315	1.70424	Protein involved in the repair of double-strand breaks in DNA during vegetative growth via recombination and single-strand annealing; anneals complementary single-stranded DNA; homologous to Rad52p	Verified	telomere maintenance via recombination*	protein binding*	nucleus	no	hom
YDL060W::chr4_1	0	TSR1	-1.28473	1.84728	1.07262	Protein required for processing of 20S pre-rRNA in the cytoplasm, associates with pre-40S ribosomal particles	Verified	ribosome biogenesis and assembly*	ribonucleoprotein binding	cytoplasm*	yes	het
YDL061C::chr4_1	0	RPS29B	-3.22259	-2.10122	-2.63482	Protein component of the small (40S) ribosomal subunit; nearly identical to Rps29Ap and has similarity to rat S29 and E. coli S14 ribosomal proteins	Verified	translation	structural constituent of ribosome	cytosolic small ribosomal subunit (sensu Eukaryota)	no	hom
YDL062W::chr4_1	0	YDL062W	1.05108	0.73734	1.18143		Dubious				no	hom
YDL063C::chr4_1	0	YDL063C	0.47321	0.510367	1.33759		Uncharacterized	ribosome biogenesis and assembly	molecular function unknown	cytoplasm*	no	hom
YDL064W::chr4_1	0	UBC9	-1.15177	1.21081	0.89602	SUMO-conjugating enzyme involved in the Smt3p conjugation pathway; nuclear protein required for S- and M-phase cyclin degradation and mitotic control; involved in proteolysis mediated by the anaphase-promoting complex cyclosome (APCC)	Verified	G2/M transition of mitotic cell cycle*	SUMO conjugating enzyme activity	nucleus	yes	het
YDL065C::chr4_1	0	PEX19	-0.880947	3.49478	2.93328	Chaperone and import receptor for newly-synthesized class I peroxisomal membrane proteins (PMPs), binds PMPs in the cytoplasm and delivers them to the peroxisome for subsequent insertion into the peroxisomal membrane	Verified	protein folding*	protein binding	cytosol	no	hom
YDL066W::chr4_1	0	IDP1	0.60761	1.35776	1.4873	Mitochondrial NADP-specific isocitrate dehydrogenase, catalyzes the oxidation of isocitrate to alpha-ketoglutarate; not required for mitochondrial respiration and may function to divert alpha-ketoglutarate to biosynthetic processes	Verified	glutamate biosynthetic process*	isocitrate dehydrogenase (NADP+) activity	mitochondrion*	no	hom
YDL067C::chr4_1	0	COX9	0.641197	1.70836	4.76146	Subunit VIIa of cytochrome c oxidase, which is the terminal member of the mitochondrial inner membrane electron transport chain	Verified	mitochondrial electron transport, cytochrome c to oxygen	cytochrome-c oxidase activity	mitochondrion*	no	hom
YDL068W::chr4_1	0	YDL068W	2.12278	0.506743	1.52747		Dubious				no	hom
YDL069C::chr4_1	0	CBS1	-1.25956	3.22578	1.82731	Mitochondrial translational activator of the COB mRNA; membrane protein that interacts with translating ribosomes, acts on the COB mRNA 5'-untranslated leader	Verified	translation	translation factor activity, nucleic acid binding	mitochondrion*	no	hom
YDL070W::chr4_1	0	BDF2	-0.2127	-3.36532	-2.41943	Protein involved in transcription initiation at TATA-containing promoters; associates with the basal transcription factor TFIID; contains two bromodomains; corresponds to the C-terminal region of mammalian TAF1; redundant with Bdf1p	Verified	biological process unknown	molecular function unknown	nucleus	no	hom
YDL071C::chr4_1	0	IRC1	-0.544487	0.834493	0.750242	Hypothetical protein; null mutant displays increased levels of spontaneous Rad52 foci	Dubious				no	hom
YDL072C::chr4_1	0	YET3	-0.521962	-1.09565	-0.822551	Protein of unknown function; YET3 null mutant decreases the level of secreted invertase; homolog of human BAP31 protein	Verified	biological process unknown	molecular function unknown	endoplasmic reticulum	no	hom
YDL073W::chr4_1	0	YDL073W	-0.615936	0.871145	-0.0730883		Uncharacterized	biological process unknown	molecular function unknown	cellular component unknown	no	hom
YDL074C::chr4_1	0	BRE1	-0.98975	0.968288	1.84907	E3 ubiquitin ligase for Rad6p, required for the ubiquitination of histone H2B, recruitment of Rad6p to promoter chromatin and subsequent methylation of histone H3 (on L4 and L79), contains RING finger domain	Verified	telomere maintenance*	ubiquitin-protein ligase activity	nucleus	no	hom
YDL075W::chr4_1	0	RPL31A				Protein component of the large (60S) ribosomal subunit, nearly identical to Rpl31Bp and has similarity to rat L31 ribosomal protein; associates with the karyopherin Sxm1p	Verified	translation	structural constituent of ribosome	cytosolic large ribosomal subunit (sensu Eukaryota)	no	hom
YDL076C::chr4_1	0	RXT3	-1.81327	-0.691604	0.173143	Protein of unknown function, may be involved in chromatin silencing	Uncharacterized	histone deacetylation*	histone deacetylase activity	nucleus*	no	hom
YDL077C::chr4_1	0	VAM6	-0.602805	3.54559	3.21831	Vacuolar protein that plays a critical role in the tethering steps of vacuolar membrane fusion by facilitating guanine nucleotide exchange on small guanosine triphosphatase Ypt7p	Verified	telomere maintenance*	Rab guanyl-nucleotide exchange factor activity	vacuole (sensu Fungi)*	no	hom
YDL078C::chr4_1	0	MDH3	0.337763	3.11602	3.07998	Cytoplasmic malate dehydrogenase, catalyzes interconversion of malate and oxaloacetate; involved in the glyoxylate cycle	Verified	fatty acid beta-oxidation*	L-malate dehydrogenase activity	peroxisome*	no	hom
YDL079C::chr4_1	0	MRK1	0.324181	2.56479	3.05479	Glycogen synthase kinase 3 (GSK-3) homolog; one of four GSK-3 homologs in S. cerevisiae that function to activate Msn2p-dependent transcription of stress responsive genes and that function in protein degradation	Verified	protein amino acid phosphorylation*	glycogen synthase kinase 3 activity	cellular component unknown	no	hom
YDL080C::chr4_1	0	THI3	1.16374	4.03331	3.51749	Probable decarboxylase, required for expression of enzymes involved in thiamine biosynthesis; may have a role in catabolism of amino acids to long-chain and complex alcohols	Verified	positive regulation of transcription from RNA polymerase II promoter*	transcriptional activator activity*	nucleus	no	hom
YDL081C::chr4_1	0	RPP1A	-0.969176	1.6556	2.2291	Ribosomal protein P1 alpha, a component of the ribosomal stalk, which is involved in the interaction between translational elongation factors and the ribosome; accumulation of P1 in the cytoplasm is regulated by phosphorylation and interaction with the P2	Verified	translational elongation*	structural constituent of ribosome	cytosolic large ribosomal subunit (sensu Eukaryota)	no	hom
YDL082W::chr4_1	0	RPL13A	-2.33535	-1.62229	-1.90546	Protein component of the large (60S) ribosomal subunit, nearly identical to Rpl13Bp; not essential for viability; has similarity to rat L13 ribosomal protein	Verified	translation	structural constituent of ribosome	cytosolic large ribosomal subunit (sensu Eukaryota)	no	hom
YDL083C::chr4_1	0	RPS16B				Protein component of the small (40S) ribosomal subunit; identical to Rps16Ap and has similarity to E. coli S9 and rat S16 ribosomal proteins	Verified	translation*	structural constituent of ribosome	cytosolic small ribosomal subunit (sensu Eukaryota)	no	hom
YDL084W::chr4_1	0	SUB2	-2.05275	-0.363843	-0.861934	Component of the TREX complex required for nuclear mRNA export; member of the DEAD-box RNA helicase superfamily and is involved in early and late steps of spliceosome assembly; homolog of the human splicing factor hUAP56	Verified	nuclear mRNA splicing, via spliceosome*	protein binding*	nucleus*	yes	het
YDL085W::chr4_1	0	NDE2	-0.168262	0.475128	0.405985	Mitochondrial external NADH dehydrogenase, catalyzes the oxidation of cytosolic NADH; Nde1p and Nde2p are involved in providing the cytosolic NADH to the mitochondrial respiratory chain	Verified	NADH oxidation*	NADH dehydrogenase activity	mitochondrion	no	hom
YDL086W::chr4_1	0	YDL086W	-1.20625	1.04724	1.76812		Uncharacterized	biological process unknown	carboxymethylenebutenolidase activity	cytoplasm*	no	hom
YDL087C::chr4_1	0	LUC7	-1.06483	1.86011	0.341531	Essential protein associated with the U1 snRNP complex; splicing factor involved in recognition of 5' splice site	Verified	mRNA splice site selection	mRNA binding	snRNP U1	yes	het
YDL088C::chr4_1	0	ASM4	-1.15316	0.449928	-0.475029	Nuclear pore complex subunit, part of a subcomplex also containing Nup53p, Nup170p, and Pse1p	Verified	mRNA export from nucleus*	structural molecule activity	nuclear pore	no	hom
YDL089W::chr4_1	0	YDL089W	-0.94598	2.47755	0.978058		Uncharacterized	biological process unknown	molecular function unknown	cellular component unknown	no	hom
YDL090C::chr4_1	0	RAM1	1.57539	0.00448605	2.85684	Beta subunit of the CAAX farnesyltransferase (FTase) that prenylates the a-factor mating pheromone and Ras proteins; required for the membrane localization of Ras proteins and a-factor; homolog of the mammalian FTase beta subunit	Verified	protein amino acid farnesylation	protein farnesyltransferase activity	protein farnesyltransferase complex	no	hom
YDL091C::chr4_1	0	UBX3	1.18947	3.45565	3.18446	UBX (ubiquitin regulatory X) domain-containing protein that interacts with Cdc48p, green fluorescent protein (GFP)-fusion protein localizes to the cytoplasm in a punctate pattern	Uncharacterized	biological process unknown	molecular function unknown	cytoplasm	no	hom
YDL092W::chr4_1	0	SRP14	0.970954	-0.258114	-0.818093	Signal recognition particle (SRP) subunit, interacts with the RNA component of SRP to form the Alu domain, which is the region of SRP responsible for arrest of nascent chain elongation during membrane targeting; homolog of mammalian SRP14	Verified	protein targeting to ER*	signal sequence binding	signal recognition particle (sensu Eukaryota)	yes	het
YDL093W::chr4_1	0	PMT5	2.20437	2.9817	3.31649	Protein O-mannosyltransferase, transfers mannose residues from dolichyl phosphate-D-mannose to protein serine/threonine residues; acts in a complex with Pmt3p, can instead interact with Pmt2p in some conditions; target for new antifungals	Verified	protein amino acid O-linked glycosylation	dolichyl-phosphate-mannose-protein mannosyltransferase activity	endoplasmic reticulum	no	hom
YDL094C::chr4_1	0	YDL094C	0.572502	2.50877	0.688131		Dubious				no	hom
YDL095W::chr4_1	0	PMT1	0.531254	0.169681	0.547246	Protein O-mannosyltransferase, transfers mannose residues from dolichyl phosphate-D-mannose to protein serine/threonine residues; acts in a complex with Pmt2p, can instead interact with Pmt3p in some conditions; target for new antifungals	Verified	protein amino acid O-linked glycosylation	dolichyl-phosphate-mannose-protein mannosyltransferase activity	endoplasmic reticulum membrane	no	hom
YDL096C::chr4_2	0	OPI6	-0.612927	-0.724395	-0.362082	Dubious open reading frame unlikely to encode a protein, based on available experimental and comparative sequence data; partially overlaps verified gene PMT1/YDL095W; YDL096C is not essential	Dubious				no	hom
YDL097C::chr4_2	0	RPN6	-2.06309	0.503531	1.92585	Essential, non-ATPase regulatory subunit of the 26S proteasome lid required for the assembly and activity of the 26S proteasome; the human homolog (S9 protein) partially rescues Rpn6p depletion	Verified	ubiquitin-dependent protein catabolic process	structural molecule activity	proteasome regulatory particle, lid subcomplex (sensu Eukaryota)	yes	het
YDL098C::chr4_2	0	SNU23	-0.699133	4.08459	4.04287	Component of U4/U6.U5 snRNP involved in mRNA splicing via spliceosome	Verified	nuclear mRNA splicing, via spliceosome	RNA splicing factor activity, transesterification mechanism	U4/U6 x U5 tri-snRNP complex	yes	het
YDL099W::chr4_2	0	BUG1	-0.890846	-0.550359	1.15564	Protein of unknown function; green fluorescent protein (GFP)-fusion protein localizes to the cytoplasm in a punctate pattern	Uncharacterized	ER to Golgi vesicle-mediated transport	molecular function unknown	cytoplasm	no	hom
YDL100C::chr4_2	0	GET3	-0.571721	1.09106	1.12472	ATPase, subunit of the GET complex; required for the retrieval of HDEL proteins from the Golgi to the ER in an ERD2 dependent fashion; involved in resistance to heat and metal stress	Verified	retrograde vesicle-mediated transport, Golgi to ER*	ATPase activity	endoplasmic reticulum*	no	hom
YDL101C::chr4_2	0	DUN1	0.119723	1.37278	1.53632	Cell-cycle checkpoint serine-threonine kinase required for DNA damage-induced transcription of certain target genes, phosphorylation of Rad55p and Sml1p, and transient G2/M arrest after DNA damage; also regulates postreplicative DNA repair	Verified	telomere maintenance*	protein kinase activity	nucleus	no	hom
YDL102W::chr4_2	0	CDC2	-2.32067	3.43792	3.68305	Catalytic subunit of DNA polymerase delta; required for chromosomal DNA replication during mitosis and meiosis, intragenic recombination, repair of double strand DNA breaks, and DNA replication during nucleotide excision repair (NER)	Verified	nucleotide-excision repair*	delta DNA polymerase activity*	replication fork*	yes	het
YDL103C::chr4_2	0	QRI1	-3.68784	0.206739	-1.49459	UDP-N-acetylglucosamine pyrophosphorylase, catalyzes the formation of UDP-N-acetylglucosamine (UDP-GlcNAc), which is important in cell wall biosynthesis, protein N-glycosylation, and GPI anchor biosynthesis	Verified	UDP-N-acetylglucosamine biosynthetic process	UDP-N-acetylglucosamine diphosphorylase activity	cytoplasm*	yes	het
YDL104C::chr4_2	0	QRI7	1.54713	3.64834	2.42333	Putative metalloprotease, similar to O-sialoglycoprotein metallopeptidase from P. haemolytica; the authentic, non-tagged protein is detected in highly purified mitochondria in high-throughput studies	Uncharacterized	biological process unknown	molecular function unknown	mitochondrion	no	hom
YDL105W::chr4_2	0	NSE4	-2.35692	-1.28843	-2.37445	Nuclear protein that plays a role in the function of the Smc5p-Rhc18p complex	Verified	DNA repair	molecular function unknown	nucleus*	yes	het
YDL106C::chr4_2	0	PHO2				Homeobox transcription factor; regulatory targets include genes involved in phosphate metabolism; binds cooperatively with Pho4p to the PHO5 promoter; phosphorylation of Pho2p facilitates interaction with Pho4p	Verified	transcription*	transcription factor activity	nucleus	no	hom
YDL107W::chr4_2	0	MSS2	-2.14606	-3.37536	-2.37128	Peripherally bound inner membrane protein of the mitochondrial matrix, required for export of C-terminal tail of Cox2p through the inner membrane	Verified	protein complex assembly*	protein translocase activity	mitochondrial inner membrane	no	hom
YDL108W::chr4_2	0	KIN28	-0.741413	-2.75277	-2.66021	Serine/threonine protein kinase, subunit of the transcription factor TFIIH; involved in transcription initiation at RNA polymerase II promoters	Verified	protein amino acid phosphorylation*	general RNA polymerase II transcription factor activity*	transcription factor TFIIH complex	yes	het
YDL109C::chr4_2	0	YDL109C	-1.13272	4.5237	1.37885		Uncharacterized	lipid metabolic process	molecular function unknown	cellular component unknown	no	hom
YDL110C::chr4_2	0	TMA17	-0.1005	1.48043	1.53519	Protein of unknown function that associates with ribosomes	Verified	biological process unknown	molecular function unknown	cytoplasm*	no	hom
YDL111C::chr4_2	0	RRP42	-3.2091	0.953558	0.0337955	Protein involved in rRNA processing; component of the exosome 3->5 exonuclease complex with Rrp4p, Rrp41p, Rrp43p and Dis3p	Verified	35S primary transcript processing*	3'-5'-exoribonuclease activity	nuclear exosome (RNase complex)*	yes	het
YDL112W::chr4_2	0	TRM3	-0.390751	-0.370055	0.191579	2'-O-ribose methyltransferase, catalyzes the ribose methylation of the guanosine nucleotide at position 18 of tRNAs	Verified	tRNA methylation	tRNA (guanosine) methyltransferase activity	cytoplasm	no	hom
YDL113C::chr4_2	0	ATG20	0.710621	3.49926	4.93009	Protein required for transport of aminopeptidase I (Lap4p) through the cytoplasm-to-vacuole targeting pathway; binds phosphatidylinositol-3-phosphate, involved in localization of membranes to the preautophagosome, potential Cdc28p substrate	Verified	protein targeting to vacuole*	phosphatidylinositol 3-phosphate binding*	endosome*	no	hom
YDL114W::chr4_2	0	YDL114W	-0.145543	2.46689	2.17655		Uncharacterized	biological process unknown	molecular function unknown	cellular component unknown	no	hom
YDL115C::chr4_2	0	IWR1	-1.49868	-4.62255	-4.3631	Protein of unknown function, deletion causes hypersensitivity to the K1 killer toxin	Uncharacterized	meiosis*	molecular function unknown	cytoplasm*	no	hom
YDL116W::chr4_2	0	NUP84				Subunit of the nuclear pore complex (NPC), forms a subcomplex with Nup85p, Nup120p, Nup145p-C, Sec13p, and Seh1p that plays a role in nuclear mRNA export and NPC biogenesis	Verified	mRNA export from nucleus*	structural molecule activity	nuclear pore	no	hom
YDL117W::chr4_2	0	CYK3	-1.5763	0.220782	-0.632793	SH3-domain protein located in the mother-bud neck and the cytokinetic actin ring; mutant phenotype and genetic interactions suggest a role in cytokinesis	Verified	cytokinesis	molecular function unknown	cytoplasm*	no	hom
YDL118W::chr4_2	0	YDL118W	-0.703894	-0.034973	0.651543		Uncharacterized	telomere maintenance	molecular function unknown	cellular component unknown	no	hom
YDL119C::chr4_2	0	YDL119C	1.1625	0.174587	0.913588		Uncharacterized	transport	transporter activity	mitochondrion*	no	hom
YDL120W::chr4_2	0	YFH1	0.913867	-1.54785	-1.35834	Frataxin, regulates mitochondrial iron accumulation; interacts with Isu1p which promotes Fe-S cluster assembly; interacts with electron transport chain components and may influence respiration; human homolog involved in Friedrich's ataxia	Verified	iron ion homeostasis*	enzyme regulator activity*	mitochondrion*	yes	het
YDL121C::chr4_2	0	YDL121C	2.54337	4.98086	4.95085		Uncharacterized	biological process unknown	molecular function unknown	endoplasmic reticulum	no	hom
YDL122W::chr4_2	0	UBP1	1.56058	-1.22152	-0.580489	Ubiquitin-specific protease that removes ubiquitin from ubiquitinated proteins; cleaves at the C terminus of ubiquitin fusions irrespective of their size; capable of cleaving polyubiquitin chains	Verified	protein deubiquitination	ubiquitin-specific protease activity	cytoplasm*	no	hom
YDL123W::chr4_2	0	SNA4	3.73112	0.904511	0.834993	Protein of unknown function, localized to the vacuolar outer membrane	Verified	biological process unknown	molecular function unknown	vacuolar membrane (sensu Fungi)	no	hom
YDL124W::chr4_2	0	YDL124W	2.71208	3.09114	3.87094		Verified	metabolic process	alpha-keto amide reductase activity*	cytoplasm*	no	hom
YDL125C::chr4_2	0	HNT1	3.31523	-1.58968	-1.29934	Adenosine 5'-monophosphoramidase; interacts physically and genetically with Kin28p, a CDK and TFIIK subunit, and genetically with CAK1; member of the histidine triad (HIT) superfamily of nucleotide-binding proteins and similar to Hint	Verified	nucleotide metabolic process	hydrolase activity*	cytoplasm*	no	hom
YDL126C::chr4_2	0	CDC48	1.10477	-0.947368	-0.936585	ATPase in ER, nuclear membrane and cytosol with homology to mammalian p97; in a complex with Npl4p and Ufd1p participates in retrotranslocation of ubiquitinated proteins from the ER into the cytosol for degradation by the proteasome	Verified	ubiquitin-dependent protein catabolic process*	ATPase activity	nucleus*	yes	het
YDL127W::chr4_2	0	PCL2	0.220527	-1.13486	-1.55196	G1 cyclin, associates with Pho85p cyclin-dependent kinase (Cdk) to contribute to entry into the mitotic cell cycle, essential for cell morphogenesis; localizes to sites of polarized cell growth	Verified	cell cycle	cyclin-dependent protein kinase regulator activity	cyclin-dependent protein kinase holoenzyme complex	no	hom
YDL128W::chr4_2	0	VCX1	1.26147	-1.1156	-0.811891	Vacuolar H+/Ca2+ exchanger involved in control of cytosolic Ca2+ concentration; has similarity to sodium/calcium exchangers, including the bovine Na+/Ca2+,K+ antiporter	Verified	calcium ion homeostasis*	calcium ion transporter activity	vacuole (sensu Fungi)	no	hom
YDL129W::chr4_2	0	YDL129W	0.0661967	0.754585	0.0912338		Uncharacterized	biological process unknown	molecular function unknown	cytoplasm*	no	hom
YDL130W-A::chr00_2	0	STF1	0.296083	1.60462	0.983633	Protein involved in regulation of the mitochondrial F1F0-ATP synthase; Stf1p and Stf2p act as stabilizing factors that enhance inhibitory action of the Inh1p protein	Verified	ATP synthesis coupled proton transport	molecular function unknown	mitochondrion*	no	hom
YDL130W::chr4_2	0	RPP1B	0.0323891	2.76648	0.0202881	Ribosomal protein P1 beta, component of the ribosomal stalk, which is involved in interaction of translational elongation factors with ribosome; accumulation is regulated by phosphorylation and interaction with the P2 stalk component	Verified	translational elongation*	structural constituent of ribosome	cytosolic large ribosomal subunit (sensu Eukaryota)	no	hom
YDL131W::chr4_2	0	LYS21	0.157372	-0.276855	0.162791	Homocitrate synthase isozyme, catalyzes the condensation of acetyl-CoA and alpha-ketoglutarate to form homocitrate, which is the first step in the lysine biosynthesis pathway; highly similar to the other isozyme, Lys20p	Verified	lysine biosynthetic process via aminoadipic acid	homocitrate synthase activity	nucleus	no	hom
YDL132W::chr4_2	0	CDC53	1.86266	-1.02372	-0.814546	Cullin, structural protein of SCF complexes (which also contain Skp1p, Cdc34p, and an F-box protein) involved in ubiquitination; SCF promotes the G1-S transition by targeting G1 cyclins and the Cln-CDK inhibitor Sic1p for degradation	Verified	G1/S transition of mitotic cell cycle*	structural molecule activity*	SCF ubiquitin ligase complex*	yes	het
YDL133C-A::chr00_14	0	RPL41B	1.5848	4.57433	4.97635	Ribosomal protein L47 of the large (60S) ribosomal subunit, identical to Rpl41Ap and has similarity to rat L41 ribosomal protein; comprised of only 25 amino acids; rpl41a rpl41b double null mutant is viable	Verified	translation	structural constituent of ribosome	cytosolic large ribosomal subunit (sensu Eukaryota)	no	hom
YDL133W::chr4_2	0	YDL133W	-0.508652	1.07194	-0.419769		Uncharacterized	biological process unknown	molecular function unknown	cellular component unknown	no	hom
YDL134C-A::chr4_2	0	RPL41B_p	-0.0422684	1.28842	0.808996	Ribosomal protein L47 of the large (60S) ribosomal subunit, identical to Rpl41Ap and has similarity to rat L41 ribosomal protein; comprised of only 25 amino acids; rpl41a rpl41b double null mutant is viable	Verified	translation	structural constituent of ribosome	cytosolic large ribosomal subunit (sensu Eukaryota)	no	hom
YDL134C::chr4_2	0	PPH21	0.883646	1.71961	1.65812	Catalytic subunit of protein phosphatase 2A, functionally redundant with Pph22p; methylated at C terminus; forms alternate complexes with several regulatory subunits; involved in signal transduction and regulation of mitosis	Verified	translation*	protein phosphatase type 2A activity	protein phosphatase type 2A complex	no	hom
YDL135C::chr4_2	0	RDI1	1.46886	-0.235056	-0.848397	Rho GDP dissociation inhibitor involved in the localization and regulation of Cdc42p	Verified	actin filament organization*	signal transducer activity*	cytosol	no	hom
YDL136W::chr4_2	0	RPL35B	0.750852	3.33239	1.17792	Protein component of the large (60S) ribosomal subunit, identical to Rpl35Ap and has similarity to rat L35 ribosomal protein	Verified	translation	structural constituent of ribosome	cytosolic large ribosomal subunit (sensu Eukaryota)	no	hom
YDL137W::chr4_2	0	ARF2	-0.194827	-0.780181	-0.999663	ADP-ribosylation factor, GTPase of the Ras superfamily involved in regulation of coated formation vesicles in intracellular trafficking within the Golgi; functionally interchangeable with Arf1p	Verified	ER to Golgi vesicle-mediated transport*	GTPase activity	cytosol*	no	hom
YDL138W::chr4_2	0	RGT2	-1.85661	-1.56544	-2.48826	Plasma membrane glucose receptor, highly similar to Snf3p; both Rgt2p and Snf3p serve as transmembrane glucose sensors generating an intracellular signal that induces expression of glucose transporter (HXT) genes	Verified	signal transduction*	receptor activity*	plasma membrane	no	hom
YDL139C::chr4_2	0	SCM3	-2.27705	-1.55573	-1.65548	Protein of unknown function; isolated as a high-copy suppressor of mutations in the histone fold domain (HFD) of CSE4	Uncharacterized	biological process unknown	molecular function unknown	cytoplasm*	yes	het
YDL140C::chr4_2	0	RPO21	1.10397	-1.0375	-0.533738	RNA polymerase II largest subunit B220, part of central core; phosphorylation of C-terminal heptapeptide repeat domain regulates association with transcription and splicing factors; similar to bacterial beta-prime	Verified	transcription from RNA polymerase II promoter	DNA-directed RNA polymerase activity	mitochondrion*	yes	het
YDL141W::chr4_2	0	BPL1	0.161169	-2.87252	-2.01133	Biotin:apoprotein ligase, covalently modifies proteins with the addition of biotin, required for acetyl-CoA carboxylase (Acc1p) holoenzyme formation	Verified	protein amino acid biotinylation	biotin-[acetyl-CoA-carboxylase] ligase activity*	cytoplasm*	yes	het
YDL142C::chr4_2	0	CRD1	0.882673	2.06137	2.05386	Cardiolipin synthase; produces cardiolipin, which is an important constituent of mitochondrial membranes; required for normal mitochondrial membrane potential and function	Verified	lipid biosynthetic process*	cardiolipin synthase activity	mitochondrion*	no	hom
YDL143W::chr4_2	0	CCT4	-0.523521	2.64223	2.63596	Subunit of the cytosolic chaperonin Cct ring complex, related to Tcp1p, required for the assembly of actin and tubulins in vivo	Verified	protein folding*	unfolded protein binding	cytoplasm*	yes	het
YDL144C::chr4_2	0	YDL144C	-0.772182	4.41683	-0.0572115		Uncharacterized	biological process unknown	molecular function unknown	cytoplasm*	no	hom
YDL145C::chr4_2	0	COP1	0.042423	-0.795878	-0.65919	Alpha subunit of COPI vesicle coatomer complex, which surrounds transport vesicles in the early secretory pathway	Verified	ER to Golgi vesicle-mediated transport*	molecular function unknown	COPI vesicle coat	yes	het
YDL146W::chr4_2	0	LDB17	1.45244	2.65382	2.6084	Protein of unknown function; GFP-fusion protein localizes to the cell periphery, cytoplasm, bud, and bud neck; null mutant shows a reduced affinity for the alcian blue dye suggesting a decreased net negative charge of the cell surface	Verified	biological process unknown	molecular function unknown	cytoplasm*	no	hom
YDL147W::chr4_2	0	RPN5	0.378028	-3.58633	-2.09217	Essential, non-ATPase regulatory subunit of the 26S proteasome lid, similar to mammalian p55 subunit and to another S. cerevisiae regulatory subunit, Rpn7p	Verified	ubiquitin-dependent protein catabolic process	molecular function unknown	proteasome regulatory particle, lid subcomplex (sensu Eukaryota)	yes	het
YDL148C::chr4_2	0	NOP14	-1.79469	0.385679	0.0473648	Nucleolar protein, forms a complex with Noc4p that mediates maturation and nuclear export of 40S ribosomal subunits; also present in the small subunit processome complex, which is required for processing of pre-18S rRNA	Verified	ribosome biogenesis and assembly*	snoRNA binding	mitochondrion*	yes	het
YDL149W::chr4_2	0	ATG9	0.490536	0.869678	0.779667	Transmembrane protein involved in formation of Cvt and autophagic vesicles; cycles between the pre-autophagosomal structure and other cytosolic punctate structures, not found in autophagosomes	Verified	protein targeting to vacuole*	identical protein binding	cytoplasm*	no	hom
YDL150W::chr4_2	0	RPC53	-1.9437	1.96935	-0.54616	RNA polymerase III subunit C53	Verified	transcription from RNA polymerase III promoter	DNA-directed RNA polymerase activity	DNA-directed RNA polymerase III complex	yes	het
YDL151C::chr4_2	0	BUD30				Dubious open reading frame, unlikely to encode a protein; not conserved in closely related Saccharomyces species; 96% of ORF overlaps the verified gene RPC53; diploid mutant displays a weak budding pattern phenotype in a systematic assay	Dubious				no	hom
YDL152W::chr4_2	0	YDL152W	-2.80865	-0.20178	-0.15442		Dubious				yes	het
YDL153C::chr4_2	0	SAS10	0.619654	-0.391071	-0.528762	Component of the small (ribosomal) subunit (SSU) processosome required for pre-18S rRNa processing; essential nucleolar protein that, when overproduced, disrupts silencing	Verified	ribosome biogenesis and assembly*	snoRNA binding	nucleus*	yes	het
YDL154W::chr4_2	0	MSH5	-1.88298	-1.0876	-0.402606	Protein of the MutS family, forms a dimer with Msh4p that facilitates crossovers between homologs during meiosis; msh5-Y823H mutation confers tolerance to DNA alkylating agents; homologs present in C. elegans and humans	Verified	meiotic recombination	molecular function unknown	nucleus	no	hom
YDL155W::chr4_2	0	CLB3	1.72537	2.39685	1.63112	B-type cyclin involved in cell cycle progression; activates Cdc28p to promote the G2/M transition; may be involved in DNA replication and spindle assembly; accumulates during S phase and G2, then targeted for ubiquitin-mediated degradation	Verified	G2/M transition of mitotic cell cycle*	cyclin-dependent protein kinase regulator activity	cytoplasm*	no	hom
YDL156W::chr4_2	0	YDL156W	0.54283	0.478645	0.865451		Uncharacterized	biological process unknown	molecular function unknown	cytoplasm*	no	hom
YDL157C::chr4_2	0	YDL157C	1.32757	0.792337	1.23621		Uncharacterized	biological process unknown	molecular function unknown	mitochondrion	no	hom
YDL158C::chr4_2	0	YDL158C	-0.619946	-1.10399	-0.622443		Dubious				no	het
YDL159W::chr4_2	0	STE7				Signal transducing MAP kinase kinase involved in pheromone response, where it phosphorylates Fus3p, and in the pseudohyphal/invasive growth pathway, through phosphorylation of Kss1p; phosphorylated by Ste11p, degraded by ubiquitin pathway	Verified	protein amino acid phosphorylation*	MAP kinase kinase activity	cytoplasm*	no	het
YDL160C::chr4_2	0	DHH1				Cytoplasmic DExD/H-box helicase, stimulates mRNA decapping, coordinates distinct steps in mRNA function and decay, interacts with both the decapping and deadenylase complexes, may have a role in mRNA export and translation	Verified	deadenylation-dependent decapping*	protein binding*	cytoplasm*	no	hom
YDL161W::chr4_2	0	ENT1	-0.395795	1.53294	1.62617	Epsin-like protein involved in endocytosis and actin patch assembly and functionally redundant with Ent2p; binds clathrin via a clathrin-binding domain motif at C-terminus	Verified	endocytosis*	clathrin binding	actin cortical patch	no	hom
YDL162C::chr4_2	0	YDL162C	-1.52186	-3.9747	-3.23464		Dubious				no	hom
YDL163W::chr4_2	0	YDL163W	1.54635	2.10691	3.74785		Dubious				yes	het
YDL164C::chr4_2	0	CDC9	-1.07772	3.47141	1.65224	DNA ligase found in the nucleus and mitochondria, an essential enzyme that joins Okazaki fragments during DNA replication; also acts in nucleotide excision repair, base excision repair, and recombination	Verified	nucleotide-excision repair*	DNA ligase (ATP) activity	nucleus*	yes	het
YDL165W::chr4_2	0	CDC36	2.24303	4.13565	3.50938	Component of the CCR4-NOT complex, which has multiple roles in regulating mRNA levels including regulation of transcription and destabilizing mRNAs by deadenylation; basal transcription factor	Verified	regulation of transcription from RNA polymerase II promoter*	ubiquitin-protein ligase activity*	cytoplasm*	yes	het
YDL166C::chr4_2	0	FAP7	-2.34834	-3.35734	-4.09973	Essential NTPase required for small ribosome subunit synthesis, mediates processing of the 20S pre-rRNA at site D in the cytoplasm but associates only transiently with 43S preribosomes via Rps14p, may be the endonuclease for site D	Verified	response to oxidative stress*	nucleoside-triphosphatase activity	cytoplasm*	yes	het
YDL167C::chr4_2	0	NRP1	1.99671	1.62738	2.39263	Protein of unknown function, rich in asparagine residues	Verified	ribosome biogenesis and assembly	molecular function unknown	cytoplasm	no	hom
YDL168W::chr4_2	0	SFA1	1.12099	2.80475	2.28595	Bifunctional enzyme containing both alcohol dehydrogenase and glutathione-dependent formaldehyde dehydrogenase activities, functions in formaldehyde detoxification and formation of long chain and complex alcohols, regulated by Hog1p-Sko1p	Verified	formaldehyde catabolic process	alcohol dehydrogenase activity*	cytoplasm*	no	hom
YDL169C::chr4_2	0	UGX2	-1.30008	2.34916	0.76513	Protein of unknown function, transcript accumulates in response to any combination of stress conditions	Verified	biological process unknown	molecular function unknown	cellular component unknown	no	hom
YDL170W::chr4_2	0	UGA3	-0.827878	-2.77073	-2.72411	Transcriptional activator necessary for gamma-aminobutyrate (GABA)-dependent induction of GABA genes (such as UGA1, UGA2, UGA4); zinc-finger transcription factor of the Zn(2)-Cys(6) binuclear cluster domain type; localized to the nucleus	Verified	regulation of transcription from RNA polymerase II promoter*	transcription factor activity*	nucleus	no	hom
YDL171C::chr4_2	0	GLT1	3.09699	2.51373	3.20532	NAD(+)-dependent glutamate synthase (GOGAT), synthesizes glutamate from glutamine and alpha-ketoglutarate; with Gln1p, forms the secondary pathway for glutamate biosynthesis from ammonia; expression regulated by nitrogen source	Verified	glutamate biosynthetic process	glutamate synthase (NADH) activity	mitochondrion*	no	hom
YDL172C::chr4_2	0	YDL172C	0.966278	5.47325	4.39137		Dubious				no	hom
YDL173W::chr4_2	0	YDL173W	3.52967	3.19753	4.11605		Uncharacterized	biological process unknown	molecular function unknown	cytoplasm	no	hom
YDL174C::chr4_2	0	DLD1	3.17792	2.81378	4.98284	D-lactate dehydrogenase, oxidizes D-lactate to pyruvate, transcription is heme-dependent, repressed by glucose, and derepressed in ethanol or lactate; located in the mitochondrial inner membrane	Verified	aerobic respiration*	D-lactate dehydrogenase (cytochrome) activity	mitochondrion*	no	hom
YDL175C::chr4_2	0	AIR2	5.48801	0.325203	1.9878	RING finger protein that interacts with the arginine methyltransferase Hmt1p; may regulate methylation of Npl3p, which modulates Npl3p function in mRNA processing and export; has similarity to Air1p	Verified	mRNA export from nucleus*	polynucleotide adenylyltransferase activity	nucleus*	no	hom
YDL176W::chr4_2	0	YDL176W	4.36114	2.81351	3.68433		Uncharacterized	biological process unknown	molecular function unknown	cellular component unknown	no	hom
YDL177C::chr4_2	0	YDL177C	0.483297	-0.926773	-0.479227		Uncharacterized	biological process unknown	molecular function unknown	cellular component unknown	no	hom
YDL178W::chr4_2	0	DLD2	2.57936	4.90675	3.07588	D-lactate dehydrogenase, located in the mitochondrial matrix	Verified	lactate metabolic process	actin binding*	mitochondrion*	no	hom
YDL179W::chr4_2	0	PCL9	1.57929	2.17786	1.03628	Cyclin, forms a functional kinase complex with Pho85p cyclin-dependent kinase (Cdk), expressed in late M/early G1 phase, activated by Swi5p	Verified	cell cycle	cyclin-dependent protein kinase regulator activity	cyclin-dependent protein kinase holoenzyme complex	no	hom
YDL180W::chr4_2	0	YDL180W	2.7708	2.03014	1.69326		Uncharacterized	biological process unknown	molecular function unknown	vacuole (sensu Fungi)	no	hom
YDL181W::chr4_2	0	INH1	7.07749	0.920635	1.28118	Protein that inhibits ATP hydrolysis by the F1F0-ATP synthase, inhibitory function is enhanced by stabilizing proteins Stf1p and Stf2p; has similarity to Stf1p and both Inh1p and Stf1p exhibit the potential to form coiled-coil structures	Verified	ATP synthesis coupled proton transport	enzyme inhibitor activity	mitochondrion*	no	het
YDL182W::chr4_2	0	LYS20	2.6341	-0.513425	-0.0760847	Homocitrate synthase isozyme, catalyzes the condensation of acetyl-CoA and alpha-ketoglutarate to form homocitrate, which is the first step in the lysine biosynthesis pathway; highly similar to the other isozyme, Lys21p	Verified	lysine biosynthetic process via aminoadipic acid	homocitrate synthase activity	nucleus*	no	hom
YDL183C::chr4_2	0	YDL183C	2.00689	3.52338	1.87131		Uncharacterized	biological process unknown	molecular function unknown	cellular component unknown	no	hom
YDL184C::chr4_2	0	RPL41A	3.02873	3.24297	3.5514	Ribosomal protein L47 of the large (60S) ribosomal subunit, identical to Rpl41Bp and has similarity to rat L41 ribosomal protein; comprised of only 25 amino acids; rpl41a rpl41b double null mutant is viable	Verified	translation	structural constituent of ribosome	cytosolic large ribosomal subunit (sensu Eukaryota)	no	hom
YDL185W::chr4_2	0	TFP1				Vacuolar ATPase V1 domain subunit A containing the catalytic nucleotide binding sites; protein precursor undergoes self-catalyzed splicing to yield the extein Tfp1p and the intein Vde (PI-SceI), which is a site-specific endonuclease	Verified	vacuolar acidification*	hydrogen ion transporting ATPase activity, rotational mechanism*	vacuolar membrane (sensu Fungi)*	no	hom
YDL186W::chr4_2	0	YDL186W	4.30485	0.970485	2.81707		Uncharacterized	biological process unknown	molecular function unknown	cellular component unknown	no	hom
YDL187C::chr4_2	0	YDL187C	1.55339	0.982218	1.78675		Dubious				no	hom
YDL188C::chr4_2	0	PPH22	2.84041	2.37447	2.60647	Catalytic subunit of protein phosphatase 2A, functionally redundant with Pph21p; methylated at C terminus; forms alternate complexes with several regulatory subunits; involved in signal transduction and regulation of mitosis	Verified	translation*	protein phosphatase type 2A activity	condensed nuclear chromosome, pericentric region*	no	hom
YDL189W::chr4_2	0	RBS1	1.12627	1.15389	1.76092	Protein of unknown function, identified as a high copy suppressor of psk1 psk2 mutations that confer temperature-sensitivity for galactose utilization; proposed to bind single-stranded nucleic acids via its R3H domain	Verified	galactose metabolic process	molecular function unknown	cytoplasm	no	hom
YDL190C::chr4_2	0	UFD2	1.29831	3.20698	3.05584	Ubiquitin chain assembly factor (E4) that cooperates with a ubiquitin-activating enzyme (E1), a ubiquitin-conjugating enzyme (E2), and a ubiquitin protein ligase (E3) to conjugate ubiquitin to substrates; also functions as an E3	Verified	response to stress*	ubiquitin conjugating enzyme activity	cytoplasm*	no	hom
YDL191W::chr4_3	0	RPL35A	1.54168	0.813229	0.874034	Protein component of the large (60S) ribosomal subunit, identical to Rpl35Bp and has similarity to rat L35 ribosomal protein	Verified	translation	structural constituent of ribosome	cytosolic large ribosomal subunit (sensu Eukaryota)	no	hom
YDL192W::chr4_3	0	ARF1	1.42929	0.785981	-0.347559	ADP-ribosylation factor, GTPase of the Ras superfamily involved in regulation of coated formation vesicles in intracellular trafficking within the Golgi; functionally interchangeable with Arf2p	Verified	telomere maintenance*	GTPase activity	cytosol*	no	hom
YDL193W::chr4_3	0	NUS1	-0.219134	0.648943	0.776032	Prenyltransferase, required for cell viability; involved in protein trafficking	Uncharacterized	secretory pathway	prenyltransferase activity	endoplasmic reticulum*	yes	het
YDL194W::chr00_16b	0	SNF3	0.381973	0.180199	0.0729214	Plasma membrane glucose sensor that regulates glucose transport; has 12 predicted transmembrane segments; long cytoplasmic C-terminal tail is required for low glucose induction of hexose transporter genes HXT2 and HXT4	Verified	signal transduction*	receptor activity*	plasma membrane	no	hom
YDL195W::chr4_3	0	SEC31	3.00871	1.26424	1.67762	Essential phosphoprotein component (p150) of the COPII coat of secretory pathway vesicles, in complex with Sec13p; required for ER-derived transport vesicle formation	Verified	ER to Golgi vesicle-mediated transport	structural molecule activity	COPII vesicle coat	yes	het
YDL196W::chr4_3	0	YDL196W	3.38243	1.83506	1.83506		Dubious				yes	het
YDL197C::chr4_3	0	ASF2	1.28092	-1.34546	-0.85044	Anti-silencing protein that causes derepression of silent loci when overexpressed	Verified	chromatin silencing at silent mating-type cassette	molecular function unknown	nucleus*	no	hom
YDL198C::chr4_3	0	GGC1				Mitochondrial GTP/GDP transporter, essential for mitochondrial genome maintenance; has a role in mitochondrial iron transport; member of the mitochondrial carrier family	Verified	mitochondrial genome maintenance*	guanine nucleotide transporter activity	mitochondrion*	no	hom
YDL199C::chr4_3	0	YDL199C	1.49325	2.04327	0.128316		Uncharacterized	biological process unknown	molecular function unknown	cellular component unknown	no	hom
YDL200C::chr4_3	0	MGT1	6.43529	-0.82104	-1.03357	DNA repair methyltransferase (6-O-methylguanine-DNA methylase) involved in protection against DNA alkylation damage	Verified	DNA dealkylation	methylated-DNA-[protein]-cysteine S-methyltransferase activity	nucleus	no	hom
YDL201W::chr4_3	0	TRM8	0.281685	-0.164469	0.397236	Subunit of a tRNA methyltransferase complex composed of Trm8p and Trm82p that catalyzes 7-methylguanosine modification of tRNA	Verified	ribosome biogenesis and assembly*	protein binding*	nucleus	no	hom
YDL202W::chr4_3	0	MRPL11	-0.435957	-0.832654	-1.27935	Mitochondrial ribosomal protein of the large subunit	Verified	translation	structural constituent of ribosome	mitochondrion*	no	hom
YDL203C::chr4_3	0	ACK1	2.88812	2.44149	2.36332	Putative protein of unknown function; the authentic, non-tagged protein is detected in highly purified mitochondria in high-throughput studies	Uncharacterized	biological process unknown	molecular function unknown	mitochondrion	no	hom
YDL204W::chr4_3	0	RTN2	2.5706	1.0953	0.444893	Protein of unknown function; has similarity to mammalian reticulon proteins; member of the RTNLA (reticulon-like A) subfamily	Verified	biological process unknown	molecular function unknown	endoplasmic reticulum	no	hom
YDL205C::chr4_3	0	HEM3	2.46691	2.48116	3.00132	Phorphobilinogen deaminase, catalyzes the conversion of 4-porphobilinogen to hydroxymethylbilane, the third step in the heme biosynthetic pathway; localizes to both the cytoplasm and nucleus; expression is regulated by Hap2p-Hap3p	Verified	heme biosynthetic process	hydroxymethylbilane synthase activity	cytoplasm*	yes	het
YDL206W::chr4_3	0	YDL206W					Uncharacterized	biological process unknown	molecular function unknown	cellular component unknown	no	hom
YDL207W::chr4_3	0	GLE1	1.33067	0.0645379	0.288259	Cytoplasmic nucleoporin required for polyadenylated RNA export but not for protein import; component of Nup82p nuclear pore subcomplex; contains a nuclear export signal	Verified	poly(A)+ mRNA export from nucleus	molecular function unknown	mitochondrion*	yes	het
YDL208W::chr4_3	0	NHP2	0.61607	1.33069	0.87432	Nuclear protein related to mammalian high mobility group (HMG) proteins, essential for function of H/ACA-type snoRNPs, which are involved in 18S rRNA processing	Verified	35S primary transcript processing*	RNA binding	small nucleolar ribonucleoprotein complex	yes	het
YDL209C::chr4_3	0	CWC2	2.2868	4.37837	2.92769	Protein involved in pre-mRNA splicing, component of a complex containing Cef1p; interacts with Prp19p; contains an RNA recognition motif; has similarity to S. pombe Cwf2p	Verified	nuclear mRNA splicing, via spliceosome	molecular function unknown	spliceosome	yes	het
YDL210W::chr4_3	0	UGA4	0.571844	0.196527	0.292415	Permease that serves as a gamma-aminobutyrate (GABA) transport protein involved in the utilization of GABA as a nitrogen source; catalyzes the transport of putrescine and delta-aminolevulinic acid (ALA); localized to the vacuolar membrane	Verified	transport*	putrescine transporter activity*	vacuolar membrane (sensu Fungi)	no	hom
YDL211C::chr4_3	0	YDL211C	-0.704033	0.493806	0.00718392		Uncharacterized	biological process unknown	molecular function unknown	vacuole (sensu Fungi)	no	hom
YDL212W::chr4_3	0	SHR3	2.70379	4.10085	4.22155	Endoplasmic reticulum packaging chaperone, required for incorporation of amino acid permeases into COPII coated vesicles for transport to the cell surface	Verified	ER to Golgi vesicle-mediated transport*	unfolded protein binding	integral to endoplasmic reticulum membrane	yes	het
YDL213C::chr4_3	0	NOP6	0.659782	1.74374	1.96715	Protein with similarity to hydrophilins, which are involved in the adaptive response to hyperosmotic conditions; computational analysis of large-scale protein-protein interaction data suggests a possible role in rRNA processing	Uncharacterized	rRNA processing	molecular function unknown	nucleolus	no	hom
YDL214C::chr4_3	0	PRR2	-0.937137	0.458071	0.125061	Protein kinase with a possible role in MAP kinase signaling in the pheromone response pathway	Verified	MAPKKK cascade	receptor signaling protein serine/threonine kinase activity	nucleus	no	hom
YDL215C::chr4_3	0	GDH2	3.07971	1.68561	1.66673	NAD(+)-dependent glutamate dehydrogenase, degrades glutamate to ammonia and alpha-ketoglutarate; expression sensitive to nitrogen catabolite repression and intracellular ammonia levels	Verified	nitrogen compound metabolic process	glutamate dehydrogenase activity	mitochondrion*	no	hom
YDL216C::chr4_3	0	RRI1	1.96964	1.45232	1.74917	Catalytic subunit of the COP9 signalosome (CSN) complex that acts as an isopeptidase in cleaving the ubiquitin-like protein Nedd8 from SCF ubiquitin ligases; metalloendopeptidase involved in the adaptation to pheromone signaling	Verified	adaptation to pheromone during conjugation with cellular fusion*	metalloendopeptidase activity	signalosome complex	no	hom
YDL217C::chr4_3	0	TIM22	4.97695	1.06655	2.58388	Component of the mitochondrial Tim54p-Tim22p complex involved in insertion of polytopic proteins into the inner membrane	Verified	protein import into mitochondrial inner membrane	protein transporter activity	mitochondrion*	yes	het
YDL218W::chr4_3	0	YDL218W	2.5706	2.92138	2.96424		Uncharacterized	biological process unknown	molecular function unknown	cytoplasm	no	hom
YDL219W::chr4_3	0	DTD1	4.08278	2.743	1.28859	D-Tyr-tRNA(Tyr) deacylase, functions in protein translation, may affect nonsense suppression via alteration of the protein synthesis machinery; ubiquitous among eukaryotes	Verified	translation*	D-tyrosyl-tRNA(Tyr) deacylase activity	cytoplasm	no	hom
YDL220C::chr4_3	0	CDC13	1.95151	4.06927	4.31997	Single stranded DNA-binding protein found at TG1-3 telomere G-tails; regulates telomere replication through recruitment of specific sub-complexes, but the essential function is telomere capping	Verified	telomere maintenance*	telomeric DNA binding	nuclear telomere cap complex	yes	het
YDL221W::chr4_3	0	YDL221W	3.18365	-0.414001	-0.0828171		Dubious				yes	het
YDL222C::chr4_3	0	FMP45	2.61976	-0.677766	0.227659	Integral membrane protein localized to mitochondria (untagged protein) and eisosomes, immobile patches at the cortex associated with endocytosis; sporulation and sphingolipid content are altered in mutants; has homologs SUR7 and YNL194C	Verified	cell wall organization and biogenesis*	molecular function unknown	mitochondrion*	no	hom
YDL223C::chr4_3	0	HBT1	2.1141	3.17902	2.87376	Substrate of the Hub1p ubiquitin-like protein that localizes to the shmoo tip (mating projection); mutants are defective for mating projection formation, thereby implicating Hbt1p in polarized cell morphogenesis	Verified	cellular morphogenesis during conjugation with cellular fusion	molecular function unknown	mating projection	no	hom
YDL224C::chr4_3	0	WHI4	1.58787	2.25193	1.69688	Putative RNA binding protein and partially redundant Whi3p homolog that regulates the cell size requirement for passage through Start and commitment to cell division	Verified	regulation of cell size	RNA binding	cytoplasm	no	hom
YDL225W::chr4_3	0	SHS1	2.55236	4.65496	1.83153	One of five related septins (Cdc3p, Cdc10p, Cdc11p, Cdc12p, Shs1p) that form a cortical filamentous collar at the mother-bud neck which is necessary for normal morphogenesis and cytokinesis	Verified	establishment of cell polarity (sensu Fungi)*	structural constituent of cytoskeleton	septin ring	no	hom
YDL226C::chr4_3	0	GCS1	0.108713	0.843526	1.15986	ADP-ribosylation factor GTPase activating protein (ARF GAP), involved in ER-Golgi transport; shares functional similarity with Glo3p	Verified	ER to Golgi vesicle-mediated transport*	actin binding*	endosome*	no	hom
YDL227C::chr4_3	0	HO	4.18511	3.19191	2.67645	Site-specific endonuclease required for gene conversion at the MAT locus (homothallic switching) through the generation of a ds DNA break; expression restricted to mother cells in late G1 as controlled by Swi4p-Swi6p, Swi5p and Ash1p	Verified	gene conversion at mating-type locus*	endonuclease activity	nucleus	no	hom
YDL227C::ctrl_1	0	HO				Site-specific endonuclease required for gene conversion at the MAT locus (homothallic switching) through the generation of a ds DNA break; expression restricted to mother cells in late G1 as controlled by Swi4p-Swi6p, Swi5p and Ash1p	Verified	gene conversion at mating-type locus*	endonuclease activity	nucleus	no	hom
YDL227C::ctrl_10	0	HO				Site-specific endonuclease required for gene conversion at the MAT locus (homothallic switching) through the generation of a ds DNA break; expression restricted to mother cells in late G1 as controlled by Swi4p-Swi6p, Swi5p and Ash1p	Verified	gene conversion at mating-type locus*	endonuclease activity	nucleus	no
YDL227C::ctrl_11	0	HO				Site-specific endonuclease required for gene conversion at the MAT locus (homothallic switching) through the generation of a ds DNA break; expression restricted to mother cells in late G1 as controlled by Swi4p-Swi6p, Swi5p and Ash1p	Verified	gene conversion at mating-type locus*	endonuclease activity	nucleus	no	hom
YDL227C::ctrl_13	0	HO				Site-specific endonuclease required for gene conversion at the MAT locus (homothallic switching) through the generation of a ds DNA break; expression restricted to mother cells in late G1 as controlled by Swi4p-Swi6p, Swi5p and Ash1p	Verified	gene conversion at mating-type locus*	endonuclease activity	nucleus	no	het
YDL227C::ctrl_14	0	HO				Site-specific endonuclease required for gene conversion at the MAT locus (homothallic switching) through the generation of a ds DNA break; expression restricted to mother cells in late G1 as controlled by Swi4p-Swi6p, Swi5p and Ash1p	Verified	gene conversion at mating-type locus*	endonuclease activity	nucleus	no	het
YDL227C::ctrl_15	0	HO				Site-specific endonuclease required for gene conversion at the MAT locus (homothallic switching) through the generation of a ds DNA break; expression restricted to mother cells in late G1 as controlled by Swi4p-Swi6p, Swi5p and Ash1p	Verified	gene conversion at mating-type locus*	endonuclease activity	nucleus	no	het
YDL227C::ctrl_16	0	HO				Site-specific endonuclease required for gene conversion at the MAT locus (homothallic switching) through the generation of a ds DNA break; expression restricted to mother cells in late G1 as controlled by Swi4p-Swi6p, Swi5p and Ash1p	Verified	gene conversion at mating-type locus*	endonuclease activity	nucleus	no	het
YDL227C::ctrl_17	0	HO				Site-specific endonuclease required for gene conversion at the MAT locus (homothallic switching) through the generation of a ds DNA break; expression restricted to mother cells in late G1 as controlled by Swi4p-Swi6p, Swi5p and Ash1p	Verified	gene conversion at mating-type locus*	endonuclease activity	nucleus	no	het
YDL227C::ctrl_18	0	HO				Site-specific endonuclease required for gene conversion at the MAT locus (homothallic switching) through the generation of a ds DNA break; expression restricted to mother cells in late G1 as controlled by Swi4p-Swi6p, Swi5p and Ash1p	Verified	gene conversion at mating-type locus*	endonuclease activity	nucleus	no	het
YDL227C::ctrl_19	0	HO				Site-specific endonuclease required for gene conversion at the MAT locus (homothallic switching) through the generation of a ds DNA break; expression restricted to mother cells in late G1 as controlled by Swi4p-Swi6p, Swi5p and Ash1p	Verified	gene conversion at mating-type locus*	endonuclease activity	nucleus	no	het
YDL227C::ctrl_2	0	HO				Site-specific endonuclease required for gene conversion at the MAT locus (homothallic switching) through the generation of a ds DNA break; expression restricted to mother cells in late G1 as controlled by Swi4p-Swi6p, Swi5p and Ash1p	Verified	gene conversion at mating-type locus*	endonuclease activity	nucleus	no	hom
YDL227C::ctrl_20	0	HO				Site-specific endonuclease required for gene conversion at the MAT locus (homothallic switching) through the generation of a ds DNA break; expression restricted to mother cells in late G1 as controlled by Swi4p-Swi6p, Swi5p and Ash1p	Verified	gene conversion at mating-type locus*	endonuclease activity	nucleus	no	het
YDL227C::ctrl_21	0	HO				Site-specific endonuclease required for gene conversion at the MAT locus (homothallic switching) through the generation of a ds DNA break; expression restricted to mother cells in late G1 as controlled by Swi4p-Swi6p, Swi5p and Ash1p	Verified	gene conversion at mating-type locus*	endonuclease activity	nucleus	no	het
YDL227C::ctrl_22	0	HO				Site-specific endonuclease required for gene conversion at the MAT locus (homothallic switching) through the generation of a ds DNA break; expression restricted to mother cells in late G1 as controlled by Swi4p-Swi6p, Swi5p and Ash1p	Verified	gene conversion at mating-type locus*	endonuclease activity	nucleus	no	het
YDL227C::ctrl_23	0	HO				Site-specific endonuclease required for gene conversion at the MAT locus (homothallic switching) through the generation of a ds DNA break; expression restricted to mother cells in late G1 as controlled by Swi4p-Swi6p, Swi5p and Ash1p	Verified	gene conversion at mating-type locus*	endonuclease activity	nucleus	no	het
YDL227C::ctrl_24	0	HO				Site-specific endonuclease required for gene conversion at the MAT locus (homothallic switching) through the generation of a ds DNA break; expression restricted to mother cells in late G1 as controlled by Swi4p-Swi6p, Swi5p and Ash1p	Verified	gene conversion at mating-type locus*	endonuclease activity	nucleus	no	het
YDL227C::ctrl_25	0	HO				Site-specific endonuclease required for gene conversion at the MAT locus (homothallic switching) through the generation of a ds DNA break; expression restricted to mother cells in late G1 as controlled by Swi4p-Swi6p, Swi5p and Ash1p	Verified	gene conversion at mating-type locus*	endonuclease activity	nucleus	no	het
YDL227C::ctrl_26	0	HO				Site-specific endonuclease required for gene conversion at the MAT locus (homothallic switching) through the generation of a ds DNA break; expression restricted to mother cells in late G1 as controlled by Swi4p-Swi6p, Swi5p and Ash1p	Verified	gene conversion at mating-type locus*	endonuclease activity	nucleus	no	het
YDL227C::ctrl_27	0	HO				Site-specific endonuclease required for gene conversion at the MAT locus (homothallic switching) through the generation of a ds DNA break; expression restricted to mother cells in late G1 as controlled by Swi4p-Swi6p, Swi5p and Ash1p	Verified	gene conversion at mating-type locus*	endonuclease activity	nucleus	no	het
YDL227C::ctrl_28	0	HO				Site-specific endonuclease required for gene conversion at the MAT locus (homothallic switching) through the generation of a ds DNA break; expression restricted to mother cells in late G1 as controlled by Swi4p-Swi6p, Swi5p and Ash1p	Verified	gene conversion at mating-type locus*	endonuclease activity	nucleus	no	het
YDL227C::ctrl_29	0	HO				Site-specific endonuclease required for gene conversion at the MAT locus (homothallic switching) through the generation of a ds DNA break; expression restricted to mother cells in late G1 as controlled by Swi4p-Swi6p, Swi5p and Ash1p	Verified	gene conversion at mating-type locus*	endonuclease activity	nucleus	no	het
YDL227C::ctrl_3	0	HO				Site-specific endonuclease required for gene conversion at the MAT locus (homothallic switching) through the generation of a ds DNA break; expression restricted to mother cells in late G1 as controlled by Swi4p-Swi6p, Swi5p and Ash1p	Verified	gene conversion at mating-type locus*	endonuclease activity	nucleus	no	hom
YDL227C::ctrl_30	0	HO	-2.7138	-1.9765	-2.03843	Site-specific endonuclease required for gene conversion at the MAT locus (homothallic switching) through the generation of a ds DNA break; expression restricted to mother cells in late G1 as controlled by Swi4p-Swi6p, Swi5p and Ash1p	Verified	gene conversion at mating-type locus*	endonuclease activity	nucleus	no	het
YDL227C::ctrl_31	0	HO				Site-specific endonuclease required for gene conversion at the MAT locus (homothallic switching) through the generation of a ds DNA break; expression restricted to mother cells in late G1 as controlled by Swi4p-Swi6p, Swi5p and Ash1p	Verified	gene conversion at mating-type locus*	endonuclease activity	nucleus	no	het
YDL227C::ctrl_32	0	HO				Site-specific endonuclease required for gene conversion at the MAT locus (homothallic switching) through the generation of a ds DNA break; expression restricted to mother cells in late G1 as controlled by Swi4p-Swi6p, Swi5p and Ash1p	Verified	gene conversion at mating-type locus*	endonuclease activity	nucleus	no	het
YDL227C::ctrl_33	0	HO				Site-specific endonuclease required for gene conversion at the MAT locus (homothallic switching) through the generation of a ds DNA break; expression restricted to mother cells in late G1 as controlled by Swi4p-Swi6p, Swi5p and Ash1p	Verified	gene conversion at mating-type locus*	endonuclease activity	nucleus	no	het
YDL227C::ctrl_34	0	HO				Site-specific endonuclease required for gene conversion at the MAT locus (homothallic switching) through the generation of a ds DNA break; expression restricted to mother cells in late G1 as controlled by Swi4p-Swi6p, Swi5p and Ash1p	Verified	gene conversion at mating-type locus*	endonuclease activity	nucleus	no	het
YDL227C::ctrl_35	0	HO				Site-specific endonuclease required for gene conversion at the MAT locus (homothallic switching) through the generation of a ds DNA break; expression restricted to mother cells in late G1 as controlled by Swi4p-Swi6p, Swi5p and Ash1p	Verified	gene conversion at mating-type locus*	endonuclease activity	nucleus	no	het
YDL227C::ctrl_36	0	HO				Site-specific endonuclease required for gene conversion at the MAT locus (homothallic switching) through the generation of a ds DNA break; expression restricted to mother cells in late G1 as controlled by Swi4p-Swi6p, Swi5p and Ash1p	Verified	gene conversion at mating-type locus*	endonuclease activity	nucleus	no	het
YDL227C::ctrl_37	0	HO				Site-specific endonuclease required for gene conversion at the MAT locus (homothallic switching) through the generation of a ds DNA break; expression restricted to mother cells in late G1 as controlled by Swi4p-Swi6p, Swi5p and Ash1p	Verified	gene conversion at mating-type locus*	endonuclease activity	nucleus	no	het
YDL227C::ctrl_38	0	HO				Site-specific endonuclease required for gene conversion at the MAT locus (homothallic switching) through the generation of a ds DNA break; expression restricted to mother cells in late G1 as controlled by Swi4p-Swi6p, Swi5p and Ash1p	Verified	gene conversion at mating-type locus*	endonuclease activity	nucleus	no	het
YDL227C::ctrl_39	0	HO				Site-specific endonuclease required for gene conversion at the MAT locus (homothallic switching) through the generation of a ds DNA break; expression restricted to mother cells in late G1 as controlled by Swi4p-Swi6p, Swi5p and Ash1p	Verified	gene conversion at mating-type locus*	endonuclease activity	nucleus	no
YDL227C::ctrl_4	0	HO				Site-specific endonuclease required for gene conversion at the MAT locus (homothallic switching) through the generation of a ds DNA break; expression restricted to mother cells in late G1 as controlled by Swi4p-Swi6p, Swi5p and Ash1p	Verified	gene conversion at mating-type locus*	endonuclease activity	nucleus	no	hom
YDL227C::ctrl_40	0	HO				Site-specific endonuclease required for gene conversion at the MAT locus (homothallic switching) through the generation of a ds DNA break; expression restricted to mother cells in late G1 as controlled by Swi4p-Swi6p, Swi5p and Ash1p	Verified	gene conversion at mating-type locus*	endonuclease activity	nucleus	no	het
YDL227C::ctrl_41	0	HO				Site-specific endonuclease required for gene conversion at the MAT locus (homothallic switching) through the generation of a ds DNA break; expression restricted to mother cells in late G1 as controlled by Swi4p-Swi6p, Swi5p and Ash1p	Verified	gene conversion at mating-type locus*	endonuclease activity	nucleus	no	het
YDL227C::ctrl_42	0	HO				Site-specific endonuclease required for gene conversion at the MAT locus (homothallic switching) through the generation of a ds DNA break; expression restricted to mother cells in late G1 as controlled by Swi4p-Swi6p, Swi5p and Ash1p	Verified	gene conversion at mating-type locus*	endonuclease activity	nucleus	no	het
YDL227C::ctrl_43	0	HO				Site-specific endonuclease required for gene conversion at the MAT locus (homothallic switching) through the generation of a ds DNA break; expression restricted to mother cells in late G1 as controlled by Swi4p-Swi6p, Swi5p and Ash1p	Verified	gene conversion at mating-type locus*	endonuclease activity	nucleus	no	het
YDL227C::ctrl_44	0	HO				Site-specific endonuclease required for gene conversion at the MAT locus (homothallic switching) through the generation of a ds DNA break; expression restricted to mother cells in late G1 as controlled by Swi4p-Swi6p, Swi5p and Ash1p	Verified	gene conversion at mating-type locus*	endonuclease activity	nucleus	no	het
YDL227C::ctrl_45	0	HO				Site-specific endonuclease required for gene conversion at the MAT locus (homothallic switching) through the generation of a ds DNA break; expression restricted to mother cells in late G1 as controlled by Swi4p-Swi6p, Swi5p and Ash1p	Verified	gene conversion at mating-type locus*	endonuclease activity	nucleus	no	het
YDL227C::ctrl_46	0	HO				Site-specific endonuclease required for gene conversion at the MAT locus (homothallic switching) through the generation of a ds DNA break; expression restricted to mother cells in late G1 as controlled by Swi4p-Swi6p, Swi5p and Ash1p	Verified	gene conversion at mating-type locus*	endonuclease activity	nucleus	no	het
YDL227C::ctrl_47	0	HO				Site-specific endonuclease required for gene conversion at the MAT locus (homothallic switching) through the generation of a ds DNA break; expression restricted to mother cells in late G1 as controlled by Swi4p-Swi6p, Swi5p and Ash1p	Verified	gene conversion at mating-type locus*	endonuclease activity	nucleus	no	het
YDL227C::ctrl_48	0	HO				Site-specific endonuclease required for gene conversion at the MAT locus (homothallic switching) through the generation of a ds DNA break; expression restricted to mother cells in late G1 as controlled by Swi4p-Swi6p, Swi5p and Ash1p	Verified	gene conversion at mating-type locus*	endonuclease activity	nucleus	no	het
YDL227C::ctrl_49	0	HO				Site-specific endonuclease required for gene conversion at the MAT locus (homothallic switching) through the generation of a ds DNA break; expression restricted to mother cells in late G1 as controlled by Swi4p-Swi6p, Swi5p and Ash1p	Verified	gene conversion at mating-type locus*	endonuclease activity	nucleus	no	het
YDL227C::ctrl_5	0	HO				Site-specific endonuclease required for gene conversion at the MAT locus (homothallic switching) through the generation of a ds DNA break; expression restricted to mother cells in late G1 as controlled by Swi4p-Swi6p, Swi5p and Ash1p	Verified	gene conversion at mating-type locus*	endonuclease activity	nucleus	no	hom
YDL227C::ctrl_50	0	HO				Site-specific endonuclease required for gene conversion at the MAT locus (homothallic switching) through the generation of a ds DNA break; expression restricted to mother cells in late G1 as controlled by Swi4p-Swi6p, Swi5p and Ash1p	Verified	gene conversion at mating-type locus*	endonuclease activity	nucleus	no	het
YDL227C::ctrl_51	0	HO				Site-specific endonuclease required for gene conversion at the MAT locus (homothallic switching) through the generation of a ds DNA break; expression restricted to mother cells in late G1 as controlled by Swi4p-Swi6p, Swi5p and Ash1p	Verified	gene conversion at mating-type locus*	endonuclease activity	nucleus	no	het
YDL227C::ctrl_52	0	HO				Site-specific endonuclease required for gene conversion at the MAT locus (homothallic switching) through the generation of a ds DNA break; expression restricted to mother cells in late G1 as controlled by Swi4p-Swi6p, Swi5p and Ash1p	Verified	gene conversion at mating-type locus*	endonuclease activity	nucleus	no	het
YDL227C::ctrl_53	0	HO				Site-specific endonuclease required for gene conversion at the MAT locus (homothallic switching) through the generation of a ds DNA break; expression restricted to mother cells in late G1 as controlled by Swi4p-Swi6p, Swi5p and Ash1p	Verified	gene conversion at mating-type locus*	endonuclease activity	nucleus	no	het
YDL227C::ctrl_54	0	HO				Site-specific endonuclease required for gene conversion at the MAT locus (homothallic switching) through the generation of a ds DNA break; expression restricted to mother cells in late G1 as controlled by Swi4p-Swi6p, Swi5p and Ash1p	Verified	gene conversion at mating-type locus*	endonuclease activity	nucleus	no	het
YDL227C::ctrl_6	0	HO				Site-specific endonuclease required for gene conversion at the MAT locus (homothallic switching) through the generation of a ds DNA break; expression restricted to mother cells in late G1 as controlled by Swi4p-Swi6p, Swi5p and Ash1p	Verified	gene conversion at mating-type locus*	endonuclease activity	nucleus	no	hom
YDL227C::ctrl_7	0	HO				Site-specific endonuclease required for gene conversion at the MAT locus (homothallic switching) through the generation of a ds DNA break; expression restricted to mother cells in late G1 as controlled by Swi4p-Swi6p, Swi5p and Ash1p	Verified	gene conversion at mating-type locus*	endonuclease activity	nucleus	no	hom
YDL227C::ctrl_8	0	HO				Site-specific endonuclease required for gene conversion at the MAT locus (homothallic switching) through the generation of a ds DNA break; expression restricted to mother cells in late G1 as controlled by Swi4p-Swi6p, Swi5p and Ash1p	Verified	gene conversion at mating-type locus*	endonuclease activity	nucleus	no	hom
YDL227C::ctrl_9	0	HO				Site-specific endonuclease required for gene conversion at the MAT locus (homothallic switching) through the generation of a ds DNA break; expression restricted to mother cells in late G1 as controlled by Swi4p-Swi6p, Swi5p and Ash1p	Verified	gene conversion at mating-type locus*	endonuclease activity	nucleus	no	hom
YDL229W::chr4_3	0	SSB1	1.8085	1.08599	1.58909	Cytoplasmic ATPase that is a ribosome-associated molecular chaperone, functions with J-protein partner Zuo1p; may be involved in folding of newly-made polypeptide chains; member of the HSP70 family; interacts with phosphatase subunit Reg1p	Verified	translation*	ATPase activity*	soluble fraction*	no	hom
YDL230W::chr4_3	0	PTP1	-0.930287	0.479008	-0.504692	Phosphotyrosine-specific protein phosphatase that dephosphorylates a broad range of substrates in vivo, including Fpr3p; localized to the cytoplasm and the mitochondria	Verified	protein amino acid dephosphorylation	protein tyrosine phosphatase activity	cytoplasm*	no	hom
YDL231C::chr4_3	0	BRE4	1.92811	1.54651	1.34641	Zinc finger protein containing five transmembrane domains; null mutant exhibits strongly fragmented vacuoles and sensitivity to brefeldin A, a drug which is known to affect intracellular transport	Verified	endocytosis	molecular function unknown	integral to membrane	no	hom
YDL232W::chr4_3	0	OST4				Subunit of the oligosaccharyltransferase complex of the ER lumen, which catalyzes protein asparagine-linked glycosylation; type I membrane protein required for incorporation of Ost3p or Ost6p into the OST complex	Verified	protein amino acid N-linked glycosylation	protein binding, bridging*	endoplasmic reticulum membrane*	no	hom
YDL233W::chr4_3	0	YDL233W	2.48976	0.943608	1.18206		Uncharacterized	biological process unknown	molecular function unknown	cytoplasm*	no	hom
YDL234C::chr4_3	0	GYP7	1.2579	-0.986789	-1.00249	GTPase-activating protein for yeast Rab family members including: Ypt7p (most effective), Ypt1p, Ypt31p, and Ypt32p (in vitro); involved in vesicle mediated protein trafficking	Verified	vesicle-mediated transport	Rab GTPase activator activity	cytoplasm	no	hom
YDL235C::chr4_3	0	YPD1	0.336788	3.16429	3.60834	Phosphorelay intermediate protein, phosphorylated by the plasma membrane sensor Sln1p in response to osmotic stress and then in turn phosphorylates the response regulators Ssk1p in the cytosol and Skn7p in the nucleus	Verified	response to osmotic stress*	transferase activity, transferring phosphorus-containing groups	cytoplasm	yes	het
YDL236W::chr4_3	0	PHO13	0.299435	0.384608	-0.314034	Alkaline phosphatase specific for p-nitrophenyl phosphate, involved in dephosphorylation of histone II-A and casein	Verified	protein amino acid dephosphorylation*	alkaline phosphatase activity*	cytoplasm*	no	hom
YDL237W::chr4_3	0	YDL237W	3.59964	3.43502	4.89711		Uncharacterized	biological process unknown	molecular function unknown	cellular component unknown	no	hom
YDL238C::chr4_3	0	GUD1	3.22329	3.38633	4.47887	Guanine deaminase, a catabolic enzyme of the guanine salvage pathway producing xanthine and ammonia from guanine; activity is low in exponentially-growing cultures but expression is increased in post-diauxic and stationary-phase cultures	Verified	guanine metabolic process	hydrolase activity, acting on carbon-nitrogen (but not peptide) bonds, in linear amides*	cytoplasm	no	hom
YDL239C::chr4_3	0	ADY3	2.95971	3.46137	3.99846	Protein required for spore wall formation, thought to mediate assembly of a Don1p-containing structure at the leading edge of the prospore membrane via interaction with spindle pole body components; potentially phosphorylated by Cdc28p	Verified	spore wall assembly (sensu Fungi)*	protein binding	spindle*	no	hom
YDL240W::chr4_3	0	LRG1	-0.864373	0.431858	-0.379452	Putative GTPase-activating protein (GAP) involved in the Pkc1p-mediated signaling pathway that controls cell wall integrity; appears to specifically regulate 1,3-beta-glucan synthesis	Verified	small GTPase mediated signal transduction*	Rho GTPase activator activity	cytoplasm*	no	hom
YDL241W::chr4_3	0	YDL241W	0.0957149	-1.60872	-1.97528		Uncharacterized	biological process unknown	molecular function unknown	cellular component unknown	no	hom
YDL242W::chr4_3	0	YDL242W	-0.212699	0.287914	0.0982303		Dubious				no	hom
YDL243C::chr4_3	0	AAD4	0.610508	2.63541	2.79406	Putative aryl-alcohol dehydrogenase with similarity to P. chrysosporium aryl-alcohol dehydrogenase, involved in the oxidative stress response	Verified	aldehyde metabolic process	aryl-alcohol dehydrogenase activity	cellular component unknown	no	hom
YDR001C::chr4_3	0	NTH1	-1.036	-1.38686	-1.17421	Neutral trehalase, degrades trehalose; required for thermotolerance and may mediate resistance to other cellular stresses; may be phosphorylated by Cdc28p	Verified	response to stress*	alpha,alpha-trehalase activity	cytoplasm*	no	hom
YDR002W::chr4_3	0	YRB1	1.30483	3.0616	1.59139	Ran GTpase binding protein; involved in nuclear protein import and RNA export, ubiquitin-mediated protein degradation during the cell cycle; shuttles between the nucleus and cytoplasm; is essential; homolog of human RanBP1	Verified	ubiquitin-dependent protein catabolic process*	Ran GTPase binding	cytoplasm*	yes	het
YDR003W::chr4_3	0	RCR2	1.86019	2.39218	1.77518	Probable integral membrane protein with similarity to Rcr1p; C-terminal region can functionally replace the corresponding region of Rcr1p in conferring Congo Red resistance when overexpressed; localizes to vacuole in a large-scale study	Verified	biological process unknown	molecular function unknown	cytoplasm*	no	hom
YDR004W::chr4_3	0	RAD57	0.28975	-1.81733	-1.12586	Protein that stimulates strand exchange by stabilizing the binding of Rad51p to single-stranded DNA; involved in the recombinational repair of double-strand breaks in DNA during vegetative growth and meiosis; forms heterodimer with Rad55p	Verified	telomere maintenance via recombination*	DNA-dependent ATPase activity*	nucleus	no	hom
YDR005C::chr4_3	0	MAF1	-0.0151174	1.15928	0.328491	Negative regulator of RNA polymerase III; component of several signaling pathways that repress polymerase III transcription in response to changes in cellular environment; targets the initiation factor TFIIIB	Verified	negative regulation of transcription from RNA polymerase III promoter	transcription regulator activity	nucleus	no	hom
YDR006C::chr4_3	0	SOK1	2.62435	3.33176	4.19817	Protein whose overexpression suppresses the growth defect of mutants lacking protein kinase A activity; involved in cAMP-mediated signaling; localized to the nucleus; similar to the mouse testis-specific protein PBS13	Verified	cAMP-mediated signaling	molecular function unknown	nucleus	no	hom
YDR007W::chr00_16b	0	TRP1	3.31181	5.37946	7.20844	Phosphoribosylanthranilate isomerase that catalyzes the third step in tryptophan biosynthesis; in 2004, the sequence of TRP1 from strain S228C was updated by changing the previously annotated internal STOP (TAA) to serine (TCA)	Verified	tryptophan biosynthetic process*	phosphoribosylanthranilate isomerase activity	cytoplasm	no	hom
YDR008C::chr4_3	0	YDR008C	3.11827	5.74139	5.77296		Dubious				no	hom
YDR009W::chr4_3	0	GAL3	1.08127	0.575312	0.770544	Transcriptional regulator involved in activation of the GAL genes in response to galactose; forms a complex with Gal80p to relieve Gal80p inhibition of Gal4p; binds galactose and ATP but does not have galactokinase activity	Verified	positive regulation of transcription by galactose*	transcriptional activator activity	cytoplasm	no	hom
YDR010C::chr4_3	0	YDR010C	1.49106	-2.30899	-0.914239		Dubious				no	hom
YDR011W::chr4_3	0	SNQ2	0.720758	1.88623	3.60217	ABC transporter protein involved in multidrug resistance and resistance to singlet oxygen species	Verified	response to drug*	xenobiotic-transporting ATPase activity	mitochondrion*	no	hom
YDR013W::chr4_3	0	PSF1	2.00917	0.421666	-0.110956	Subunit of the GINS complex (Sld5p, Psf1p, Psf2p, Psf3p), which is localized to DNA replication origins and implicated in assembly of the DNA replication machinery	Verified	DNA-dependent DNA replication	molecular function unknown	GINS complex	yes	het
YDR014W::chr4_3	0	RAD61	0.768085	1.46244	0.558835	Protein of unknown function; mutation confers radiation sensitivity	Verified	response to radiation	molecular function unknown	nucleus	no	hom
YDR015C::chr4_3	0	YDR015C	4.02953	3.02184	3.6456		Dubious				no	hom
YDR016C::chr4_3	0	DAD1	0.688508	1.48521	1.03136	Essential subunit of the Dam1 complex (aka DASH complex), couples kinetochores to the force produced by MT depolymerization thereby aiding in chromosome segregation; is transferred to the kinetochore prior to mitosis	Verified	mitotic spindle organization and biogenesis in nucleus*	structural constituent of cytoskeleton	condensed nuclear chromosome kinetochore*	yes	het
YDR017C::chr4_3	0	KCS1	-0.689735	-2.17431	-1.6665	Inositol hexaphosphate kinase, phosphorylates inositol hexakisphosphate (InsP6) to diphosphoinositol polyphosphates, required for proper vacuole morphology and involved in salt stress response, contains two leucine heptad repeats	Verified	response to drug*	inositol hexakisphosphate kinase activity	cytoplasm	no	hom
YDR018C::chr4_3	0	YDR018C	1.55811	3.33131	2.71979		Uncharacterized	phospholipid biosynthetic process	acyltransferase activity	cellular component unknown	no	hom
YDR019C::chr4_3	0	GCV1	0.415003	2.41974	3.10305	T subunit of the mitochondrial glycine decarboxylase complex, required for the catabolism of glycine to 5,10-methylene-THF; expression is regulated by levels of levels of 5,10-methylene-THF in the cytoplasm	Verified	one-carbon compound metabolic process*	glycine dehydrogenase (decarboxylating) activity	mitochondrion*	no	hom
YDR020C::chr4_3	0	YDR020C	0.00887054	-0.339676	0.308514		Uncharacterized	biological process unknown	molecular function unknown	cytoplasm*	no	hom
YDR021W::chr4_3	0	FAL1	0.67458	0.544057	0.384992	Nucleolar protein required for maturation of 18S rRNA, member of the eIF4A subfamily of DEAD-box ATP-dependent RNA helicases	Verified	35S primary transcript processing	ATP-dependent RNA helicase activity	nucleolus	yes	het
YDR022C::chr4_3	0	CIS1	1.87102	0.845798	1.55448	Protein of unknown function that may be involved in microtubule organization; high-copy suppressor of CIK1 deletion	Verified	microtubule cytoskeleton organization and biogenesis	molecular function unknown	cytoplasm	no	hom
YDR023W::chr4_3	0	SES1	1.27431	4.32581	2.35909	Cytosolic seryl-tRNA synthetase, class II aminoacyl-tRNA synthetase that aminoacylates tRNA(Ser), displays tRNA-dependent amino acid recognition which enhances discrimination of the serine substrate, interacts with peroxin Pex21p	Verified	seryl-tRNA aminoacylation	serine-tRNA ligase activity	cytoplasm	yes	het
YDR024W::chr4_3	0	FYV1	-1.60794	-0.878028	-0.468228	Dubious open reading frame, unlikely to encode a protein; not conserved in closely related Saccharomyces species; mutation decreases survival upon exposure to K1 killer toxin	Dubious				no	hom
YDR025W::chr4_3	0	RPS11A				Protein component of the small (40S) ribosomal subunit; identical to Rps11Bp and has similarity to E. coli S17 and rat S11 ribosomal proteins	Verified	translation*	structural constituent of ribosome	cytosolic small ribosomal subunit (sensu Eukaryota)	no	hom
YDR026C::chr4_3	0	YDR026C	0.578623	2.78346	1.86499		Verified	biological process unknown	DNA binding	nucleus*	no	hom
YDR027C::chr4_3	0	VPS54				Component of the GARP (Golgi-associated retrograde protein) complex, Vps51p-Vps52p-Vps53p-Vps54p, which is required for the recycling of proteins from endosomes to the late Golgi; potentially phosphorylated by Cdc28p	Verified	telomere maintenance*	molecular function unknown	mitochondrion*	no	hom
YDR028C::chr4_3	0	REG1	0.970817	2.61047	3.57552	Regulatory subunit of type 1 protein phosphatase Glc7p, involved in negative regulation of glucose-repressible genes	Verified	negative regulation of transcription from RNA polymerase II promoter*	protein phosphatase type 1 regulator activity	cytoplasm*	no	hom
YDR029W::chr4_3	0	YDR029W	1.73773	0.198274	0.259113		Dubious				no	hom
YDR030C::chr4_3	0	RAD28	2.93703	1.4824	1.95769	Protein involved in transcription-coupled repair nucleotide excision repair of UV-induced DNA lesions; homolog of human CSA protein	Verified	DNA repair	molecular function unknown	nucleus	no	hom
YDR031W::chr4_3	0	MIC14	2.42081	-0.219167	-0.206532	Mitochondrial intermembrane space cysteine motif protein of 14 kDa	Verified	biological process unknown	molecular function unknown	cytoplasm*	no	hom
YDR032C::chr4_3	0	PST2	0.501027	-1.35692	-0.14798	Protein with similarity to members of a family of flavodoxin-like proteins; induced by oxidative stress in a Yap1p dependent manner; the authentic, non-tagged protein is detected in highly purified mitochondria in high-throughput studies	Verified	biological process unknown	molecular function unknown	cytoplasm*	no	hom
YDR033W::chr4_3	0	MRH1	-1.21363	1.2891	-1.03709	Protein that localizes primarily to the plasma membrane, also found at the nuclear envelope; has similarity to Hsp30p and Yro2p, which are induced during heat shock	Verified	biological process unknown	molecular function unknown	mitochondrion*	no	hom
YDR034C::chr4_3	0	LYS14	-0.303226	2.09814	1.81654	Transcriptional activator involved in regulation of genes of the lysine biosynthesis pathway; requires 2-aminoadipate semialdehyde as co-inducer	Verified	lysine biosynthetic process via aminoadipic acid	transcriptional activator activity	nucleus	no	hom
YDR035W::chr4_3	0	ARO3	-0.28843	1.03218	2.41954	3-deoxy-D-arabino-heptulosonate-7-phosphate (DAHP) synthase, catalyzes the first step in aromatic amino acid biosynthesis and is feedback-inhibited by phenylalanine or high concentration of tyrosine or tryptophan	Verified	aromatic amino acid family biosynthetic process	3-deoxy-7-phosphoheptulonate synthase activity	cytoplasm*	no	hom
YDR036C::chr4_3	0	EHD3	0.123608	2.91229	4.50673	Protein of unconfirmed function, plays an indirect role in endocytic membrane trafficking, member of a family of enoyl-CoA hydratase/isomerases; the non-tagged protein is detected in highly purified mitochondria in high-throughput studies	Verified	endocytosis*	3-hydroxyisobutyryl-CoA hydrolase activity	mitochondrion	no	hom
YDR037W::chr4_3	0	KRS1	1.76675	2.93473	3.72019	Lysyl-tRNA synthetase; also identified as a negative regulator of general control of amino acid biosynthesis	Verified	lysyl-tRNA aminoacylation	lysine-tRNA ligase activity	cytoplasm	yes	het
YDR041W::chr00_16b	0	RSM10	0.483307	1.45473	0.207705	Mitochondrial ribosomal protein of the small subunit, has similarity to E. coli S10 ribosomal protein; essential for viability, unlike most other mitoribosomal proteins	Verified	translation	structural constituent of ribosome	mitochondrion*	yes	het
YDR042C::chr4_3	0	YDR042C	-1.56444	0.284872	0.542985		Uncharacterized	biological process unknown	molecular function unknown	cellular component unknown	no	hom
YDR043C::chr4_3	0	NRG1	-0.989166	-2.17318	-1.5646	Transcriptional repressor that recruits the Cyc8p-Tup1p complex to promoters; mediates glucose repression and negatively regulates a variety of processes including filamentous growth and alkaline pH response	Verified	regulation of transcription from RNA polymerase II promoter*	DNA binding*	nucleus	no	hom
YDR044W::chr4_3	0	HEM13	-0.694736	-0.155981	0.0449718	Coproporphyrinogen III oxidase, an oxygen requiring enzyme that catalyzes the sixth step in the heme biosynthetic pathway; localizes to the mitochondrial inner membrane; transcription is repressed by oxygen and heme (via Rox1p and Hap1p)	Verified	heme biosynthetic process	coproporphyrinogen oxidase activity	mitochondrial inner membrane	yes	het
YDR045C::chr4_3	0	RPC11	3.05117	1.65177	1.33282	RNA polymerase III subunit C11; mediates pol III RNA cleavage activity and is important for termination of transcription	Verified	transcription from RNA polymerase III promoter	DNA-directed RNA polymerase activity	DNA-directed RNA polymerase III complex	yes	het
YDR046C::chr4_3	0	BAP3	-0.508798	1.61928	0.634268	Amino acid permease involved in the uptake of cysteine, leucine, isoleucine and valine	Verified	amino acid transport	amino acid transporter activity	mitochondrion*	no	hom
YDR047W::chr4_3	0	HEM12	2.25016	3.39147	3.02737	Uroporphyrinogen decarboxylase, catalyzes the fifth step in the heme biosynthetic pathway; localizes to both the cytoplasm and nucleus; activity inhibited by Cu2+, Zn2+, Fe2+, Fe3+ and sulfhydryl-specific reagents	Verified	heme biosynthetic process	uroporphyrinogen decarboxylase activity	cytoplasm*	yes	het
YDR048C::chr00_16b	0	YDR048C	-0.0103872	0.467703	0.609765		Dubious				no	hom
YDR049W::chr4_4	0	YDR049W	0.719405	-0.365422	0.149881		Uncharacterized	biological process unknown	molecular function unknown	cytoplasm*	no	hom
YDR050C::chr00_11	0	TPI1	2.738	5.3714	5.84846	Triose phosphate isomerase, abundant glycolytic enzyme; mRNA half-life is regulated by iron availability; transcription is controlled by activators Reb1p, Gcr1p, and Rap1p through binding sites in the 5' non-coding region	Verified	glycolysis	triose-phosphate isomerase activity	cytoplasm	yes	het
YDR051C::chr4_4	0	YDR051C	-0.0372596	-1.41528	-1.72686		Uncharacterized	biological process unknown	molecular function unknown	cytoplasm*	no	hom
YDR052C::chr4_4	0	DBF4	0.15538	0.950333	2.0658	Regulatory subunit of Cdc7p-Dbf4p kinase complex, required for Cdc7p kinase activity and initiation of DNA replication; phosphorylates the Mcm2-7 family of proteins; cell cycle regulated	Verified	DNA replication initiation*	DNA replication origin binding*	Dbf4-dependent protein kinase complex	yes	het
YDR053W::chr4_4	0	YDR053W	1.09191	2.3446	1.30547		Dubious				yes	het
YDR054C::chr4_4	0	CDC34				Ubiquitin-conjugating enzyme or E2; together with Skp1p, Rbx1p, Cdc53p, and an F-box protein, forms a ubiquitin-protein ligase called the SCF complex which regulates cell cycle progression by targeting key substrates for degradation	Verified	G1/S transition of mitotic cell cycle*	ubiquitin conjugating enzyme activity	cytoplasm*	yes	het
YDR055W::chr4_4	0	PST1	0.0696727	-2.49901	-2.11905	Cell wall protein that contains a putative GPI-attachment site; secreted by regenerating protoplasts; up-regulated by activation of the cell integrity pathway, as mediated by Rlm1p; upregulated by cell wall damage via disruption of FKS1	Verified	cell wall organization and biogenesis*	molecular function unknown	plasma membrane*	no	hom
YDR056C::chr4_4	0	YDR056C	1.30798	1.70325	2.44862		Uncharacterized	biological process unknown	molecular function unknown	endoplasmic reticulum*	no	hom
YDR057W::chr4_4	0	YOS9	-1.08406	-1.84771	-1.87817	Lectin; soluble lumenal ER protein; member of the OS-9 protein family; similar to mannose-6-phosphate receptors (MPRs); serves as a receptor that recognizes misfolded N-glycosylated proteins and participates in their targeting to ERAD	Verified	ER-associated protein catabolic process	sugar binding	endoplasmic reticulum	no	hom
YDR058C::chr00_14	0	TGL2	0.344277	0.10686	-0.202098	Protein with lipolytic activity towards triacylglycerols and diacylglycerols when expressed in E. coli; role in yeast lipid degradation is unclear	Verified	lipid metabolic process	triacylglycerol lipase activity	cellular component unknown	no	hom
YDR059C::chr4_4	0	UBC5	-0.41788	0.298165	1.30636	Ubiquitin-conjugating enzyme that mediates selective degradation of short-lived and abnormal proteins, central component of the cellular stress response; expression is heat inducible	Verified	endocytosis*	ubiquitin conjugating enzyme activity	proteasome complex (sensu Eukaryota)	no	hom
YDR060W::chr4_4	0	MAK21	1.52196	3.2026	1.56583	Constituent of 66S pre-ribosomal particles, required for large (60S) ribosomal subunit biogenesis; involved in nuclear export of pre-ribosomes; required for maintenance of dsRNA virus; homolog of human CAATT-binding protein	Verified	ribosome biogenesis and assembly*	molecular function unknown	Noc1p-Noc2p complex	yes	het
YDR061W::chr4_4	0	YDR061W	0.764442	2.20457	3.70403		Uncharacterized	biological process unknown	ATPase activity, coupled to transmembrane movement of substances	mitochondrion	no	hom
YDR062W::chr4_4	0	LCB2	0.085976	-0.875882	-0.133992	Component of serine palmitoyltransferase, responsible along with Lcb1p for the first committed step in sphingolipid synthesis, which is the condensation of serine with palmitoyl-CoA to form 3-ketosphinganine	Verified	sphingolipid biosynthetic process	serine C-palmitoyltransferase activity	membrane fraction*	yes	het
YDR063W::chr4_4	0	YDR063W	-0.049181	3.16144	2.25067		Uncharacterized	biological process unknown	molecular function unknown	cytoplasm*	no	hom
YDR064W::chr4_4	0	RPS13	-1.14023	-1.02174	-0.807105	Protein component of the small (40S) ribosomal subunit; has similarity to E. coli S15 and rat S13 ribosomal proteins	Verified	translation	structural constituent of ribosome	cytosolic small ribosomal subunit (sensu Eukaryota)	yes	het
YDR065W::chr4_4	0	YDR065W					Uncharacterized	vacuolar acidification	molecular function unknown	mitochondrion	no	hom
YDR066C::chr4_4	0	YDR066C	0.683502	-0.882032	-1.08336		Uncharacterized	biological process unknown	molecular function unknown	cytoplasm	no	hom
YDR067C::chr4_4	0	OCA6	0.883205	3.53359	2.25044	Cytoplasmic protein required for replication of Brome mosaic virus in S. cerevisiae, which is a model system for studying replication of positive-strand RNA viruses in their natural hosts	Uncharacterized	biological process unknown	molecular function unknown	cytoplasm	no	hom
YDR068W::chr4_4	0	DOS2	1.85461	1.74184	2.24653	Protein of unknown function, green fluorescent protein (GFP)-fusion protein localizes to the cytoplasm	Verified	biological process unknown	molecular function unknown	cytoplasm	no	hom
YDR069C::chr4_4	0	DOA4				Ubiquitin hydrolase, required for recycling ubiquitin from proteasome-bound ubiquitinated intermediates, acts at the late endosome/prevacuolar compartment to recover ubiquitin from ubiquitinated membrane proteins en route to the vacuole	Verified	telomere maintenance*	endopeptidase activity*	mitochondrion*	no	hom
YDR070C::chr4_4	0	FMP16	2.86064	4.27109	4.69629	Putative protein of unknown function; the authentic, non-tagged protein is detected in highly purified mitochondria in high-throughput studies	Uncharacterized	biological process unknown	molecular function unknown	mitochondrion	no	hom
YDR071C::chr00_11	0	PAA1	-1.25082	-1.5239	-2.13307	Polyamine acetyltransferase; acetylates polyamines (e.g. putrescine, spermidine, spermine) and also aralkylamines (e.g. tryptamine, phenylethylamine); may be involved in transcription and/or DNA replication	Verified	establishment and/or maintenance of chromatin architecture	aralkylamine N-acetyltransferase activity*	cytoplasm	no	hom
YDR072C::chr4_4	0	IPT1	-0.937019	-0.19081	-0.128696	Inositolphosphotransferase 1, involved in synthesis of mannose-(inositol-P)2-ceramide (M(IP)2C), which is the most abundant sphingolipid in cells, mutation confers resistance to the antifungals syringomycin E and DmAMP1 in some growth media	Verified	sphingolipid biosynthetic process*	transferase activity, transferring phosphorus-containing groups	membrane fraction	no	hom
YDR073W::chr4_4	0	SNF11	-1.16731	1.60362	2.9186	Subunit of the SWI/SNF chromatin remodeling complex involved in transcriptional regulation; interacts with a highly conserved 40-residue sequence of Snf2p	Verified	chromatin remodeling	general RNA polymerase II transcription factor activity	SWI/SNF complex*	no	hom
YDR074W::chr00_11	0	TPS2	-1.04423	-2.05398	-1.55852	Phosphatase subunit of the trehalose-6-phosphate synthase/phosphatase complex, which synthesizes the storage carbohydrate trehalose; expression is induced by stress conditions and repressed by the Ras-cAMP pathway	Verified	response to stress*	trehalose-phosphatase activity	mitochondrion*	no	hom
YDR075W::chr4_4	0	PPH3	0.839823	1.61514	0.98196	Catalytic subunit of an evolutionarily conserved protein phosphatase complex containing Psy2p and the regulatory subunit Psy4p; required for cisplatin resistance; involved in activation of Gln3p	Verified	response to drug*	protein phosphatase type 2A activity	cytoplasm*	no	hom
YDR076W::chr4_4	0	RAD55	-3.41954	3.81136	0.763587	Protein that stimulates strand exchange by stabilizing the binding of Rad51p to single-stranded DNA; involved in the recombinational repair of double-strand breaks in DNA during vegetative growth and meiosis; forms heterodimer with Rad57p	Verified	meiotic DNA recombinase assembly*	DNA-dependent ATPase activity*	nucleus	no	hom
YDR077W::chr4_4	0	SED1	1.04583	-1.31183	-1.62312	Major stress-induced structural GPI-cell wall glycoprotein in stationary-phase cells, associates with translating ribosomes, possible role in mitochondrial genome maintenance; ORF contains two distinct variable minisatellites	Verified	cell wall organization and biogenesis*	structural constituent of cell wall	mitochondrion*	no	hom
YDR078C::chr4_4	0	SHU2	-0.529937	-0.940074	-0.359021	Protein of unassigned function involved in mutation suppression, important for error-free repair of spontaneous and induced DNA lesions to protect the genome from mutation; associates with Shu1p, Psy3p, and Csm2p	Uncharacterized	error-free DNA repair	molecular function unknown	cellular component unknown	no	hom
YDR079W::chr4_4	0	PET100	-1.32977	0.204991	0.646687	Chaperone that specifically facilitates the assembly of cytochrome c oxidase, integral to the mitochondrial inner membrane; interacts with a subcomplex of subunits VII, VIIa, and VIII (Cox7p, Cox9p, and Cox8p) but not with the holoenzyme	Verified	aerobic respiration*	unfolded protein binding	mitochondrion*	no	hom
YDR080W::chr4_4	0	VPS41	0.324745	5.82544	2.20712	Vacuolar membrane protein that is a subunit of the homotypic vacuole fusion and vacuole protein sorting (HOPS) complex; essential for membrane docking and fusion at the Golgi-to-endosome and endosome-to-vacuole stages of protein transport	Verified	vacuole fusion, non-autophagic*	Rab guanyl-nucleotide exchange factor activity	vacuole (sensu Fungi)*	no	hom
YDR081C::chr4_4	0	PDC2	0.00668151	1.85416	0.817871	Transcription factor required for the synthesis of the glycolytic enzyme pyruvate decarboxylase, required for high level expression of both the THI and the PDC genes	Verified	transcription from RNA polymerase II promoter*	transcription regulator activity	nucleus	yes	het
YDR082W::chr4_4	0	STN1	-1.57766	-1.74138	-1.98423	Telomere end-binding and capping protein, plays a key role with Pol12p in linking telomerase action with completion of lagging strand synthesis, and in a regulatory step required for telomere capping	Verified	telomere capping	protein binding	nuclear telomere cap complex	yes	het
YDR083W::chr4_4	0	RRP8	-2.13917	-0.238719	-0.423945	Nucleolar protein involved in rRNA processing, pre-rRNA cleavage at site A2; also involved in telomere maintenance; mutation is synthetically lethal with a gar1 mutation	Verified	telomere maintenance*	methyltransferase activity	nucleolus	no	hom
YDR084C::chr4_4	0	TVP23	0.727889	1.76949	2.66339	Integral membrane protein localized to late Golgi vesicles along with the v-SNARE Tlg2p; green fluorescent protein (GFP)-fusion protein localizes to the cytoplasm in a punctate pattern	Uncharacterized	biological process unknown	molecular function unknown	cytoplasm*	no	hom
YDR085C::chr4_4	0	AFR1	-0.427661	2.27877	1.72208	Alpha-factor pheromone receptor regulator, negatively regulates pheromone receptor signaling; required for normal mating projection (shmoo) formation; interacts with Cdc12p	Verified	pheromone-dependent signal transduction during conjugation with cellular fusion*	receptor signaling protein activity	mating projection base	no	hom
YDR086C::chr4_4	0	SSS1	-0.882871	-1.70635	-1.68078	Subunit of the Sec61p translocation complex (Sec61p-Sss1p-Sbh1p) that forms a channel for passage of secretory proteins through the endoplasmic reticulum membrane, and of the Ssh1p complex (Ssh1p-Sbh2p-Sss1p); interacts with Ost4p and Wbp1p	Verified	SRP-dependent cotranslational protein targeting to membrane, translocation*	protein transporter activity	endoplasmic reticulum membrane*	yes	het
YDR087C::chr4_4	0	RRP1	-0.409273	1.49503	2.01204	Essential evolutionarily conserved nucleolar protein necessary for biogenesis of 60S ribosomal subunits and processing of pre-rRNAs to mature rRNAs, associated with several distinct 66S pre-ribosomal particles	Verified	ribosome biogenesis and assembly*	molecular function unknown	nucleus*	yes	het
YDR088C::chr4_4	0	SLU7	-0.888859	-0.79496	-0.684085	RNA splicing factor, required for ATP-independent portion of 2nd catalytic step of spliceosomal RNA splicing; interacts with Prp18p; contains zinc knuckle domain	Verified	generation of catalytic spliceosome for second transesterification step	RNA splicing factor activity, transesterification mechanism*	spliceosome	yes	het
YDR089W::chr4_4	0	YDR089W	-0.929047	1.66722	1.66722		Uncharacterized	membrane organization and biogenesis	molecular function unknown	membrane	no	hom
YDR090C::chr4_4	0	YDR090C	-1.48616	0.567558	-0.158113		Uncharacterized	biological process unknown	molecular function unknown	integral to membrane	no	hom
YDR091C::chr4_4	0	RLI1	2.21056	3.16972	4.99723	Essential iron-sulfur protein required for ribosome biogenesis and translation initiation; facilitates binding of a multifactor complex (MFC) of translation initiation factors to the small ribosomal subunit; predicted ABC family ATPase	Verified	translational initiation*	ATPase activity*	cytoplasm*	yes	het
YDR092W::chr4_4	0	UBC13				Ubiquitin-conjugating enzyme involved in the error-free DNA postreplication repair pathway; interacts with Mms2p to assemble ubiquitin chains at the Ub Lys-63 residue; DNA damage triggers redistribution from the cytoplasm to the nucleus	Verified	protein monoubiquitination*	ubiquitin conjugating enzyme activity	cytoplasm*	no	hom
YDR093W::chr4_4	0	DNF2	0.411941	3.05352	2.90451	Aminophospholipid translocase (flippase) that localizes primarily to the plasma membrane; contributes to endocytosis, protein transport and cell polarity; type 4 P-type ATPase	Verified	endocytosis*	phospholipid-translocating ATPase activity*	plasma membrane	no	hom
YDR094W::chr4_4	0	YDR094W	-0.955042	0.445784	0.12074		Dubious				no	hom
YDR095C::chr4_4	0	YDR095C	-1.27976	2.07125	1.12755		Dubious				no	hom
YDR096W::chr4_4	0	GIS1	0.433261	3.22898	2.74598	Transcriptional factor, involved in the expression of genes during nutrient limitation; also involved in the negative regulation of DPP1 and PHR1	Verified	spore wall assembly (sensu Fungi)*	transcription factor activity	nucleus*	no	hom
YDR097C::chr4_4	0	MSH6	-1.45297	0.60799	-0.255744	Protein required for mismatch repair in mitosis and meiosis, forms a complex with Msh2p to repair both single-base & insertion-deletion mispairs; potentially phosphorylated by Cdc28p	Verified	mismatch repair*	ATPase activity*	nucleus	no	hom
YDR098C::chr4_4	0	GRX3	-0.45074	-0.987474	-1.01464	Hydroperoxide and superoxide-radical responsive glutathione-dependent oxidoreductase; monothiol glutaredoxin subfamily member along with Grx4p and Grx5p; protects cells from oxidative damage	Verified	response to oxidative stress	thiol-disulfide exchange intermediate activity	nucleus*	no	hom
YDR099W::chr4_4	0	BMH2	0.409644	0.479118	0.467915	14-3-3 protein, minor isoform; binds proteins and DNA, involved in regulation of many processes including exocytosis and vesicle transport, Ras/MAPK signaling during pseudohyphal development, rapamycin-sensitive signaling, and others	Verified	sporulation (sensu Fungi)*	protein binding*	nucleus	no	hom
YDR100W::chr4_4	0	TVP15	1.22712	4.15583	3.11032	Integral membrane protein localized to late Golgi vesicles along with the v-SNARE Tlg2p	Uncharacterized	biological process unknown	molecular function unknown	integral to Golgi membrane*	no	hom
YDR101C::chr4_4	0	ARX1	-1.44857	0.341518	-0.265327	Shuttling pre-60S factor; involved in the biogenesis of ribosomal large subunit biogenesis; interacts directly with Alb1; responsible for Tif6 recycling defects in absence of Rei1; associated with the ribosomal export complex	Verified	ribosome biogenesis and assembly*	molecular function unknown	cytoplasm*	no	hom
YDR102C::chr4_4	0	YDR102C	1.0559	1.09416	0.729961		Dubious				no	hom
YDR103W::chr4_4	0	STE5	1.67511	1.66541	1.43724	Pheromone-responsive scaffold protein; shuttles from the nucleus to the plasma membrane and assembles kinases Ste11p, Ste7p, and Fus3p into a specific signaling complex; active oligomeric form interacts with Ste4p-Ste18p complex	Verified	invasive growth (sensu Saccharomyces)*	phospholipid binding*	cytoplasm*	no	het
YDR104C::chr4_4	0	SPO71	0.130248	0.786853	0.916407	Meiosis-specific protein of unknown function, required for spore wall formation during sporulation; dispensable for both nuclear divisions during meiosis	Verified	spore wall assembly (sensu Fungi)	molecular function unknown	spore wall (sensu Fungi)	no	hom
YDR105C::chr4_4	0	TMS1	0.29738	-2.39869	-1.45908	Vacuolar membrane protein of unknown function that is conserved in mammals; predicted to contain eleven transmembrane helices; interacts with Pdr5p, a protein involved in multidrug resistance	Verified	biological process unknown	molecular function unknown	membrane*	no	hom
YDR107C::chr4_4	0	YDR107C	0.887765	0.706642	-0.146679		Uncharacterized	biological process unknown	molecular function unknown	membrane fraction	no	hom
YDR108W::chr4_4	0	GSG1	1.17197	1.0312	1.36282	Subunit of TRAPP (transport protein particle), a multi-subunit complex involved in targeting and/or fusion of ER-to-Golgi transport vesicles with their acceptor compartment; protein has late meiotic role, following DNA replication	Verified	ER to Golgi vesicle-mediated transport*	molecular function unknown	TRAPP complex	no	hom
YDR109C::chr4_4	0	YDR109C	3.80423	1.37333	2.55433		Uncharacterized	biological process unknown	kinase activity	cellular component unknown	no	hom
YDR110W::chr4_4	0	FOB1	-0.93602	-0.0658855	0.833348	Nucleolar protein required for DNA replication fork blocking and recombinational hotspot activities; binds to the replication fork barrier site in the rDNA region; related to retroviral integrases	Verified	replicative cell aging*	rDNA binding	nucleolus	no	hom
YDR111C::chr4_4	0	ALT2	0.429543	3.14615	3.43403	Putative alanine transaminase (glutamic pyruvic transaminase)	Uncharacterized	biological process unknown	transaminase activity	cytoplasm*	no	hom
YDR112W::chr4_4	0	IRC2	-0.606415	-1.62335	-1.66336	Hypothetical protein, null mutant displays increased levels of spontaneous Rad52 foci	Dubious				no	hom
YDR113C::chr4_4	0	PDS1	1.67358	3.22033	2.93765	Securin that inhibits anaphase by binding separin Esp1p, also blocks cyclin destruction and mitotic exit, essential for cell cycle arrest in mitosis in the presence of DNA damage or aberrant mitotic spindles; also present in meiotic nuclei	Verified	mitotic sister chromatid segregation*	protein binding	nucleus*	yes	het
YDR114C::chr4_4	0	YDR114C	0.452002	1.10772	-0.598643		Uncharacterized	biological process unknown	molecular function unknown	cellular component unknown	no	hom
YDR115W::chr4_4	0	YDR115W	-0.450885	0.16343	0.237889		Uncharacterized	telomere maintenance*	structural constituent of ribosome	mitochondrial large ribosomal subunit	no	hom
YDR116C::chr4_4	0	MRPL1	-0.23767	1.39132	1.12052	Mitochondrial ribosomal protein of the large subunit	Verified	translation*	structural constituent of ribosome	mitochondrion*	no	hom
YDR117C::chr4_4	0	TMA64	-1.06161	-2.63504	-2.25965	Protein of unknown function that associates with ribosomes; has a putative RNA binding domain	Verified	biological process unknown	RNA binding	ribosome	no	hom
YDR118W::chr4_4	0	APC4	1.13285	2.67742	2.86956	Subunit of the Anaphase-Promoting Complex/Cyclosome (APC/C), which is a ubiquitin-protein ligase required for degradation of anaphase inhibitors, including mitotic cyclins, during the metaphase/anaphase transition	Verified	mitotic sister chromatid segregation*	protein binding*	anaphase-promoting complex	yes	het
YDR119W::chr4_4	0	YDR119W	0.00261602	2.87071	1.353		Uncharacterized	biological process unknown	molecular function unknown	vacuolar membrane (sensu Fungi)	no	hom
YDR120C::chr4_4	0	TRM1	-2.30641	-1.55057	-1.34159	tRNA methyltransferase, localizes to both the nucleus and mitochondrion to produce the modified base N2,N2-dimethylguanosine in tRNAs in both compartments	Verified	ribosome biogenesis and assembly*	tRNA (guanine-N2-)-methyltransferase activity	mitochondrion*	no	hom
YDR121W::chr4_4	0	DPB4	-2.72115	-1.39086	-2.00306	Shared subunit of DNA polymerase epsilon and of ISW2/yCHRAC chromatin accessibility complex; involved in both chromosomal DNA replication and in inheritance of telomeric silencing	Verified	chromatin silencing at telomere*	epsilon DNA polymerase activity	epsilon DNA polymerase complex*	no	hom
YDR122W::chr4_4	0	KIN1	0.0948253	0.395415	0.947802	Serine/threonine protein kinase involved in regulation of exocytosis; localizes to the cytoplasmic face of the plasma membrane; closely related to Kin2p	Verified	exocytosis	protein kinase activity	plasma membrane*	no	hom
YDR123C::chr4_4	0	INO2	-1.50707	0.813733	-1.01101	Component of the heteromeric Ino2p/Ino4p basic helix-loop-helix transcription activator that binds inositol/choline-responsive elements (ICREs), required for derepression of phospholipid biosynthetic genes in response to inositol depletion	Verified	positive regulation of transcription from RNA polymerase II promoter*	specific RNA polymerase II transcription factor activity	nucleus	no	hom
YDR124W::chr4_4	0	YDR124W	-0.706327	-1.1593	-1.07277		Uncharacterized	biological process unknown	molecular function unknown	cellular component unknown	no	hom
YDR125C::chr4_4	0	ECM18	0.164694	0.32911	0.152154	Protein of unknown function, similar to Rlp24p	Verified	cell wall organization and biogenesis	molecular function unknown	mitochondrion	no	hom
YDR126W::chr4_4	0	SWF1	-1.66675	-2.5668	-1.96264	Palmitoyltransferase that acts on the SNAREs Snc1p, Syn8p, Tlg1p and likely on all SNAREs; member of a family of putative palmitoyltransferases containing an Asp-His-His-Cys-cysteine rich (DHHC-CRD) domain; may have a role in vacuole fusion	Verified	spore wall assembly (sensu Fungi)*	protein-cysteine S-palmitoleyltransferase activity	integral to membrane*	no	hom
YDR127W::chr4_4	0	ARO1	-0.0940913	0.409527	1.52156	Pentafunctional arom protein, catalyzes steps 2 through 6 in the biosynthesis of chorismate, which is a precursor to aromatic amino acids	Verified	aromatic amino acid family biosynthetic process	3-dehydroquinate dehydratase activity*	cytoplasm	no	hom
YDR128W::chr4_4	0	YDR128W	1.17746	0.2955	0.185373		Uncharacterized	biological process unknown	molecular function unknown	vacuolar membrane (sensu Fungi)	no	hom
YDR129C::chr4_4	0	SAC6				Fimbrin, actin-bundling protein; cooperates with Scp1p (calponin/transgelin) in the organization and maintenance of the actin cytoskeleton	Verified	endocytosis*	protein binding, bridging*	actin cortical patch*	no	hom
YDR130C::chr4_4	0	FIN1	0.684548	2.10463	0.829018	Spindle pole body-related intermediate filament protein, forms cell cycle-specific filaments between spindle pole bodies in mother and daughter cells, able to self-assemble, expression induced during S/G2, localization cell-cycle dependent	Verified	mitotic sister chromatid segregation*	structural constituent of cytoskeleton*	nucleus*	no	hom
YDR131C::chr4_4	0	YDR131C	1.81869	-1.42958	-0.671123		Uncharacterized	ubiquitin-dependent protein catabolic process	protein binding	ubiquitin ligase complex	no	hom
YDR132C::chr4_4	0	YDR132C	0.54864	4.49902	3.21319		Uncharacterized	biological process unknown	molecular function unknown	cytoplasm*	no	hom
YDR133C::chr4_4	0	YDR133C	0.479462	3.41331	2.05055		Dubious				no	hom
YDR134C::chr4_4	0	YDR134C	-0.227491	-1.41748	-1.09763			biological process unknown	molecular function unknown	cell wall (sensu Fungi)	no	hom
YDR135C::chr4_4	0	YCF1	1.68672	1.15839	2.31215	Vacuolar glutathione S-conjugate transporter of the ATP-binding cassette family, has a role in detoxifying metals such as cadmium, mercury, and arsenite; also transports unconjugated bilirubin; similar to human cystic fibrosis protein CFTR	Verified	response to drug*	bilirubin transporter activity*	vacuolar membrane	no	hom
YDR136C::chr4_4	0	VPS61	4.27207	3.02869	3.47251	Dubious open reading frame, unlikely to encode a protein; not conserved in closely related Saccharomyces species; 4% of ORF overlaps the verified gene RGP1; deletion causes a vacuolar protein sorting defect	Dubious				no	hom
YDR137W::chr4_4	0	RGP1	-0.919253	5.09728	3.22967	Subunit of a Golgi membrane exchange factor (Ric1p-Rgp1p) that catalyzes nucleotide exchange on Ypt6p	Verified	retrograde transport, endosome to Golgi	guanyl-nucleotide exchange factor activity	Golgi apparatus*	no	hom
YDR138W::chr4_4	0	HPR1				Subunit of THO/TREX complexes that couple transcription elongation with mitotic recombination and with mRNA metabolism and export, subunit of an RNA Pol II complex; regulates lifespan; involved in telomere maintenance; similar to Top1p	Verified	telomere maintenance*	nucleic acid binding	Cdc73/Paf1 complex*	no	hom
YDR139C::chr4_4	0	RUB1	1.59907	2.83408	3.17814	Ubiquitin-like protein with similarity to mammalian NEDD8; conjugation (neddylation) substrates include the cullins Cdc53p, Rtt101p, and Cul3p; activated by Ula1p and Uba3p (E1 enzyme pair); conjugation mediated by Ubc12p (E2 enzyme)	Verified	protein neddylation	protein tag	cytoplasm	no	hom
YDR140W::chr4_4	0	MTQ2	-2.1198	2.24387	2.40045	S-adenosylmethionine-dependent methyltransferase of the seven beta-strand family; methylates release factor eRF1 (Sup45p) in vitro; is not an essential gene; similar to E.coli PrmC	Uncharacterized	peptidyl-glutamine methylation	S-adenosylmethionine-dependent methyltransferase activity*	cytoplasm*	no	hom
YDR141C::chr4_4	0	DOP1	-1.11547	-0.218124	0.0772542	Protein of unknown function, essential for viability, involved in establishing cellular polarity and morphogenesis; the authentic, non-tagged protein is detected in highly purified mitochondria in high-throughput studies	Verified	cell morphogenesis	molecular function unknown	cytoplasm*	yes	het
YDR142C::chr4_4	0	PEX7	-2.69987	-0.450253	-0.596627	Peroxisomal signal receptor for the N-terminal nonapeptide signal (PTS2) of peroxisomal matrix proteins; WD repeat protein; defects in human homolog cause lethal rhizomelic chondrodysplasia punctata (RCDP)	Verified	peroxisome organization and biogenesis*	peroxisome targeting sequence binding*	cytosol*	no	hom
YDR143C::chr4_4	0	SAN1	2.85004	0.645094	0.720996	Ubiquitin-protein ligase, involved in the proteasome-dependent degradation of aberrant nuclear proteins; san1 mutations suppress sir4, spt16, and cdc68 mutations, suggesting a role in chromatin silencing	Verified	response to stress*	ubiquitin-protein ligase activity	nucleus	no	hom
YDR144C::chr4_4	0	MKC7	0.135313	1.79841	1.7551	GPI-anchored aspartyl protease (yapsin) involved in protein processing; shares functions with Yap3p and Kex2p	Verified	proteolysis	aspartic-type signal peptidase activity	cell wall (sensu Fungi)	no	hom
YDR145W::chr4_4	0	TAF12	-0.940357	-0.882942	-0.354224	Subunit (61/68 kDa) of TFIID and SAGA complexes, involved in RNA polymerase II transcription initiation and in chromatin modification, similar to histone H2A	Verified	transcription initiation from RNA polymerase II promoter*	general RNA polymerase II transcription factor activity	SAGA complex*	yes	het
YDR146C::chr4_4	0	SWI5	0.863575	-1.91153	-1.23508	Transcription factor that activates transcription of genes expressed at the M/G1 phase boundary and in G1 phase; localization to the nucleus occurs during G1 and appears to be regulated by phosphorylation by Cdc28p kinase	Verified	G1-specific transcription in mitotic cell cycle	transcriptional activator activity	cytoplasm*	no	hom
YDR147W::chr4_5	0	EKI1	-0.136249	-0.484245	-0.938066	Ethanolamine kinase, primarily responsible for phosphatidylethanolamine synthesis via the CDP-ethanolamine pathway; also exhibits choline kinase activity	Verified	phosphatidylethanolamine biosynthetic process	choline kinase activity*	cytoplasm	no	hom
YDR148C::chr4_5	0	KGD2	-0.461778	-3.125	-2.6441	Dihydrolipoyl transsuccinylase, a component of the mitochondrial alpha-ketoglutarate dehydrogenase complex, which catalyzes a step in the tricarboxylic acid (TCA) cycle, the oxidative decarboxylation of alpha-ketoglutarate to succinyl-CoA	Verified	tricarboxylic acid cycle*	dihydrolipoyllysine-residue succinyltransferase activity	mitochondrion*	no	hom
YDR149C::chr4_5	0	YDR149C	0.914742	1.19276	2.32176		Dubious				no	hom
YDR150W::chr4_5	0	NUM1	2.81772	2.53598	2.97936	Protein required for nuclear migration, localizes to the mother cell cortex and the bud tip; may mediate interactions of dynein and cytoplasmic microtubules with the cell cortex	Verified	nuclear migration, microtubule-mediated*	tubulin binding	mitochondrion*	no	hom
YDR151C::chr4_5	0	CTH1	0.731577	0.126395	-0.196704	Member of the CCCH zinc finger family; has similarity to mammalian Tis11 protein, which activates transcription and also has a role in mRNA degradation; may function with Tis11p in iron homeostasis	Verified	transcription*	transcription factor activity	nucleus	no	hom
YDR152W::chr4_5	0	GIR2	1.71468	-0.329621	0.0774459	Highly-acidic cytoplasmic RWD domain-containing protein of unknown function, sensitive to proteolysis, N-terminal region has high content of acidic amino acid residues, putative IUP (intrinsically unstructured protein)	Verified	biological process unknown	molecular function unknown	cytoplasm	no	hom
YDR153C::chr4_5	0	ENT5	2.6751	-0.442756	-0.554205	Protein containing an N-terminal epsin-like domain involved in clathrin recruitment and traffic between the Golgi and endosomes; associates with the clathrin adaptor Gga2p, clathrin adaptor complex AP-1, and clathrin	Verified	Golgi to endosome transport*	clathrin binding	cytoplasm*	no	hom
YDR154C::chr4_5	0	YDR154C	1.4934	1.68137	1.44155		Dubious				no	hom
YDR155C::chr4_5	0	CPR1	1.98998	5.08663	4.18952	Cytoplasmic peptidyl-prolyl cis-trans isomerase (cyclophilin), catalyzes the cis-trans isomerization of peptide bonds N-terminal to proline residues; binds the drug cyclosporin A	Verified	sporulation (sensu Fungi)*	peptidyl-prolyl cis-trans isomerase activity	nucleus*	no	hom
YDR156W::chr4_5	0	RPA14	3.33831	3.81251	3.15657	RNA polymerase I subunit A14	Verified	telomere maintenance*	DNA-directed RNA polymerase activity	DNA-directed RNA polymerase I complex	no	hom
YDR157W::chr4_5	0	YDR157W	3.16463	1.64517	2.13895		Dubious				no	hom
YDR158W::chr4_5	0	HOM2	2.25732	1.52899	2.03151	Aspartic beta semi-aldehyde dehydrogenase, catalyzes the second step in the common pathway for methionine and threonine biosynthesis; expression regulated by Gcn4p and the general control of amino acid synthesis	Verified	response to drug*	aspartate-semialdehyde dehydrogenase activity	cytoplasm*	no	hom
YDR159W::chr4_5	0	SAC3	-2.05934	1.33008	0.787675	Nuclear pore-associated protein, forms a complex with Thp1p that is involved in transcription and in mRNA export from the nucleus	Verified	mRNA export from nucleus*	protein binding	nuclear pore	no	hom
YDR160W::chr4_5	0	SSY1	3.95563	1.10248	2.19045	Component of the SPS plasma membrane amino acid sensor system (Ssy1p-Ptr3p-Ssy5p), which senses external amino acid concentration and transmits intracellular signals that result in regulation of expression of amino acid permease genes	Verified	response to amino acid stimulus	molecular function unknown	plasma membrane	yes	het
YDR161W::chr4_5	0	YDR161W	-0.211676	0.324974	0.261649		Uncharacterized	ribosome biogenesis and assembly	molecular function unknown	cytoplasm*	no	hom
YDR162C::chr4_5	0	NBP2	-0.676878	1.67286	1.71356	Protein involved in the HOG (high osmolarity glycerol) pathway, negatively regulates Hog1p by recruitment of phosphatase Ptc1p the Pbs2p-Hog1p complex, found in the nucleus and cytoplasm, contains an SH3 domain that binds Pbs2p	Verified	response to heat*	molecular function unknown	cytoplasm*	no	hom
YDR163W::chr4_5	0	CWC15	0.632543	-1.35853	-1.29464	Non-essential protein involved in pre-mRNA splicing, component of a complex containing Cef1p; has similarity to S. pombe Cwf15p	Verified	nuclear mRNA splicing, via spliceosome	molecular function unknown	spliceosome	no	hom
YDR164C::chr4_5	0	SEC1	1.05779	-2.43176	-1.55569	Sm-like protein involved in docking and fusion of exocytic vesicles through binding to assembled SNARE complexes at the membrane; localization to sites of secretion (bud neck and bud tip) is dependent on SNARE function	Verified	exocytosis*	SNARE binding	plasma membrane*	yes	het
YDR165W::chr4_5	0	TRM82	2.5974	9.69411	2.56545	Subunit of a tRNA methyltransferase complex composed of Trm8p and Trm82p that catalyzes 7-methylguanosine modification of tRNA	Verified	ribosome biogenesis and assembly*	protein binding*	nucleus	no	hom
YDR166C::chr4_5	0	SEC5	2.06201	2.44295	2.08657	Essential 107kDa subunit of the exocyst complex (Sec3p, Sec5p, Sec6p, Sec8p, Sec10p, Sec15p, Exo70p, and Exo84p), which has the essential function of mediating polarized targeting of secretory vesicles to active sites of exocytosis	Verified	cytokinesis*	protein binding	bud neck*	yes	het
YDR167W::chr4_5	0	TAF10	1.72847	3.85781	3.17153	Subunit (145 kDa) of TFIID and SAGA complexes, involved in RNA polymerase II transcription initiation and in chromatin modification	Verified	transcription initiation from RNA polymerase II promoter*	general RNA polymerase II transcription factor activity	SAGA complex*	yes	het
YDR168W::chr4_5	0	CDC37	0.0337658	2.91349	2.19402	Essential Hsp90p co-chaperone; necessary for passage through the START phase of the cell cycle	Verified	signal transduction*	unfolded protein binding	cytoplasm	yes	het
YDR169C::chr4_5	0	STB3	2.85876	2.85623	4.62993	Protein that binds Sin3p in a two-hybrid assay	Verified	biological process unknown	molecular function unknown	cytoplasm	no	hom
YDR170C::chr4_5	0	SEC7	0.32771	3.2561	0.658763	Guanine nucleotide exchange factor (GEF) for ADP ribosylation factors involved in proliferation of the Golgi, intra-Golgi transport and ER-to-Golgi transport; found in the cytoplasm and on Golgi-associated coated vesicles	Verified	ER to Golgi vesicle-mediated transport*	ARF guanyl-nucleotide exchange factor activity	cytosol*	yes	het
YDR171W::chr4_5	0	HSP42	0.478815	0.390674	0.98652	Small cytosolic stress-induced chaperone that forms barrel-shaped oligomers and suppresses the aggregation of non-native proteins; oligomer dissociation is not required for function; involved in cytoskeleton reorganization after heat shock	Verified	response to stress*	unfolded protein binding	cytoplasm*	no	hom
YDR172W::chr4_5	0	SUP35	0.159676	0.891469	0.0499987	Translation termination factor eRF3; altered protein conformation creates the [PSI(+)] prion, a dominant cytoplasmically inherited protein aggregate that alters translational fidelity and creates a nonsense suppressor phenotype	Verified	mRNA catabolic process, deadenylation-dependent decay*	translation release factor activity	cytosol*	yes	het
YDR173C::chr4_5	0	ARG82	-0.40751	2.19639	1.44824	Inositol polyphosphate multikinase (IPMK), sequentially phosphorylates Ins(1,4,5)P3 to form Ins(1,3,4,5,6)P5; putative nuclear lipid inositol PI3-kinase; regulates arginine-, phosphate-, and nitrogen-responsive genes	Verified	response to drug*	phosphoinositide 3-kinase activity*	nucleus	no	hom
YDR174W::chr00_14	0	HMO1	-2.96705	1.83741	1.86597	Chromatin associated high mobility group (HMG) family member involved in genome maintenance; rDNA-binding component of the Pol I transcription system; associates with a 5'-3' DNA helicase and Fpr1p, a prolyl isomerase	Verified	telomere maintenance*	single-stranded DNA binding*	cytoplasm*	no	hom
YDR175C::chr4_5	0	RSM24				Mitochondrial ribosomal protein of the small subunit	Verified	translation*	structural constituent of ribosome	mitochondrion*	no	hom
YDR176W::chr4_5	0	NGG1	-0.640564	1.12617	2.30262	Transcriptional regulator involved in glucose repression of Gal4p-regulated genes; component of transcriptional adaptor and histone acetyltransferase complexes, the ADA complex, the SAGA complex, and the SLIK complex	Verified	response to drug*	transcription cofactor activity	SAGA complex*	no	hom
YDR177W::chr4_5	0	UBC1				Ubiquitin-conjugating enzyme that mediates selective degradation of short-lived and abnormal proteins; plays a role in vesicle biogenesis and ER-associated protein degradation (ERAD); component of the cellular stress response	Verified	endocytosis*	ubiquitin conjugating enzyme activity	proteasome complex (sensu Eukaryota)	yes	het
YDR178W::chr4_5	0	SDH4	0.962319	-0.0647383	0.472898	Membrane anchor subunit of succinate dehydrogenase (Sdh1p, Sdh2p, Sdh3p, Sdh4p), which couples the oxidation of succinate to the transfer of electrons to ubiquinone	Verified	tricarboxylic acid cycle*	succinate dehydrogenase (ubiquinone) activity	mitochondrion*	no	hom
YDR179C::chr4_5	0	CSN9	2.84728	2.5029	2.71754	Subunit of the Cop9 signalosome, which is required for deneddylation, or removal of the ubiquitin-like protein Rub1p from Cdc53p (cullin); involved in adaptation to pheromone signaling	Verified	adaptation to pheromone during conjugation with cellular fusion*	molecular function unknown	signalosome complex	no	hom
YDR179W-A::chr4_5	0	YDR179W-A	-1.42641	-1.07415	-0.766262		Uncharacterized	biological process unknown	molecular function unknown	cellular component unknown	no	hom
YDR180W::chr4_5	0	SCC2	-1.36797	-0.426247	-0.504338	Subunit of cohesin loading factor (Scc2p-Scc4p), a complex required for the loading of cohesin complexes onto chromosomes; involved in establishing sister chromatid cohesion during DSB repair via histone H2AX	Verified	mitotic sister chromatid cohesion*	molecular function unknown	nuclear cohesin complex	yes	het
YDR181C::chr4_5	0	SAS4	-0.782296	1.6653	1.67883	Subunit of the SAS complex (Sas2p, Sas4p, Sas5p), which acetylates free histones and nucleosomes and regulates transcriptional silencing; required for the HAT activity of Sas2p	Verified	chromatin silencing at telomere	acetyltransferase activity*	nuclear chromatin*	no	hom
YDR182W::chr4_5	0	CDC1	0.0468096	0.0231176	0.449325	Putative membrane protein of unknown function involved in Mn2+ homeostasis; mutants display actin and general growth defects, heterogeneous cell cycle arrests, and pleiotropic defects in cell cycle progression and organelle distribution	Verified	DNA repair*	molecular function unknown	integral to membrane	yes	het
YDR183W::chr4_5	0	PLP1	-0.0440556	0.159543	-0.191399	Protein with a possible role in folding of beta-tubulin; has similarity to phosducins, which are GTPase inhibitors	Verified	positive regulation of transcription from RNA polymerase II promoter by pheromones*	GTPase inhibitor activity	cytoplasm	no	hom
YDR184C::chr4_5	0	ATC1	-0.536411	1.1562	0.375977	Nuclear protein, possibly involved in regulation of cation stress responses and/or in the establishment of bipolar budding pattern	Verified	telomere maintenance*	molecular function unknown	nucleus	no	hom
YDR185C::chr4_5	0	YDR185C	-2.35125	-1.76291	-2.64281		Uncharacterized	biological process unknown	molecular function unknown	mitochondrion	no	hom
YDR186C::chr4_5	0	YDR186C	-1.27939	0.17815	0.377316		Verified	biological process unknown	molecular function unknown	cytoplasm*	no	hom
YDR187C::chr4_5	0	YDR187C	0.00012018	-1.13617	-0.850615		Dubious				yes	het
YDR188W::chr4_5	0	CCT6	-4.28369	0.101467	0.457598	Subunit of the cytosolic chaperonin Cct ring complex, related to Tcp1p, essential protein that is required for the assembly of actin and tubulins in vivo; contains an ATP-binding motif	Verified	protein folding*	unfolded protein binding	cytoplasm*	yes	het
YDR189W::chr4_5	0	SLY1	0.267597	0.199271	-0.00303767	Hydrophilic protein involved in vesicle trafficking between the ER and Golgi; SM (Sec1/Munc-18) family protein that binds the tSNARE Sed5p and stimulates its assembly into a trans-SNARE membrane-protein complex	Verified	ER to Golgi vesicle-mediated transport	SNARE binding	endoplasmic reticulum*	yes	het
YDR190C::chr4_5	0	RVB1	-0.776783	0.569634	1	Essential protein involved in transcription regulation; component of chromatin remodeling complexes; required for assembly and function of the INO80 complex; member of the RUVB-like protein family	Verified	regulation of transcription from RNA polymerase II promoter*	ATPase activity*	nucleus*	yes	het
YDR191W::chr4_5	0	HST4	-0.0224157	0.735187	1.14373	Member of the Sir2 family of NAD(+)-dependent protein deacetylases; involved along with Hst3p in silencing at telomeres, cell cycle progression, radiation resistance, genomic stability and short-chain fatty acid metabolism	Verified	chromatin silencing at telomere*	DNA binding	cytoplasm*	no	hom
YDR192C::chr4_5	0	NUP42	1.54664	1.92544	2.79032	Subunit of the nuclear pore complex (NPC) that localizes exclusively to the cytoplasmic side; involved in RNA export, most likely at a terminal step; interacts with Gle1p	Verified	mRNA export from nucleus*	structural molecule activity	nuclear pore	no	hom
YDR193W::chr4_5	0	YDR193W	-0.13083	-0.463781	-0.467906		Dubious				no	hom
YDR194C::chr4_5	0	MSS116	-3.02122	-1.81115	-2.80414	DEAD-box protein required for efficient splicing of mitochondrial Group I and II introns; non-polar RNA helicase that also facilities strand annealing	Verified	RNA splicing	RNA binding*	mitochondrion*	no	hom
YDR195W::chr4_5	0	REF2				RNA-binding protein involved in the cleavage step of mRNA 3'-end formation prior to polyadenylation, and in snoRNA maturation; part of holo-CPF subcomplex APT, which associates with 3'-ends of snoRNA- and mRNA-encoding genes	Verified	telomere maintenance*	RNA binding*	nucleus*	no	hom
YDR196C::chr4_5	0	YDR196C	-0.383089	0.4991	2.03247		Uncharacterized	coenzyme A biosynthetic process	dephospho-CoA kinase activity	mitochondrion*	yes	het
YDR197W::chr4_5	0	CBS2	-1.46799	1.04123	0.392816	Mitochondrial translational activator of the COB mRNA; interacts with translating ribosomes, acts on the COB mRNA 5'-untranslated leader	Verified	translation	molecular function unknown	mitochondrion*	no	hom
YDR198C::chr4_5	0	RKM2	-1.34703	-0.183651	-0.222724	Ribosomal protein lysine methyltransferase, responsible for epsilon-trimethylation of the lysine residue at position 10 of Rpl12Ap and Rpl12Bp	Verified	peptidyl-lysine tri-methylation*	protein-lysine N-methyltransferase activity	cellular component unknown	no	hom
YDR199W::chr4_5	0	YDR199W	-3.47354	-1.10522	-1.60548		Dubious				no	hom
YDR200C::chr4_5	0	VPS64	-1.59361	-0.0123743	0.944444	Cytoplasmic protein required for cytoplasm to vacuole targeting of proteins; forms a complex with Far3p, Far7p, Far10p, and Far11p that is involved in pheromone-induced cell cycle arrest; also localized to the endoplasmic reticulum membrane	Verified	protein targeting to vacuole*	molecular function unknown	cytoplasm*	no	hom
YDR201W::chr4_5	0	SPC19	-0.38175	-0.625239	-0.423438	Essential subunit of the Dam1 complex (aka DASH complex), couples kinetochores to the force produced by MT depolymerization thereby aiding in chromosome segregation; also localized to nuclear side of spindle pole body	Verified	microtubule nucleation*	structural constituent of cytoskeleton	spindle pole body*	yes	het
YDR202C::chr00_14	0	RAV2	-0.495689	3.07925	3.23154	Subunit of RAVE (Rav1p, Rav2p, Skp1p), a complex that associates with the V1 domain of the vacuolar membrane (H+)-ATPase (V-ATPase) and promotes assembly and reassembly of the holoenzyme	Verified	vacuolar acidification*	molecular function unknown	RAVE complex	no	hom
YDR203W::chr4_5	0	YDR203W	-0.691881	1.61324	2.23539		Dubious				no	hom
YDR204W::chr4_5	0	COQ4	-2.00182	-0.404523	-2.1133	Protein with a role in ubiquinone (Coenzyme Q) biosynthesis, possibly functioning in stabilization of Coq7p; located on the matrix face of the mitochondrial inner membrane; component of a mitochondrial ubiquinone-synthesizing complex	Verified	ubiquinone biosynthetic process	molecular function unknown	mitochondrial inner membrane	no	hom
YDR205W::chr00_14	0	MSC2	1.96221	-0.16551	0.405097	Member of the cation diffusion facilitator family, localizes to the endoplasmic reticulum and nucleus; mutations affect the cellular distribution of zinc and also confer defects in meiotic recombination between homologous chromatids	Verified	zinc ion homeostasis	cation:cation antiporter activity	nucleus*	no	hom
YDR206W::chr4_5	0	EBS1	0.538918	-0.490739	0.172037	Cytoplasmic protein of unknown function, involved in inhibition of translation; interacts with cap binding protein Cdc33; contains an RNA recognition motif and similarity to Est1p; mRNA abundance regulated by mRNA decay factors	Verified	telomere maintenance*	molecular function unknown	cytoplasm	no	hom
YDR207C::chr4_5	0	UME6	-2.39943	1.43886	-0.0709175	Key transcriptional regulator of early meiotic genes, binds URS1 upstream regulatory sequence, couples metabolic responses to nutritional cues with initiation and progression of meiosis, forms complex with Ime1p, and also with Sin3p-Rpd3p	Verified	response to drug*	DNA binding*	nucleus*	no	hom
YDR208W::chr4_5	0	MSS4	-0.403795	0.187192	1.07748	Phosphatidylinositol-4-phosphate 5-kinase, involved in actin cytoskeleton organization and cell morphogenesis; multicopy suppressor of stt4 mutation	Verified	sporulation (sensu Fungi)*	1-phosphatidylinositol-4-phosphate 5-kinase activity	plasma membrane	yes	het
YDR209C::chr4_5	0	YDR209C	-3.90991	-0.83574	0.81769		Dubious				no	hom
YDR210W::chr4_5	0	YDR210W	0.505406	-1.40872	-1.42739		Uncharacterized	biological process unknown	molecular function unknown	cellular component unknown	no	hom
YDR211W::chr4_5	0	GCD6	1.94109	5.28577	4.52291	Catalytic epsilon subunit of the translation initiation factor eIF2B, the guanine-nucleotide exchange factor for eIF2; activity subsequently regulated by phosphorylated eIF2; first identified as a negative regulator of GCN4 expression	Verified	regulation of translational initiation	translation initiation factor activity*	guanyl-nucleotide exchange factor complex*	yes	het
YDR212W::chr4_5	0	TCP1	-1.21561	1.74019	2.32865	Alpha subunit of chaperonin-containing T-complex, which mediates protein folding in the cytosol; involved in maintenance of actin cytoskeleton; homolog to Drosophila melanogaster and mouse tailless complex polypeptide	Verified	protein folding*	unfolded protein binding	cytoplasm*	yes	het
YDR213W::chr4_5	0	UPC2	-0.380672	5.44294	3.92399	Sterol regulatory element binding protein, induces transcription of sterol transport and biosynthetic genes; involved in the anaerobic induction of DAN/TIR mannoproteins and seripauperins; binucleate zinc cluster protein; Ecm22p homolog	Verified	sterol biosynthetic process*	RNA polymerase II transcription factor activity	cytoplasm*	no	hom
YDR214W::chr4_5	0	AHA1	-1.41174	-0.955577	-1.47389	Co-chaperone that binds to Hsp82p and activates its ATPase activity; similar to Hch1p; expression is regulated by stresses such as heat shock	Verified	response to stress*	chaperone binding*	cytoplasm	no	hom
YDR215C::chr4_5	0	YDR215C	1.43497	1.60797	2.04939		Dubious				no	hom
YDR216W::chr4_5	0	ADR1	3.68054	2.12569	2.44988	Carbon source-responsive zinc-finger transcription factor, required for transcription of the glucose-repressed gene ADH2, of peroxisomal protein genes, and of genes required for ethanol, glycerol, and fatty acid utilization	Verified	transcription*	transcription factor activity	nucleus	no	hom
YDR217C::chr4_5	0	RAD9	0.642901	3.76572	1.91966	DNA damage-dependent checkpoint protein, required for cell-cycle arrest in G1/S, intra-S, and G2/M; transmits checkpoint signal by activating Rad53p and Chk1p; hyperphosphorylated by Mec1p and Tel1p; potential Cdc28p substrate	Verified	DNA repair*	protein binding	nucleus	no	hom
YDR218C::chr4_5	0	SPR28	-0.0910223	-0.536892	-0.758281	Sporulation-specific homolog of the yeast CDC3/10/11/12 family of bud neck microfilament genes; meiotic septin expressed at high levels during meiotic divisions and ascospore formation	Verified	cell wall organization and biogenesis*	structural constituent of cytoskeleton	bud neck septin ring	no	hom
YDR219C::chr4_5	0	MFB1	2.35657	0.586296	1.10789	Mitochondria-associated F-box protein involved in maintenance of normal mitochondrial morphology; interacts with Skp1p through the F-box motif; preferentially localizes to the mother cell during budding	Verified	ubiquitin-dependent protein catabolic process*	protein binding	ubiquitin ligase complex*	no	hom
YDR220C::chr4_5	0	YDR220C	0.391907	-0.340096	0.00124237		Dubious				no	hom
YDR221W::chr4_5	0	GTB1	0.89499	-2.43904	-2.92337	Glucosidase II beta subunit, forms a complex with alpha subunit Rot2p, involved in removal of two glucose residues from N-linked glycans during glycoprotein biogenesis in the ER	Verified	protein amino acid N-linked glycosylation*	alpha-glucosidase activity	endoplasmic reticulum*	no	hom
YDR222W::chr4_5	0	YDR222W	-0.34179	3.11731	2.0693		Uncharacterized	biological process unknown	molecular function unknown	cytoplasm	no	hom
YDR223W::chr4_5	0	CRF1	1.67783	2.14499	0.652469	Transcriptional corepressor involved in the regulation of ribosomal protein gene transcription via the TOR signaling pathway and protein kinase A, phosphorylated by activated Yak1p which promotes accumulation of Crf1p in the nucleus	Verified	negative regulation of transcription	transcriptional repressor activity	cytoplasm*	no	hom
YDR224C::chr00_21	0	HTB1	1.496	-0.34016	-0.135788	One of two nearly identical (see HTB2) histone H2B subtypes required for chromatin assembly and chromosome function; Rad6p-Bre1p-Lge1p mediated ubiquitination regulates transcriptional activation, meiotic DSB formation and H3 methylation	Verified	chromatin assembly or disassembly*	DNA binding	nuclear nucleosome	yes	het
YDR224C::chr4_5	0	HTB1	1.12916	2.24256	1.99002	One of two nearly identical (see HTB2) histone H2B subtypes required for chromatin assembly and chromosome function; Rad6p-Bre1p-Lge1p mediated ubiquitination regulates transcriptional activation, meiotic DSB formation and H3 methylation	Verified	chromatin assembly or disassembly*	DNA binding	nuclear nucleosome	yes	het
YDR225W::chr4_5	0	HTA1	-1.1861	0.108362	0.364062	One of two nearly identical (see also HTA2) histone H2A subtypes; core histone required for chromatin assembly and chromosome function; DNA damage-dependent phosphorylation by Mec1p facilitates DNA repair; acetylated by Nat4p	Verified	DNA repair*	DNA binding	nuclear nucleosome	no	hom
YDR226W::chr4_5	0	ADK1				Adenylate kinase, required for purine metabolism; localized to the cytoplasm and the mitochondria; lacks cleavable signal sequence	Verified	nucleotide metabolic process*	adenylate kinase activity	cytoplasm*	no	hom
YDR227W::chr4_5	0	SIR4				Silent information regulator that, together with SIR2 and SIR3, is involved in assembly of silent chromatin domains at telomeres and the silent mating-type loci; potentially phosphorylated by Cdc28p; some alleles of SIR4 prolong lifespan	Verified	telomere maintenance*	histone binding*	nuclear telomere cap complex*	no	het
YDR228C::chr4_5	0	PCF11	2.70422	0.0427443	-0.0704487	mRNA 3' end processing factor, essential component of cleavage and polyadenylation factor IA (CF IA), involved in pre-mRNA 3' end processing and in transcription termination; binds C-terminal domain of largest subunit of RNA pol II (Rpo21p)	Verified	mRNA polyadenylation*	protein binding	mRNA cleavage factor complex	yes	het
YDR229W::chr4_5	0	IVY1	0.53888	2.68253	1.99832	Phospholipid-binding protein that interacts with both Ypt7p and Vps33p, may partially counteract the action of Vps33p and vice versa, localizes to the rim of the vacuole as cells approach stationary phase	Verified	secretory pathway	phospholipid binding	vacuolar membrane (sensu Fungi)	no	hom
YDR230W::chr4_5	0	YDR230W	0.943725	5.84828	3.15982		Dubious				no	hom
YDR231C::chr4_5	0	COX20	1.75746	7.57558	7.09967	Mitochondrial inner membrane protein, required for proteolytic processing of Cox2p and its assembly into cytochrome c oxidase	Verified	aerobic respiration*	unfolded protein binding	mitochondrion*	no	hom
YDR232W::chr4_5	0	HEM1	1.42331	1.00632	0.881403	5-aminolevulinate synthase, catalyzes the first step in the heme biosynthetic pathway; an N-terminal signal sequence is required for localization to the mitochondrial matrix; expression is regulated by Hap2p-Hap3p	Verified	regulation of transcription*	5-aminolevulinate synthase activity	mitochondrion*	yes	het
YDR233C::chr4_5	0	RTN1	1.45753	2.34087	1.81658	ER membrane protein that interacts with exocyst subunit Sec6p and with Yip3p; null mutant has an altered (mostly cisternal) ER morphology; has similarity to mammalian reticulon proteins and member of the RTNLA (reticulon-like A) subfamily	Verified	biological process unknown	molecular function unknown	mitochondrion*	no	hom
YDR234W::chr4_5	0	LYS4	1.44482	0.861282	1.8728	Homoaconitase, catalyzes the conversion of homocitrate to homoisocitrate, which is a step in the lysine biosynthesis pathway	Verified	lysine biosynthetic process via aminoadipic acid	homoaconitate hydratase activity	mitochondrion	no	hom
YDR235W::chr4_5	0	PRP42	0.72345	-0.0220309	0.471811	U1 snRNP protein involved in splicing, required for U1 snRNP biogenesis; contains multiple tetriatricopeptide repeats	Verified	nuclear mRNA splicing, via spliceosome	RNA binding	snRNP U1	yes	het
YDR236C::chr4_5	0	FMN1	-0.130536	0.383108	0.391956	Riboflavin kinase, phosphorylates riboflavin to form riboflavin monophosphate (FMN), which is a necessary cofactor for many enzymes; localizes to microsomes and to the mitochondrial inner membrane	Verified	FMN biosynthetic process	riboflavin kinase activity*	mitochondrial inner membrane*	yes	het
YDR237W::chr4_5	0	MRPL7	0.455986	2.34024	2.17019	Mitochondrial ribosomal protein of the large subunit	Verified	translation	structural constituent of ribosome	mitochondrion*	no	hom
YDR238C::chr4_5	0	SEC26	1.32948	2.2453	1.00739	Essential beta-coat protein of the COPI coatomer, involved in ER-to-Golgi protein trafficking and maintenance of normal ER morphology; shares 43% sequence identity with mammalian beta-coat protein (beta-COP)	Verified	ER to Golgi vesicle-mediated transport	molecular function unknown	COPI vesicle coat*	yes	het
YDR239C::chr4_5	0	YDR239C	0.723084	1.54912	1.28098		Verified	biological process unknown	molecular function unknown	cytoplasm*	no	hom
YDR240C::chr4_5	0	SNU56	1.42959	4.18275	4.60649	Component of U1 snRNP required for mRNA splicing via spliceosome; yeast specific, no metazoan counterpart; interacts with mRNA in commitment complex	Verified	nuclear mRNA splicing, via spliceosome	mRNA binding	snRNP U1*	yes	het
YDR241W::chr4_5	0	BUD26	-1.31974	0.27296	0.280144	Dubious open reading frame, unlikely to encode a protein; not conserved in closely related Saccharomyces species; 1% of ORF overlaps the verified gene SNU56; diploid mutant displays a weak budding pattern phenotype in a systematic assay	Dubious				no	hom
YDR242W::chr00_17a	0	AMD2	-1.35254	-2.23933	-2.17902	Putative amidase	Verified	biological process unknown	amidase activity	cellular component unknown	no	hom
YDR243C::chr4_6	0	PRP28	1.28462	1.09237	1.68074	RNA helicase in the DEAD-box family, involved in RNA isomerization at the 5' splice site	Verified	cis assembly of U2-type pre-catalytic spliceosome	RNA splicing factor activity, transesterification mechanism*	spliceosome*	yes	het
YDR244W::chr4_6	0	PEX5	1.74472	2.60108	1.33056	Peroxisomal membrane signal receptor for C-terminal tripeptide signal sequence (PTS1) of peroxisomal matrix proteins, required for peroxisomal matrix protein import, tetratricopeptide repeat protein, also involved in PTS1-independent import	Verified	peroxisome organization and biogenesis*	peroxisome targeting sequence binding*	cytosol*	no	hom
YDR245W::chr4_6	0	MNN10				Subunit of a Golgi mannosyltransferase complex also containing Anp1p, Mnn9p, Mnn11p, and Hoc1p that mediates elongation of the polysaccharide mannan backbone; membrane protein of the mannosyltransferase family	Verified	actin filament organization*	alpha-1,6-mannosyltransferase activity	alpha-1,6-mannosyltransferase complex	no	hom
YDR246W::chr4_6	0	TRS23	-1.25947	-1.12702	-1.78443	One of 10 subunits of the transport protein particle (TRAPP) complex of the cis-Golgi which mediates vesicle docking and fusion; involved in endoplasmic reticulum (ER) to Golgi membrane traffic; human homolog is TRAPPC4	Verified	ER to Golgi vesicle-mediated transport	molecular function unknown	TRAPP complex	yes	het
YDR247W::chr4_6	0	VHS1	1.67904	3.13022	2.42934	Cytoplasmic serine/threonine protein kinase; identified as a high-copy suppressor of the synthetic lethality of a sis2 sit4 double mutant, suggesting a role in G1/S phase progression; homolog of Sks1p	Verified	protein amino acid phosphorylation*	protein kinase activity*	cytoplasm	no	hom
YDR248C::chr4_6	0	YDR248C	1.87407	3.61238	1.74545		Uncharacterized	biological process unknown	molecular function unknown	cytoplasm	no	hom
YDR249C::chr4_6	0	YDR249C	1.0566	3.1186	5.13444		Uncharacterized	biological process unknown	molecular function unknown	cellular component unknown	no	hom
YDR250C::chr4_6	0	YDR250C	0.34647	-0.229725	0.408646		Dubious				no	hom
YDR251W::chr4_6	0	PAM1	0.0663412	-0.0675785	0.22471	Essential protein of unknown function; exhibits variable expression during colony morphogenesis; overexpression permits survival without protein phosphatase 2A, inhibits growth, and induces a filamentous phenotype	Verified	pseudohyphal growth	molecular function unknown	bud neck*	no	hom
YDR252W::chr4_6	0	BTT1	2.17864	0.657475	2.54697	Beta3 subunit of the heterotrimeric nascent polypeptide-associated complex (alpha, beta1, beta3) which binds ribosomes via its beta-subunits in close proximity to nascent polypeptides	Verified	cotranslational protein folding	unfolded protein binding	cytosolic ribosome (sensu Eukaryota)*	no	hom
YDR253C::chr4_6	0	MET32	1.77416	2.46	1.97618	Zinc-finger DNA-binding protein, involved in regulating expression of the methionine biosynthetic genes, similar to Met31p	Verified	sulfur amino acid metabolic process	DNA binding*	nucleus	no	hom
YDR254W::chr4_6	0	CHL4	-2.15867	-0.54259	-2.1643	Outer kinetochore protein required for chromosome stability, interacts with kinetochore proteins Ctf19p, Ctf3p, and Iml3p; exhibits a two-hybrid interaction with Mif2p; association with CEN DNA requires Ctf19p	Verified	chromosome segregation	DNA binding	outer kinetochore of condensed nuclear chromosome	no	hom
YDR255C::chr4_6	0	RMD5	-2.75184	-1.76015	-2.05756	Cytosolic protein required for sporulation; also required for the ubiquitination of the gluconeogenetic enzyme fructose-1,6-bisphosphatase, which is degraded rapidly after the switch from gluconeogenesis to glycolysis	Verified	negative regulation of gluconeogenesis	molecular function unknown	cytosol	no	hom
YDR256C::chr4_6	0	CTA1	-0.364037	-1.25324	-1.69733	Catalase A, breaks down hydrogen peroxide in the peroxisomal matrix formed by acyl-CoA oxidase (Pox1p) during fatty acid beta-oxidation	Verified	oxygen and reactive oxygen species metabolic process*	catalase activity	mitochondrion*	no	hom
YDR257C::chr4_6	0	SET7	-0.806947	1.30676	0.0125168	Nuclear protein that contains a SET-domain, which have been shown to mediate methyltransferase activity in other proteins	Verified	biological process unknown	molecular function unknown	nucleus	no	hom
YDR258C::chr4_6	0	HSP78	0.178734	0.28611	0.703535	Oligomeric mitochondrial matrix chaperone that cooperates with Ssc1p in mitochondrial thermotolerance after heat shock; prevents the aggregation of misfolded matrix proteins; component of the mitochondrial proteolysis system	Verified	response to stress*	ATPase activity*	mitochondrion*	no	hom
YDR259C::chr4_6	0	YAP6	-0.847693	-1.07661	0.520677	Putative basic leucine zipper (bZIP) transcription factor; overexpression increases sodium and lithium tolerance	Verified	positive regulation of transcription from RNA polymerase II promoter	RNA polymerase II transcription factor activity	nucleus	no	hom
YDR260C::chr4_6	0	SWM1	-1.01624	-2.6	-2.1809	Subunit of the anaphase-promoting complex, which is an E3 ubiquitin ligase that regulates the metaphase-anaphase transition and exit from mitosis; required for activation of the daughter-specific gene expression and spore wall maturation	Verified	spore wall assembly (sensu Fungi)*	molecular function unknown	nucleus*	no	hom
YDR261C::chr4_6	0	EXG2	-0.753396	0.780481	-0.0836154	Exo-1,3-beta-glucanase, involved in cell wall beta-glucan assembly; may be anchored to the plasma membrane via a glycosylphosphatidylinositol (GPI) anchor	Verified	cell wall organization and biogenesis	glucan 1,3-beta-glucosidase activity	cell wall (sensu Fungi)	no	hom
YDR262W::chr4_6	0	YDR262W	-0.906316	0.979175	-0.15388		Uncharacterized	biological process unknown	molecular function unknown	vacuole (sensu Fungi)	no	hom
YDR263C::chr4_6	0	DIN7	-1.38851	4.98027	3.11393	Mitochondrial nuclease functioning in DNA repair and replication, modulates the stability of the mitochondrial genome, induced by exposure to mutagens, also induced during meiosis at a time nearly coincident with commitment to recombination	Verified	DNA repair	nuclease activity	mitochondrion	no	hom
YDR264C::chr4_6	0	AKR1	-2.62314	-2.847	-2.44396	Palmitoyl transferase involved in protein palmitoylation; acts as a negative regulator of pheromone response pathway; required for endocytosis of pheromone receptors; involved in cell shape control; contains ankyrin repeats	Verified	endocytosis*	protein-cysteine S-palmitoleyltransferase activity	membrane	no	hom
YDR265W::chr4_6	0	PEX10	0.577684	1.00539	0.663453	RING finger peroxisomal membrane peroxin required for peroxisomal matrix protein import, interacts with Pex12p, links ubiquitin-conjugating Pex4p to protein import machinery; mutations in human homolog cause a variety of peroxisomal disorders	Verified	peroxisome organization and biogenesis	protein binding	peroxisomal membrane	no	hom
YDR266C::chr4_6	0	YDR266C	0.629797	2.89541	1.43885		Verified	biological process unknown	molecular function unknown	cytoplasm*	no	hom
YDR267C::chr4_6	0	CIA1	0.757102	-1.01403	-0.161943	Essential protein involved in assembly of cytosolic and nuclear iron-sulfur proteins	Verified	biological process unknown	molecular function unknown	cytoplasm*	yes	het
YDR268W::chr4_6	0	MSW1	0.0624824	3.13035	2.41132	Mitochondrial tryptophanyl-tRNA synthetase	Verified	tryptophanyl-tRNA aminoacylation	tryptophan-tRNA ligase activity	mitochondrion	no	hom
YDR269C::chr4_6	0	YDR269C	1.57395	2.98303	3.1488		Dubious				no	hom
YDR270W::chr4_6	0	CCC2	-0.966623	1.20472	1.82546	Cu(+2)-transporting P-type ATPase, required for export of copper from the cytosol into an extracytosolic compartment; has similarity to human proteins involved in Menkes and Wilsons diseases	Verified	iron ion homeostasis*	cation-transporting ATPase activity	trans-Golgi network transport vesicle membrane	no	hom
YDR271C::chr4_6	0	YDR271C	-1.1601	1.43686	0.14274		Dubious				no	hom
YDR272W::chr4_6	0	GLO2	0.709042	1.21909	1.03003	Cytoplasmic glyoxalase II, catalyzes the hydrolysis of S-D-lactoylglutathione into glutathione and D-lactate	Verified	carbohydrate metabolic process*	hydroxyacylglutathione hydrolase activity	cytoplasm	no	hom
YDR273W::chr4_6	0	DON1	-1.12459	-1.07914	-0.593291	Meiosis-specific component of the spindle pole body, part of the leading edge protein (LEP) coat, forms a ring-like structure at the leading edge of the prospore membrane during meiosis II	Verified	meiosis*	molecular function unknown	spindle*	no	hom
YDR274C::chr4_6	0	YDR274C	-1.63873	-1.92092	-1.63944		Dubious				no	hom
YDR275W::chr4_6	0	BSC2	1.18553	3.60091	3.17176	Protein of unknown function, ORF exhibits genomic organization compatible with a translational readthrough-dependent mode of expression	Verified	biological process unknown	molecular function unknown	lipid particle	no	hom
YDR276C::chr4_6	0	PMP3	-2.59888	-0.98864	-1.53083	Small plasma membrane protein related to a family of plant polypeptides that are overexpressed under high salt concentration or low temperature, not essential for viability, deletion causes hyperpolarization of the plasma membrane potential	Verified	cation transport	molecular function unknown	plasma membrane	no	hom
YDR277C::chr4_6	0	MTH1	0.711231	3.67226	3.10936	Negative regulator of the glucose-sensing signal transduction pathway, required for repression of transcription by Rgt1p; interacts with Rgt1p and the Snf3p and Rgt2p glucose sensors; phosphorylated by Yck1p, triggering Mth1p degradation	Verified	signal transduction*	molecular function unknown	cellular component unknown	no	hom
YDR278C::chr4_6	0	YDR278C	-0.435182	-2.83805	-2.43296		Dubious				no	hom
YDR279W::chr4_6	0	RNH202	-1.26169	-2.11059	-2.51926	Ribonuclease H2 subunit, required for RNase H2 activity	Verified	DNA replication	ribonuclease H activity	nucleus*	no	hom
YDR280W::chr4_6	0	RRP45	-1.85531	-2.86877	-3.35664	Protein involved in rRNA processing; component of the exosome 3->5 exonuclease complex	Verified	35S primary transcript processing*	3'-5'-exoribonuclease activity	nuclear exosome (RNase complex)*	yes	het
YDR281C::chr4_6	0	PHM6	-1.02472	-2.05701	-2.84483	Protein of unknown function, expression is regulated by phosphate levels	Verified	biological process unknown*	molecular function unknown	vacuole (sensu Fungi)	no	hom
YDR282C::chr4_6	0	YDR282C	1.09591	4.29986	2.70475		Uncharacterized	biological process unknown	molecular function unknown	cellular component unknown	no	hom
YDR283C::chr4_6	0	GCN2	-1.2419	-3.51244	-3.12359	Protein kinase, phosphorylates the alpha-subunit of translation initiation factor eIF2 (Sui2p) in response to starvation; activated by uncharged tRNAs and the Gcn1p-Gcn20p complex	Verified	protein amino acid phosphorylation*	protein kinase activity*	cytosolic ribosome (sensu Eukaryota)	no	hom
YDR284C::chr4_6	0	DPP1	-3.74568	-3.22063	-3.76694	Diacylglycerol pyrophosphate (DGPP) phosphatase, zinc-regulated vacuolar membrane-associated lipid phosphatase, dephosphorylates DGPP to phosphatidate (PA) and Pi, then PA to diacylglycerol; involved in lipid signaling and cell metabolism	Verified	signal transduction*	phosphatidate phosphatase activity*	vacuolar membrane (sensu Fungi)	no	hom
YDR285W::chr4_6	0	ZIP1	0.306434	-0.0917624	-0.0938797	Transverse filament protein of the synaptonemal complex; required for normal levels of meiotic recombination and pairing between homologous chromosome during meiosis; potential Cdc28p substrate	Verified	synapsis	chromatin binding*	transverse filament	no	hom
YDR286C::chr4_6	0	YDR286C	-0.549042	-0.320479	-1.46945		Uncharacterized	biological process unknown	molecular function unknown	cellular component unknown	no	hom
YDR287W::chr4_6	0	YDR287W	-1.92376	-2.20573	-2.71268		Uncharacterized	inositol phosphate dephosphorylation	inositol-1(or 4)-monophosphatase activity	cellular component unknown	no	hom
YDR288W::chr4_6	0	NSE3	-0.22067	-1.11467	-1.88231	Essential subunit of the Mms21-Smc5-Smc6 complex; protein of unknown function; required for DNA repair and growth	Uncharacterized	DNA repair	DNA binding	cytoplasm*	yes	het
YDR289C::chr4_6	0	RTT103	-3.00654	-2.35389	-2.8855	Protein that interacts with exonuclease Rat1p and Rai1p and plays a role in transcription termination by RNA polymerase II, has an RPR domain (carboxy-terminal domain interacting domain); also involved in regulation of Ty1 transposition	Verified	transcription termination from Pol II promoter, RNA polymerase(A) coupled*	molecular function unknown	cellular component unknown	no	hom
YDR290W::chr4_6	0	YDR290W	-1.57965	-2.45727	-2.55761		Dubious				no	hom
YDR291W::chr4_6	0	HRQ1	0.655002	1.83259	2.05358	Putative DNA helicase	Uncharacterized	biological process unknown	molecular function unknown	nucleus	no	hom
YDR292C::chr4_6	0	SRP101	-0.624322	3.43257	0.451318	Signal recognition particle (SRP) receptor - alpha subunit; contain GTPase domains; involved in SRP-dependent protein targeting; interacts with SRP102p	Verified	protein targeting to ER*	GTP binding*	endoplasmic reticulum membrane*	yes	het
YDR293C::chr4_6	0	SSD1	-3.14856	1.41395	1.85661	Protein with a role in maintenance of cellular integrity, interacts with components of the TOR pathway; ssd1 mutant of a clinical S. cerevisiae strain displays elevated virulence	Verified	response to drug*	RNA binding	cytoplasm	no	hom
YDR294C::chr4_6	0	DPL1	-1.57923	-0.220062	-0.15793	Dihydrosphingosine phosphate lyase, regulates intracellular levels of sphingolipid long-chain base phosphates (LCBPs), degrades phosphorylated long chain bases, prefers C16 dihydrosphingosine-l-phosphate as a substrate	Verified	sphingolipid metabolic process*	sphinganine-1-phosphate aldolase activity	endoplasmic reticulum	no	hom
YDR295C::chr4_6	0	HDA2	-0.155353	-1.09317	-0.691895	Subunit of a possibly tetrameric trichostatin A-sensitive class II histone deacetylase complex containing an Hda1p homodimer and an Hda2p-Hda3p heterodimer; involved in telomere maintenance	Verified	telomere maintenance*	histone deacetylase activity	nucleus*	no	hom
YDR296W::chr4_6	0	MHR1				Protein involved in homologous recombination in mitochondria and in transcription regulation in nucleus; binds to activation domains of acidic activators; required for recombination-dependent mtDNA partitioning	Verified	mitochondrial genome maintenance	transcription regulator activity	nucleus*	no	hom
YDR297W::chr4_6	0	SUR2	-1.43794	-2.85565	-2.41804	Sphinganine C4-hydroxylase, catalyses the conversion of sphinganine to phytosphingosine in sphingolipid biosyntheis	Verified	sphingolipid biosynthetic process*	sphingosine hydroxylase activity	endoplasmic reticulum	no	hom
YDR298C::chr4_6	0	ATP5				Subunit 5 of the stator stalk of mitochondrial F1F0 ATP synthase, which is a large, evolutionarily conserved enzyme complex required for ATP synthesis; homologous to bovine subunit OSCP (oligomycin sensitivity-conferring protein)	Verified	ATP synthesis coupled proton transport	hydrogen ion transporting ATP synthase activity, rotational mechanism	mitochondrion*	no	hom
YDR299W::chr4_6	0	BFR2	-1.37129	-0.601079	1.16819	Essential protein possibly involved in secretion; multicopy suppressor of sensitivity to Brefeldin A	Verified	ER to Golgi vesicle-mediated transport	molecular function unknown	nucleolus	yes	het
YDR300C::chr4_6	0	PRO1				Gamma-glutamyl kinase, catalyzes the first step in proline biosynthesis	Verified	telomere maintenance*	glutamate 5-kinase activity	cytoplasm	no	hom
YDR301W::chr4_6	0	CFT1	1.02893	6.02513	4.55309	RNA-binding subunit of the mRNA cleavage and polyadenylation factor; involved in poly(A) site recognition and required for both pre-mRNA cleavage and polyadenylation, 51% sequence similarity with mammalian AAUAA-binding subunit of CPSF	Verified	mRNA polyadenylation*	RNA binding	mitochondrion*	yes	het
YDR302W::chr4_6	0	GPI11	-1.05322	-2.57238	-2.29321	ER membrane protein involved in a late step of glycosylphosphatidylinositol (GPI) anchor assembly; involved in the addition of phosphoethanolamine to the multiply mannosylated GPI intermediate; human PIG-Fp is a functional homolog	Verified	GPI anchor biosynthetic process	mannose-ethanolamine phosphotransferase activity	endoplasmic reticulum*	yes	het
YDR303C::chr4_6	0	RSC3	0.872678	4.35761	5.85325	One of 15 subunits of the 'Remodel the Structure of Chromatin' (RSC) complex; essential gene required for regulation of ribosomal protein genes and the cell wall/stress response; highly similar to Rsc30p	Verified	regulation of transcription, DNA-dependent*	DNA binding*	nucleus*	yes	het
YDR304C::chr4_6	0	CPR5	-0.723028	3.36219	1.37311	Peptidyl-prolyl cis-trans isomerase (cyclophilin) of the endoplasmic reticulum, catalyzes the cis-trans isomerization of peptide bonds N-terminal to proline residues; transcriptionally induced in response to unfolded proteins in the ER	Verified	biological process unknown	peptidyl-prolyl cis-trans isomerase activity	cytoplasm*	no	hom
YDR305C::chr4_6	0	HNT2	0.487194	-1.47683	-1.90396	Dinucleoside triphosphate hydrolase; has similarity to the tumor suppressor FHIT and belongs to the histidine triad (HIT) superfamily of nucleotide-binding proteins	Verified	nucleoside catabolic process	hydrolase activity*	cytoplasm*	no	hom
YDR306C::chr4_6	0	YDR306C	-2.58964	-3.05817	-3.52278		Uncharacterized	ubiquitin-dependent protein catabolic process	protein binding	ubiquitin ligase complex	no	hom
YDR307W::chr4_6	0	YDR307W	-0.473082	2.25863	0.905548		Uncharacterized	biological process unknown	molecular function unknown	endoplasmic reticulum	no	hom
YDR308C::chr4_6	0	SRB7	0.250315	3.88323	2.43215	Subunit of the RNA polymerase II mediator complex; associates with core polymerase subunits to form the RNA polymerase II holoenzyme; essential for transcriptional regulation; target of the global repressor Tup1p	Verified	transcription from RNA polymerase II promoter	RNA polymerase II transcription mediator activity	mediator complex	yes	het
YDR309C::chr4_6	0	GIC2	1.28701	1.79482	0.690279	Protein of unknown function involved in initiation of budding and cellular polarization, interacts with Cdc42p via the Cdc42/Rac-interactive binding (CRIB) domain	Verified	establishment of cell polarity (sensu Fungi)*	small GTPase regulator activity	bud tip*	no	hom
YDR310C::chr4_6	0	SUM1	-0.459011	0.45206	-0.00450579	Transcriptional repressor required for mitotic repression of middle sporulation-specific genes; involved in telomere maintenance, regulated by the pachytene checkpoint	Verified	telomere maintenance*	transcriptional repressor activity	nucleus*	no	hom
YDR311W::chr4_6	0	TFB1	0.0662264	1.12465	0.135534	Subunit of TFIIH and nucleotide excision repair factor 3 complexes, required for nucleotide excision repair, target for transcriptional activators	Verified	transcription initiation from RNA polymerase II promoter*	general RNA polymerase II transcription factor activity	transcription factor TFIIH complex*	yes	het
YDR312W::chr4_6	0	SSF2	-1.10122	3.41571	3.30587	Protein required for ribosomal large subunit maturation, functionally redundant with Ssf1p; member of the Brix family	Verified	ribosome biogenesis and assembly*	rRNA binding	nucleolus	no	hom
YDR313C::chr4_6	0	PIB1	0.0969954	2.45195	2.4969	RING-type ubiquitin ligase of the endosomal and vacuolar membranes, binds phosphatidylinositol(3)-phosphate; contains a FYVE finger domain	Verified	protein ubiquitination	ubiquitin-protein ligase activity	vacuolar membrane (sensu Fungi)*	no	hom
YDR314C::chr4_6	0	RAD34	-0.429547	1.27038	1.62899	Protein involved in nucleotide excision repair (NER); homologous to RAD4	Verified	nucleotide-excision repair	molecular function unknown	nucleus	no	hom
YDR315C::chr4_6	0	IPK1				Inositol 1,3,4,5,6-pentakisphosphate 2-kinase, nuclear protein required for synthesis of 1,2,3,4,5,6-hexakisphosphate (phytate), which is integral to cell function; has 2 motifs conserved in other fungi; ipk1 gle1 double mutant is inviable	Verified	myo-inositol metabolic process	inositol or phosphatidylinositol kinase activity	nucleus	no	hom
YDR316W::chr4_6	0	OMS1	-1.25472	0.0817135	-0.409107	Protein integral to the mitochondrial membrane; has a conserved methyltransferase motif; multicopy suppressor of respiratory defects caused by OXA1 mutations	Verified	biological process unknown	S-adenosylmethionine-dependent methyltransferase activity	mitochondrion*	no	hom
YDR317W::chr4_6	0	HIM1	-2.29097	0.737411	-1.4494	Protein of unknown function involved in DNA repair	Verified	DNA repair	molecular function unknown	cellular component unknown	no	hom
YDR318W::chr4_6	0	MCM21	-2.34979	-0.633779	-0.570088	Protein involved in minichromosome maintenance; component of the COMA complex (Ctf19p, Okp1p, Mcm21p, Ame1p) that bridges kinetochore subunits that are in contact with centromeric DNA and the subunits bound to microtubules	Verified	chromosome segregation	protein binding	condensed nuclear chromosome kinetochore*	no	hom
YDR319C::chr4_6	0	YDR319C	-0.148899	0.861383	0.642614		Uncharacterized	biological process unknown	molecular function unknown	cellular component unknown	no	hom
YDR320C-A::chr00_20	0	DAD4	3.2604	-0.520358	-0.377068	Essential subunit of the Dam1 complex (aka DASH complex), couples kinetochores to the force produced by MT depolymerization thereby aiding in chromosome segregation; is transferred to the kinetochore prior to mitosis	Verified	mitotic spindle organization and biogenesis in nucleus*	protein binding	spindle*	no	het
YDR320C::chr4_6	0	SWA2	-3.46935	1.50542	-1.17149	Auxilin-like protein involved in vesicular transport; clathrin-binding protein required for uncoating of clathrin-coated vesicles	Verified	telomere maintenance*	protein binding	endoplasmic reticulum membrane	no	hom
YDR321W::chr4_6	0	ASP1	-1.95836	-0.764381	-0.651037	Cytosolic L-asparaginase, involved in asparagine catabolism	Verified	asparagine catabolic process	asparaginase activity	cytosol*	no	hom
YDR322W::chr4_6	0	MRPL35				Mitochondrial ribosomal protein of the large subunit	Verified	translation	structural constituent of ribosome	mitochondrion*	no	hom
YDR323C::chr4_6	0	PEP7	-2.13867	-2.52784	-3.14289	Multivalent adaptor protein that facilitates vesicle-mediated vacuolar protein sorting by ensuring high-fidelity vesicle docking and fusion, which are essential for targeting of vesicles to the endosome; required for vacuole inheritance	Verified	vesicle fusion*	molecular function unknown	cytoplasm*	no	hom
YDR324C::chr4_6	0	UTP4	-3.46352	0.444003	0.242261	Nucleolar protein, component of the small subunit (SSU) processome containing the U3 snoRNA that is involved in processing of pre-18S rRNA	Verified	ribosome biogenesis and assembly*	snoRNA binding	small nucleolar ribonucleoprotein complex	yes	het
YDR325W::chr4_6	0	YCG1	1.22535	1.88766	2.16329	Non-SMC subunit of the condensin complex (Smc2p-Smc4p-Ycs4p-Brn1p-Ycg1p); required for establishment and maintenance of chromosome condensation, chromosome segregation and for chromatin binding of the condensin complex	Verified	mitotic sister chromatid segregation*	molecular function unknown	nuclear condensin complex	yes	het
YDR326C::chr00_17a	0	YSP2	0.0252831	-1.78124	-1.49163	Protein involved in programmed cell death; mutant shows resistance to cell death induced by amiodarone or intracellular acidification	Verified	apoptosis	molecular function unknown	mitochondrion	no	hom
YDR327W::chr4_6	0	YDR327W	-2.22311	-1.90419	-1.20682		Dubious				yes	het
YDR328C::chr4_6	0	SKP1	0.660325	0.0935076	-0.158233	Evolutionarily conserved kinetochore protein that is part of multiple protein complexes, including the SCF ubiquitin ligase complex, the CBF3 complex that binds centromeric DNA, and the RAVE complex that regulates assembly of the V-ATPase	Verified	cytokinesis*	protein binding*	cytoplasm*	yes	het
YDR329C::chr4_6	0	PEX3	0.031703	2.05891	1.34132	Peroxisomal membrane protein (PMP) required to recruit Pex19p chaperone to peroxisomes; plays selective, essential, direct role in PMP import as a docking factor for Pex19p	Verified	peroxisome organization and biogenesis*	protein binding	peroxisomal membrane	no	hom
YDR330W::chr4_6	0	UBX5	0.215264	0.912272	1.1059	UBX (ubiquitin regulatory X) domain-containing protein that interacts with Cdc48p	Uncharacterized	ubiquitin-dependent protein catabolic process	molecular function unknown	cytoplasm*	no	hom
YDR331W::chr4_6	0	GPI8	-1.73973	0.796172	0.841148	ER membrane glycoprotein subunit of the glycosylphosphatidylinositol transamidase complex that adds glycosylphosphatidylinositol (GPI) anchors to newly synthesized proteins; human PIG-K protein is a functional homolog	Verified	attachment of GPI anchor to protein	GPI-anchor transamidase activity	GPI-anchor transamidase complex	yes	het
YDR332W::chr4_6	0	IRC3	-1.25264	-1.54381	-1.65173	Hypothetical protein; null mutant displays increased levels of spontaneous Rad52 foci	Uncharacterized	biological process unknown	molecular function unknown	mitochondrion	no	hom
YDR333C::chr4_6	0	YDR333C	0.78646	0.506082	-0.387604		Uncharacterized	biological process unknown	molecular function unknown	cytoplasm	no	hom
YDR334W::chr4_6	0	SWR1	-3.8888	-1.1946	-1.09081	Swi2/Snf2-related ATPase that is the structural component of the SWR1 complex, which exchanges histone variant H2AZ (Htz1p) for chromatin-bound histone H2A	Verified	chromatin remodeling*	structural molecule activity	nucleus*	no	hom
YDR335W::chr4_6	0	MSN5	-1.94295	-1.94352	-2.15911	Karyopherin involved in nuclear import and export; shown to be responsible for nuclear import of replication protein A and for export of several proteins including Swi6p, Far1p, and Pho4p; cargo dissociation involves binding to RanGTP	Verified	protein export from nucleus	protein binding*	nucleus	no	hom
YDR336W::chr4_6	0	YDR336W	-0.21669	-2.87377	-2.38841		Uncharacterized	biological process unknown	molecular function unknown	cellular component unknown	no	hom
YDR337W::chr4_6	0	MRPS28	-1.69974	-1.38368	-1.6528	Mitochondrial ribosomal protein of the small subunit	Verified	translation*	structural constituent of ribosome*	mitochondrion*	no	hom
YDR338C::chr4_7	0	YDR338C	-0.238786	-1.20149	-0.796909		Uncharacterized	biological process unknown	molecular function unknown	cellular component unknown	no	hom
YDR339C::chr4_7	0	FCF1	-0.789139	0.338039	0.473223	Essential nucleolar protein that is a component of the SSU (small subunit) processome involved in the pre-rRNA processing steps of 40S ribosomal subunit biogenesis; contains a PINc domain; copurifies with Faf1p	Verified	35S primary transcript processing*	molecular function unknown	nucleolus*	yes	het
YDR340W::chr4_7	0	YDR340W	-0.0582211	1.77002	0.369009		Dubious				no	hom
YDR341C::chr4_7	0	YDR341C	0.602111	2.19686	1.62608		Verified	translation	arginine-tRNA ligase activity	cytoplasm*	yes	het
YDR344C::chr4_7	0	YDR344C	-1.50736	-1.12119	-1.76489		Dubious				no	hom
YDR345C::chr4_7	0	HXT3	-0.689013	-1.78953	-1.84985	Low affinity glucose transporter of the major facilitator superfamily, expression is induced in low or high glucose conditions	Verified	hexose transport	glucose transporter activity*	plasma membrane	no	hom
YDR346C::chr4_7	0	SVF1	-0.763277	-0.30913	-0.223971	Protein with a potential role in cell survival pathways, required for the diauxic growth shift; expression in mammalian cells increases survival under conditions inducing apoptosis	Verified	response to oxidative stress	molecular function unknown	cytoplasm*	no	hom
YDR347W::chr4_7	0	MRP1	-2.7836	-1.86185	-1.31033	Mitochondrial ribosomal protein of the small subunit; MRP1 exhibits genetic interactions with PET122, encoding a COX3-specific translational activator, and with PET123, encoding a small subunit mitochondrial ribosomal protein	Verified	translation	structural constituent of ribosome	mitochondrion*	no	hom
YDR348C::chr4_7	0	YDR348C	-0.657911	-0.842105	-2.651		Uncharacterized	biological process unknown	molecular function unknown	bud neck	no	hom
YDR349C::chr4_7	0	YPS7	-0.568399	-0.447357	-0.588362	Putative GPI-anchored aspartic protease, located in the cytoplasm and endoplasmic reticulum	Verified	biological process unknown	aspartic-type endopeptidase activity	cytoplasm*	no	hom
YDR350C::chr4_7	0	ATP22				Mitochondrial inner membrane protein required for assembly of the F0 sector of mitochondrial F1F0 ATP synthase, which is a large, evolutionarily conserved enzyme complex required for ATP synthesis	Verified	protein complex assembly	molecular function unknown	mitochondrial inner membrane	no	hom
YDR351W::chr4_7	0	SBE2	0.128117	2.27559	0.0303521	Protein involved in the transport of cell wall components from the Golgi to the cell surface; required for bud growth	Verified	cell wall organization and biogenesis	molecular function unknown	Golgi apparatus	no	hom
YDR352W::chr4_7	0	YDR352W	-0.354838	-0.714521	-0.629943		Uncharacterized	biological process unknown	molecular function unknown	vacuolar membrane (sensu Fungi)	no	hom
YDR353W::chr4_7	0	TRR1	-0.376922	1.2793	1.17368	Cytoplasmic thioredoxin reductase, key regulatory enzyme that determines the redox state of the thioredoxin system, which acts as a disulfide reductase system and protects cells against both oxidative and reductive stress	Verified	response to oxidative stress*	thioredoxin-disulfide reductase activity	cytoplasm	yes	het
YDR354W::chr4_7	0	TRP4	-1.08795	3.34482	4.92363	Anthranilate phosphoribosyl transferase of the tryptophan biosynthetic pathway, catalyzes the phosphoribosylation of anthranilate, subject to the general control system of amino acid biosynthesis	Verified	tryptophan biosynthetic process	anthranilate phosphoribosyltransferase activity	cytoplasm*	no	hom
YDR355C::chr4_7	0	YDR355C	-0.230822	5.94434	5.45111		Dubious				yes	het
YDR356W::chr4_7	0	SPC110	-0.32573	0.759381	0.927558	Inner plaque spindle pole body (SPB) component, ortholog of human kendrin; involved in connecting nuclear microtubules to SPB; interacts with Tub4p-complex and calmodulin; phosphorylated by Mps1p in cell cycle-dependent manner	Verified	microtubule nucleation	structural constituent of cytoskeleton	central plaque of spindle pole body*	yes	het
YDR357C::chr4_7	0	YDR357C	-0.419835	-1.13309	-1.60595		Uncharacterized	biological process unknown	molecular function unknown	cytoplasm	no	hom
YDR358W::chr4_7	0	GGA1	-0.156538	2.73615	2.19854	Golgi-localized protein with homology to gamma-adaptin, interacts with and regulates Arf1p and Arf2p in a GTP-dependent manner in order to facilitate traffic through the late Golgi	Verified	Golgi to vacuole transport*	ubiquitin binding	Golgi trans face	no	hom
YDR359C::chr4_7	0	VID21				Component of the NuA4 histone acetyltransferase complex	Verified	DNA repair*	molecular function unknown	histone acetyltransferase complex*	no	hom
YDR360W::chr4_7	0	OPI7	-3.33753	-3.34626	-3.49299	Dubious open reading frame unlikely to encode a protein, based on available experimental and comparative sequence data; partially overlaps verified gene VID21/YDR359C.	Dubious				no	hom
YDR361C::chr4_7	0	BCP1	0.465497	0.702814	0.404455	Essential protein involved in nuclear export of Mss4p, which is a lipid kinase that generates phosphatidylinositol 4,5-biphosphate and plays a role in actin cytoskeleton organization and vesicular transport	Verified	protein export from nucleus*	molecular function unknown	cytoplasm*	yes	het
YDR362C::chr4_7	0	TFC6				One of six subunits of RNA polymerase III transcription initiation factor complex (TFIIIC); part of TFIIIC TauB domain that binds BoxB promoter sites of tRNA and other genes; cooperates with Tfc3p in DNA binding; human homolog is TFIIIC-110	Verified	transcription initiation from RNA polymerase III promoter	RNA polymerase III transcription factor activity	transcription factor TFIIIC complex	yes	het
YDR363W-A::chr00_2	0	SEM1	-2.00584	-2.74919	-3.22822	Component of the lid subcomplex of the regulatory subunit of the 26S proteasome; ortholog of human DSS1	Verified	telomere maintenance*	molecular function unknown	nucleus*	no	hom
YDR363W::chr4_7	0	ESC2	-2.38769	-0.713936	-1.32035	Protein involved in mating-type locus silencing, interacts with Sir2p; probably functions to recruit or stabilize Sir proteins	Verified	chromatin silencing at silent mating-type cassette	molecular function unknown	nucleus	no	hom
YDR364C::chr4_7	0	CDC40	0.127117	-1.48431	-1.66113	Pre-mRNA splicing factor, important for catalytic step II of pre-mRNA splicing and plays a role in cell cycle progression; required for DNA synthesis during mitosis and meiosis; has WD repeats	Verified	nuclear mRNA 3'-splice site recognition*	RNA splicing factor activity, transesterification mechanism	spliceosome	no	het
YDR365C::chr4_7	0	ESF1	0.954623	0.734134	1.48199	Nucleolar protein involved in pre-rRNA processing; depletion causes severely decreased 18S rRNA levels	Verified	ribosome biogenesis and assembly*	RNA binding	nucleus*	yes	het
YDR367W::chr4_7	0	YDR367W	-0.363277	2.50571	1.70482		Uncharacterized	biological process unknown	molecular function unknown	cytoplasm*	yes	het
YDR368W::chr4_7	0	YPR1	-0.0193388	0.894874	0.922108	2-methylbutyraldehyde reductase, may be involved in isoleucine catabolism	Verified	arabinose catabolic process*	oxidoreductase activity*	cytoplasm*	no	hom
YDR369C::chr4_7	0	XRS2	-1.28003	-0.321477	0.834396	Protein required for DNA repair; component of the Mre11 complex, which is involved in double strand breaks, meiotic recombination, telomere maintenance, and checkpoint signaling	Verified	telomere maintenance*	protein binding*	nucleus*	no	hom
YDR370C::chr4_7	0	YDR370C	1.03499	3.23485	3.02728		Uncharacterized	biological process unknown	molecular function unknown	cytoplasm	no	hom
YDR371W::chr4_7	0	CTS2	1.42189	2.98769	2.74518	Sporulation-specific chitinase	Uncharacterized	biological process unknown	molecular function unknown	cytoplasm	no	hom
YDR372C::chr4_7	0	VPS74	-1.86439	0.211668	-0.27215	Non-essential protein of unknown function involved in vacuolar protein sorting; belongs to a family of cytosolic Golgi-associated proteins suggesting that it may play a role in secretion; also detected in the nucleus	Verified	protein targeting to vacuole	molecular function unknown	cytoplasm*	no	hom
YDR373W::chr4_7	0	FRQ1				N-myristoylated calcium-binding protein that may have a role in intracellular signaling through its regulation of the phosphatidylinositol 4-kinase Pik1p; member of the recoverin/frequenin branch of the EF-hand superfamily	Verified	regulation of signal transduction	enzyme activator activity*	membrane	yes	het
YDR374C::chr4_7	0	YDR374C	0.0407312	0.533955	1.0326		Uncharacterized	biological process unknown	molecular function unknown	cellular component unknown	no	hom
YDR375C::chr4_7	0	BCS1	-0.383718	2.54809	2.98553	Protein of the mitochondrial inner membrane that functions as an ATP-dependent chaperone, required for the assembly of the cytochrome bc(1) complex from the Rip1p and Qcr10p proteins; member of the CDC48/PAS1/SEC18 ATPase family	Verified	aerobic respiration*	ATPase activity	mitochondrion*	no	hom
YDR376W::chr4_7	0	ARH1	2.25031	-1.16646	-0.794105	Oxidoreductase of the mitochondrial inner membrane, involved in cytoplasmic and mitochondrial iron homeostasis and required for activity of Fe-S cluster-containing enzymes; one of the few mitochondrial proteins essential for viability	Verified	iron ion homeostasis	NADPH-adrenodoxin reductase activity	mitochondrion*	yes	het
YDR377W::chr4_7	0	ATP17	-2.80918	-2.68171	-4.03155	Subunit f of the F0 sector of mitochondrial F1F0 ATP synthase, which is a large, evolutionarily conserved enzyme complex required for ATP synthesis	Verified	ATP synthesis coupled proton transport	hydrogen ion transporting ATP synthase activity, rotational mechanism	mitochondrion*	no	hom
YDR378C::chr4_7	0	LSM6	-2.43458	-1.6856	-0.913873	Lsm (Like Sm) protein; part of heteroheptameric complexes (Lsm2p-7p and either Lsm1p or 8p): cytoplasmic Lsm1p complex involved in mRNA decay; nuclear Lsm8p complex part of U6 snRNP and possibly involved in processing tRNA, snoRNA, and rRNA	Verified	nuclear mRNA splicing, via spliceosome*	RNA binding*	nucleolus*	no	hom
YDR379W::chr4_7	0	RGA2	-2.55796	-1.88381	-2.32949	GTPase-activating protein for the polarity-establishment protein Cdc42p; implicated in control of septin organization, pheromone response, and haploid invasive growth	Verified	pseudohyphal growth*	signal transducer activity*	intracellular	no	hom
YDR380W::chr4_7	0	ARO10	-0.0782478	4.1634	3.34314	Phenylpyruvate decarboxylase, catalyzes decarboxylation of phenylpyruvate to phenylacetaldehyde, which is the first specific step in the Ehrlich pathway	Verified	leucine catabolic process*	pyruvate decarboxylase activity*	cytoplasm	no	hom
YDR381W::chr4_7	0	YRA1	-2.00787	-1.76183	-1.81805	Nuclear protein that binds to RNA and to Mex67p, required for export of poly(A)+ mRNA from the nucleus; member of the REF (RNA and export factor binding proteins) family; another family member, Yra2p, can substitute for Yra1p function	Verified	mRNA export from nucleus	RNA binding	transcription export complex	yes	het
YDR382W::chr4_7	0	RPP2B				Ribosomal protein P2 beta, a component of the ribosomal stalk, which is involved in the interaction between translational elongation factors and the ribosome; regulates the accumulation of P1 (Rpp1Ap and Rpp1Bp) in the cytoplasm	Verified	translational elongation*	structural constituent of ribosome	cytosolic large ribosomal subunit (sensu Eukaryota)	no	hom
YDR383C::chr4_7	0	NKP1	-0.95163	0.139835	-0.0563903	Non-essential kinetochore protein, subunit of the Ctf19 central kinetochore complex (Ctf19p-Mcm21p-Okp1p-Mcm22p-Mcm16p-Ctf3p-Chl4p-Mcm19p-Nkp1p-Nkp2p-Ame1p-Mtw1p)	Verified	biological process unknown	molecular function unknown	kinetochore	no	hom
YDR384C::chr4_7	0	ATO3	-0.358411	0.906174	1.5429	Plasma membrane protein, regulation pattern suggests a possible role in export of ammonia from the cell; member of the TC 9.B.33 YaaH family of putative transporters	Verified	nitrogen utilization*	ammonium transporter activity	mitochondrion*	no	hom
YDR385W::chr4_7	0	EFT2	-2.0994	-1.73322	-1.19608	Elongation factor 2 (EF-2), also encoded by EFT1; catalyzes ribosomal translocation during protein synthesis; contains diphthamide, the unique posttranslationally modified histidine residue specifically ADP-ribosylated by diphtheria toxin	Verified	translational elongation	translation elongation factor activity	ribosome	no	hom
YDR386W::chr4_7	0	MUS81	-1.69136	0.90944	0.712434	Helix-hairpin-helix protein, involved in DNA repair and replication fork stability; functions as an endonuclease in complex with Mms4p; interacts with Rad54p	Verified	DNA repair*	endonuclease activity	nucleus	no	hom
YDR387C::chr4_7	0	YDR387C	0.689385	-0.512318	0.121501		Uncharacterized	biological process unknown	permease activity	cellular component unknown	no	hom
YDR388W::chr4_7	0	RVS167	0.435949	1.95049	1.14979	Actin-associated protein, subunit of a complex (Rvs161p-Rvs167p) involved in regulation of actin cytoskeleton, endocytosis, and viability following starvation or osmotic stress; homolog of mammalian amphiphysin	Verified	endocytosis*	cytoskeletal protein binding	actin cortical patch	no	hom
YDR389W::chr4_7	0	SAC7	-0.283747	0.0882309	-0.0282551	GTPase activating protein (GAP) for Rho1p, involved in signaling to the actin cytoskeleton, null mutations suppress tor2 mutations and temperature sensitive mutations in actin; potential Cdc28p substrate	Verified	small GTPase mediated signal transduction*	signal transducer activity*	intracellular	no	hom
YDR390C::chr4_7	0	UBA2	-1.06922	-1.85622	-1.61053	Nuclear protein that acts as a heterodimer with Aos1p to activate Smt3p (SUMO) before its conjugation to proteins (sumoylation), which may play a role in protein targeting; essential for viability	Verified	protein sumoylation	SUMO activating enzyme activity	nucleus	yes	het
YDR391C::chr4_7	0	YDR391C	-2.0328	-4.16531	-3.5254		Uncharacterized	biological process unknown	molecular function unknown	cytoplasm*	no	hom
YDR392W::chr4_7	0	SPT3	-1.60486	-4.21698	-3.70755	Subunit of the SAGA and SAGA-like transcriptional regulatory complexes, interacts with Spt15p to activate transcription of some RNA polymerase II-dependent genes, also functions to inhibit transcription at some promoters	Verified	sporulation (sensu Fungi)*	transcription cofactor activity	SAGA complex*	no	hom
YDR393W::chr4_7	0	SHE9	-1.80306	-2.12147	-1.53509	Mitochondrial inner membrane protein required for normal mitochondrial morphology, may be involved in fission of the inner membrane; forms a homo-oligomeric complex	Verified	mitochondrion organization and biogenesis*	molecular function unknown	mitochondrial inner membrane	no	hom
YDR394W::chr4_7	0	RPT3	2.62523	0.70096	0.333791	One of six ATPases of the 19S regulatory particle of the 26S proteasome involved in the degradation of ubiquitinated substrates; substrate of N-acetyltransferase B	Verified	ubiquitin-dependent protein catabolic process	ATPase activity*	proteasome regulatory particle, base subcomplex (sensu Eukaryota)	yes	het
YDR395W::chr4_7	0	SXM1	-1.91368	-1.9022	-1.58144	Nuclear transport factor (karyopherin) involved in protein transport between the cytoplasm and nucleoplasm; similar to Nmd5p, Cse1p, Lph2p, and the human cellular apoptosis susceptibility protein, CAS1	Verified	mRNA export from nucleus*	protein carrier activity	nucleus	no	hom
YDR396W::chr4_7	0	YDR396W	3.10725	2.82104	0.635726		Dubious				yes	het
YDR397C::chr4_7	0	NCB2	0.624683	7.59563	4.15463	Beta subunit of the NC2 dimeric histone-fold complex; represses RNA polymerase II transcription through binding to TBP and inhibition of TFIIA and TFIIB; homologous to the Dr1 subunit of the mammalian NC2 (negative cofactor2)	Verified	negative regulation of transcription from RNA polymerase II promoter	transcription corepressor activity	nucleus	yes	het
YDR398W::chr4_7	0	UTP5	-0.598929	0.59998	0.361055	Nucleolar protein, component of the small subunit (SSU) processome containing the U3 snoRNA that is involved in processing of pre-18S rRNA	Verified	ribosome biogenesis and assembly*	snoRNA binding	small nucleolar ribonucleoprotein complex	yes	het
YDR399W::chr4_7	0	HPT1	0.592284	3.17321	1.63545	Dimeric hypoxanthine-guanine phosphoribosyltransferase, catalyzes the formation of both inosine monophosphate and guanosine monophosphate; mutations in the human homolog HPRT1 can cause Lesch-Nyhan syndrome and Kelley-Seegmiller syndrome	Verified	GMP salvage*	hypoxanthine phosphoribosyltransferase activity	cytoplasm*	no	hom
YDR400W::chr4_7	0	URH1	-3.29574	-1.60455	-1.20758	Uridine nucleosidase (uridine-cytidine N-ribohydrolase), cleaves N-glycosidic bonds in nucleosides; involved in recycling pyrimidine deoxy- and ribonucleosides via the pyrimidine salvage pathway	Verified	ER-associated protein catabolic process*	ribosylpyrimidine nucleosidase activity	cytoplasm*	no	hom
YDR401W::chr4_7	0	YDR401W	1.46635	2.19631	2.02119		Dubious				no	hom
YDR402C::chr4_7	0	DIT2	-1.15701	1.08231	0.369694	N-formyltyrosine oxidase, sporulation-specific microsomal enzyme required for spore wall maturation, involved in the production of a soluble LL-dityrosine-containing precursor of the spore wall, homologous to cytochrome P-450s	Verified	spore wall assembly (sensu Fungi)	oxidoreductase activity	cellular component unknown	no	hom
YDR403W::chr4_7	0	DIT1	-2.01989	-1.60125	-1.89642	Sporulation-specific enzyme required for spore wall maturation, involved in the production of a soluble LL-dityrosine-containing precursor of the spore wall; transcripts accumulate at the time of prospore enclosure	Verified	spore wall assembly (sensu Fungi)	catalytic activity	cellular component unknown	no	hom
YDR404C::chr4_7	0	RPB7	-2.48243	-2.87754	-2.60799	RNA polymerase II subunit B16; forms two subunit dissociable complex with Rpb4p	Verified	transcription from RNA polymerase II promoter	DNA-directed RNA polymerase activity	DNA-directed RNA polymerase II, core complex	yes	het
YDR405W::chr4_7	0	MRP20	-2.10162	0.00297717	-1.71981	Mitochondrial ribosomal protein of the large subunit	Verified	translation	structural constituent of ribosome	mitochondrion*	no	hom
YDR406W::chr4_7	0	PDR15	0.464252	-0.689307	-0.627224	ATP binding cassette (ABC) transporter of the plasma membrane; general stress response factor implicated in cellular detoxification; target of Pdr1p, Pdr3p and Pdr8p transcription regulators; promoter contains a PDR responsive element	Verified	transport	ATPase activity, coupled to transmembrane movement of substances	integral to membrane	no	hom
YDR407C::chr4_7	0	TRS120	-0.208944	0.251286	0.947832	One of 10 subunits of the transport protein particle (TRAPP) complex of the cis-Golgi which mediates vesicle docking and fusion; involved in endoplasmic reticulum (ER) to Golgi membrane traffic	Verified	ER to Golgi vesicle-mediated transport	molecular function unknown	TRAPP complex	yes	het
YDR408C::chr4_7	0	ADE8	1.59271	4.86405	4.80638	Phosphoribosyl-glycinamide transformylase, catalyzes a step in the 'de novo' purine nucleotide biosynthetic pathway	Verified	'de novo' IMP biosynthetic process*	phosphoribosylglycinamide formyltransferase activity	cytoplasm*	no	hom
YDR409W::chr4_7	0	SIZ1	-1.61115	0.590385	-1.38532	SUMO ligase that promotes the attachment of sumo (Smt3p; small ubiquitin-related modifier) to proteins; binds Ubc9p and may bind septins; specifically required for sumoylation of septins in vivo; localized to the septin ring	Verified	chromosome segregation*	SUMO ligase activity	nuclear chromatin*	no	hom
YDR410C::chr4_7	0	STE14	0.511811	3.71745	2.3072	Farnesyl cysteine-carboxyl methyltransferase, mediates the carboxyl methylation step during C-terminal CAAX motif processing of a-factor and RAS proteins in the endoplasmic reticulum, localizes to the ER membrane	Verified	peptide pheromone maturation	protein-S-isoprenylcysteine O-methyltransferase activity	endoplasmic reticulum membrane	no	het
YDR411C::chr4_7	0	DFM1	0.0806096	2.4852	3.10624	ER localized derlin-like family member involved in ER stress and homeostasis; not involved in ERAD or substrate retrotranslocation; interacts with CDC48; contains four transmembrane domains and two SHP boxes	Uncharacterized	unfolded protein response*	molecular function unknown	endoplasmic reticulum	no	hom
YDR412W::chr4_7	0	RRP17	-1.61175	2.20431	2.01508	Protein required for cell viability	Uncharacterized	ribosome biogenesis and assembly*	molecular function unknown	cytoplasm	yes	het
YDR413C::chr4_7	0	YDR413C	-1.33174	0.246408	-2.55402		Dubious				yes	het
YDR414C::chr4_7	0	ERD1	-2.43138	-1.14295	-0.537549	Predicted membrane protein required for the retention of lumenal endoplasmic reticulum proteins; mutants secrete the endogenous ER protein, BiP (Kar2p)	Verified	protein retention in ER	molecular function unknown	membrane	no	hom
YDR415C::chr4_7	0	YDR415C	-1.01799	-1.80394	-1.67137		Uncharacterized	biological process unknown	molecular function unknown	cellular component unknown	no	hom
YDR416W::chr4_7	0	SYF1	-0.580267	1.46765	0.683269	Component of the spliceosome complex involved in pre-mRNA splicing; involved in regulation of cell cycle progression; similar to Drosophila crooked neck protein	Verified	nuclear mRNA splicing, via spliceosome*	molecular function unknown	spliceosome	yes	het
YDR417C::chr00_17a/chr00_18	0	YDR417C	-1.27351	-2.53646	-2.97274		Dubious				no	hom
YDR418W::chr4_7	0	RPL12B	-2.89074	-0.639876	0.717267	Protein component of the large (60S) ribosomal subunit, nearly identical to Rpl12Ap; rpl12a rpl12b double mutant exhibits slow growth and slow translation; has similarity to E. coli L11 and rat L12 ribosomal proteins	Verified	translation*	structural constituent of ribosome	cytosolic large ribosomal subunit (sensu Eukaryota)	no	hom
YDR419W::chr4_7	0	RAD30	-0.50021	0.858639	-0.310619	DNA polymerase eta, involved in the predominantly error-free bypass replication of DNA lesions, catalyzes the efficient and accurate synthesis of DNA opposite cyclobutane pyrimidine dimers; homolog of human POLH and bacterial DinB proteins	Verified	DNA repair*	eta DNA polymerase activity	replication fork	no	hom
YDR420W::chr4_7	0	HKR1	-8.57284	1.82116	-0.234975	Serine/threonine rich cell surface protein that contains an EF hand motif; involved in the regulation of cell wall beta-1,3 glucan synthesis and bud site selection; overexpression confers resistance to Hansenula mrakii killer toxin, HM-1	Verified	cell wall organization and biogenesis*	molecular function unknown	plasma membrane	no	hom
YDR421W::chr4_7	0	ARO80	0.0381219	0.291642	0.607449	Zinc finger transcriptional activator of the Zn2Cys6 family; activates transcription of aromatic amino acid catabolic genes in the presence of aromatic amino acids	Verified	positive regulation of transcription from RNA polymerase II promoter*	specific RNA polymerase II transcription factor activity	nucleus	no	hom
YDR422C::chr4_7	0	SIP1	-1.32685	0.594243	-3.04364	Alternate beta-subunit of the Snf1p kinase complex, may confer substrate specificity; vacuolar protein containing KIS (Kinase-Interacting Sequence) and ASC (Association with Snf1 kinase Complex) domains involved in protein interactions	Verified	protein amino acid phosphorylation*	AMP-activated protein kinase activity	vacuole	no	hom
YDR423C::chr4_7	0	CAD1	-2.43694	-2.431	-2.45688	AP-1-like bZIP transcriptional activator involved in multiple stress responses, iron metabolism, and pleiotropic drug resistance; controls a set of genes involved in stabilizing proteins, binds consensus sequence TTACTAA; 5' UTR contains uORFs	Verified	positive regulation of transcription from RNA polymerase II promoter*	RNA polymerase II transcription factor activity	cytoplasm*	no	hom
YDR424C::chr00_8	0	DYN2	-0.773676	-0.649692	-0.189688	Cytoplasmic light chain dynein, microtubule motor protein	Verified	microtubule-based process*	microtubule motor activity	cytoplasmic microtubule*	no	hom
YDR425W::chr4_7	0	SNX41	0.578367	0.921053	0.0869389	Sorting nexin, involved in the retrieval of late-Golgi SNAREs from the post-Golgi endosome to the trans-Golgi network; forms a complex with Snx4p and Atg20p	Verified	retrograde transport, endosome to Golgi	phosphatidylinositol 3-phosphate binding*	endosome	no	hom
YDR426C::chr4_7	0	YDR426C	-2.44136	-1.42665	-2.85923		Dubious				no	hom
YDR427W::chr00_11	0	RPN9	0.108977	4.71748	2.34052	Non-ATPase regulatory subunit of the 26S proteasome, has similarity to putative proteasomal subunits in other species; null mutant is temperature sensitive and exhibits cell cycle and proteasome assembly defects	Verified	ubiquitin-dependent protein catabolic process	structural molecule activity	proteasome regulatory particle, lid subcomplex (sensu Eukaryota)	yes	het
YDR427W::chr4_7	0	RPN9	-1.55502	-0.139846	-0.0685043	Non-ATPase regulatory subunit of the 26S proteasome, has similarity to putative proteasomal subunits in other species; null mutant is temperature sensitive and exhibits cell cycle and proteasome assembly defects	Verified	ubiquitin-dependent protein catabolic process	structural molecule activity	proteasome regulatory particle, lid subcomplex (sensu Eukaryota)	yes	het
YDR428C::chr4_7	0	YDR428C	-1.95589	-1.0145	-2.70618		Uncharacterized	biological process unknown	molecular function unknown	cellular component unknown	no	hom
YDR429C::chr4_7	0	TIF35	-1.42331	-0.728227	-1.68888	Subunit of the core complex of translation initiation factor 3(eIF3), which is essential for translation	Verified	translational initiation	translation initiation factor activity	eukaryotic translation initiation factor 3 complex	yes	het
YDR430C::chr4_7	0	CYM1	0.226589	-0.310713	0.209448	Lysine-specific metalloprotease of the mitochondrial intermembrane space, member of the pitrilysin family; degrades proteins and presequence peptides cleaved from imported proteins; required for normal mitochondrial morphology	Verified	proteolysis	metalloendopeptidase activity	mitochondrion*	no	hom
YDR431W::chr4_7	0	YDR431W	-0.764521	-1.27505	-2.14159		Dubious				no	hom
YDR432W::chr4_7	0	NPL3	-3.08069	-4.07309	-3.82066	RNA-binding protein that carries poly(A)+ mRNA from the nucleus into the cytoplasm; phosphorylation by Sky1p in the cytoplasm may promote release of mRNAs	Verified	pseudohyphal growth*	mRNA binding*	cytoplasm*	no	hom
YDR433W::chr4_7	0	YDR433W					Dubious				no	hom
YDR434W::chr4_7	0	GPI17	-0.586372	1.45304	0.972757	Transmembrane protein subunit of the glycosylphosphatidylinositol transamidase complex that adds GPIs to newly synthesized proteins; human PIG-Sp homolog	Verified	attachment of GPI anchor to protein	GPI-anchor transamidase activity	GPI-anchor transamidase complex	yes	het
YDR435C::chr4_7	0	PPM1	0.697584	-0.0546414	-0.188269	Carboxyl methyl transferase, methylates the C terminus of the protein phosphatase 2A catalytic subunit (Pph21p or Pph22p), which is important for complex formation with regulatory subunits	Verified	C-terminal protein amino acid methylation	C-terminal protein carboxyl methyltransferase activity	cellular component unknown	no	hom
YDR436W::chr4_7	0	PPZ2	-1.09911	2.12127	0.328928	Serine/threonine protein phosphatase Z, isoform of Ppz1p; involved in regulation of potassium transport, which affects osmotic stability, cell cycle progression, and halotolerance	Verified	sodium ion homeostasis	protein serine/threonine phosphatase activity	cellular component unknown	no	hom
YDR437W::chr4_8	0	GPI19	-1.68725	-0.107805	0.26502	Subunit of GPI-GlcNAc transferase involved in synthesis of N-acetylglucosaminyl phosphatidylinositol (GlcNAc-PI), which is the first intermediate in glycosylphosphatidylinositol (GPI) anchor synthesis, shares similarity with mammalian PIG-P	Verified	GPI anchor biosynthetic process	UDP-glycosyltransferase activity	endoplasmic reticulum*	yes	het
YDR438W::chr4_8	0	THI74	1.2346	0.143046	1.12169	Mitochondrial transporter repressible by thiamine	Uncharacterized	biological process unknown	molecular function unknown	integral to membrane	no	hom
YDR439W::chr4_8	0	LRS4	-1.93769	-4.94958	-3.11352	Protein involved in rDNA silencing; positively charged coiled-coil protein with limited similarity to myosin	Verified	chromatin silencing at rDNA*	molecular function unknown	nucleus*	no	hom
YDR440W::chr4_8	0	DOT1	2.72549	1.10062	0.785016	Nucleosomal histone H3-Lys79 methylase, associates with transcriptionally active genes, functions in gene silencing at telomeres, most likely by directly modulating chromatin structure and Sir protein localization	Verified	chromatin silencing at telomere*	protein-lysine N-methyltransferase activity	nucleus	no	hom
YDR441C::chr4_8	0	APT2	5.04593	1.14693	2.98625	Apparent pseudogene, not transcribed or translated under normal conditions; encodes a protein with similarity to adenine phosphoribosyltransferase, but artificially expressed protein exhibits no enzymatic activity	Verified	biological process unknown	molecular function unknown*	cytoplasm	no	hom
YDR442W::chr4_8	0	YDR442W					Dubious				no	hom
YDR443C::chr4_8	0	SSN2	1.74154	-0.0921858	0.0922437	Protein required for stable association of Srb10p-Srb11p kinase with RNA polymerase holoenzyme; subunit of the RNA polymerase II mediator complex; essential for transcriptional regulation	Verified	telomere maintenance*	general RNA polymerase II transcription factor activity	transcription factor complex	no	hom
YDR444W::chr00_17a	0	YDR444W	-0.459783	-2.51007	-2.6674		Uncharacterized	biological process unknown	molecular function unknown	cytoplasm	no	hom
YDR445C::chr00_14	0	YDR445C	-0.382657	0.399804	1.10067		Dubious				no	hom
YDR446W::chr4_8	0	ECM11	5.50137	1.64658	2.37877	Non-essential protein apparently involved in meiosis, GFP fusion protein is present in discrete clusters in the nucleus throughout mitosis; may be involved in maintaining chromatin structure	Verified	cell wall organization and biogenesis*	molecular function unknown	nucleus	no	hom
YDR447C::chr4_8	0	RPS17B	1.6673	2.00617	2.60768	Ribosomal protein 51 (rp51) of the small (40s) subunit; nearly identical to Rps17Ap and has similarity to rat S17 ribosomal protein	Verified	translation*	structural constituent of ribosome	cytosolic small ribosomal subunit (sensu Eukaryota)	no	hom
YDR448W::chr4_8	0	ADA2				Transcription coactivator, component of the ADA and SAGA transcriptional adaptor/HAT (histone acetyltransferase) complexes	Verified	histone acetylation*	transcription coactivator activity	SAGA complex*	no	hom
YDR449C::chr4_8	0	UTP6	5.6826	-0.622197	0.615845	Nucleolar protein, component of the small subunit (SSU) processome containing the U3 snoRNA that is involved in processing of pre-18S rRNA	Verified	ribosome biogenesis and assembly*	snoRNA binding	small nucleolar ribonucleoprotein complex	yes	het
YDR450W::chr4_8	0	RPS18A	1.36642	0.56543	1.01826	Protein component of the small (40S) ribosomal subunit; nearly identical to Rps18Bp and has similarity to E. coli S13 and rat S18 ribosomal proteins	Verified	translation*	structural constituent of ribosome	mitochondrion*	no	hom
YDR451C::chr4_8	0	YHP1	0.586671	1.23611	0.917534	One of two homeobox transcriptional repressors (see also Yox1p), that bind to Mcm1p and to early cell cycle box (ECB) elements of cell cycle regulated genes, thereby restricting ECB-mediated transcription to the M/G1 interval	Verified	negative regulation of transcription from RNA polymerase II promoter*	DNA binding*	nuclear chromosome	no	hom
YDR452W::chr4_8	0	PPN1	2.97935	0.229244	1.36596	Vacuolar endopolyphosphatase with a role in phosphate metabolism; functions as a homodimer	Verified	polyphosphate metabolic process	endopolyphosphatase activity	vacuolar membrane	no	hom
YDR453C::chr4_8	0	TSA2	4.93927	1.14858	2.20613	Stress inducible cytoplasmic thioredoxin peroxidase; cooperates with Tsa1p in the removal of reactive oxygen, nitrogen and sulfur species using thioredoxin as hydrogen donor; deletion enhances the mutator phenotype of tsa1 mutants	Verified	response to oxidative stress*	thioredoxin peroxidase activity*	cytoplasm	no	hom
YDR454C::chr4_8	0	GUK1	2.09636	-0.657923	-0.132987	Guanylate kinase, converts GMP to GDP; required for growth and mannose outer chain elongation of cell wall N-linked glycoproteins	Verified	GMP metabolic process	guanylate kinase activity	cytoplasm*	yes	het
YDR455C::chr4_8	0	YDR455C	0.0970481	-0.604775	0.776285		Dubious				no	hom
YDR456W::chr4_8	0	NHX1	3.48603	-0.411814	-0.943242	Endosomal Na+/H+ exchanger, required for intracellular sequestration of Na+; required for osmotolerance to acute hypertonic shock	Verified	vacuolar acidification*	monovalent inorganic cation transporter activity	late endosome	no	hom
YDR457W::chr4_8	0	TOM1	6.41276	-0.0880751	0.78632	E3 ubiquitin ligase of the hect-domain class; has a role in mRNA export from the nucleus and may regulate transcriptional coactivators	Verified	regulation of cell size*	ubiquitin-protein ligase activity	nucleus*	no	hom
YDR458C::chr4_8	0	HEH2	4.10004	1.4137	2.88321	Protein of unknown function; green fluorescent protein (GFP)-fusion protein localizes to the nuclear periphery	Uncharacterized	biological process unknown	molecular function unknown	cellular component unknown	no	hom
YDR459C::chr4_8	0	PFA5	0.861603	0.793039	0.350215	Palmitoyltransferase with autoacylation activity; likely functions in pathway(s) outside Ras; member of a family of putative palmitoyltransferases containing an Asp-His-His-Cys-cysteine rich (DHHC-CRD) domain	Verified	protein amino acid palmitoylation	protein-cysteine S-palmitoleyltransferase activity	cellular component unknown	no	hom
YDR460W::chr4_8	0	TFB3	2.05869	-1.21768	-0.441164	Subunit of TFIIH and nucleotide excision repair factor 3 complexes, involved in transcription initiation, required for nucleotide excision repair; ring finger protein similar to mammalian CAK and TFIIH subunit	Verified	transcription initiation from RNA polymerase II promoter*	general RNA polymerase II transcription factor activity	transcription factor TFIIH complex*	yes	het
YDR461W::chr00_17a	0	MFA1	-0.969388	-0.963483	-1.48315	Mating pheromone a-factor, made by a cells; interacts with alpha cells to induce cell cycle arrest and other responses leading to mating; biogenesis involves C-terminal modification, N-terminal proteolysis, and export; also encoded by MFA2	Verified	pheromone-dependent signal transduction during conjugation with cellular fusion	mating pheromone activity	soluble fraction*	no	hom
YDR462W::chr4_8	0	MRPL28	2.75308	2.09867	2.96495	Mitochondrial ribosomal protein of the large subunit	Verified	translation	structural constituent of ribosome	mitochondrion*	no	hom
YDR463W::chr4_8	0	STP1	0.845428	2.56541	4.23587	Transcription factor, activated by proteolytic processing in response to signals from the SPS sensor system for external amino acids; activates transcription of amino acid permease genes and may have a role in tRNA processing	Verified	positive regulation of transcription from RNA polymerase II promoter*	transcription factor activity*	nucleus	no	hom
YDR464W::chr4_8	0	SPP41	5.24002	-0.632725	0.318642	Protein involved in negative regulation of expression of spliceosome components PRP4 and PRP3	Verified	negative regulation of transcription from RNA polymerase II promoter	molecular function unknown	nucleus	yes	het
YDR465C::chr4_8	0	RMT2	5.77923	1.44372	1.92665	Arginine methyltransferase; ribosomal protein L12 is a substrate	Verified	ribosome biogenesis and assembly*	protein-arginine N-methyltransferase activity	cytoplasm*	no	hom
YDR466W::chr4_8	0	PKH3	1.57538	-0.668537	-0.0795262	Protein kinase with similarity to mammalian phosphoinositide-dependent kinase 1 (PDK1) and yeast Pkh1p and Pkh2p, two redundant upstream activators of Pkc1p; identified as a multicopy suppressor of a pkh1 pkh2 double mutant	Verified	MAPKKK cascade during cell wall biogenesis	protein kinase activity	cellular component unknown	no	hom
YDR467C::chr4_8	0	YDR467C	3.10867	3.26736	4.08399		Dubious				no	hom
YDR468C::chr4_8	0	TLG1	3.47796	-0.386549	1.34466	Essential t-SNARE that forms a complex with Tlg2p and Vti1p and mediates fusion of endosome-derived vesicles with the late Golgi; binds the docking complex VFT (Vps fifty-three) through interaction with Vps51p	Verified	vesicle fusion	v-SNARE activity*	Golgi trans face*	yes	het
YDR469W::chr4_8	0	SDC1	1.69446	1.02445	1.21686	Subunit of the COMPASS (Set1C) complex, which methylates histone H3 on lysine 4 and is required in transcriptional silencing near telomeres; has similarity to C. elegans Dpy-30	Verified	chromatin silencing at telomere*	histone lysine N-methyltransferase activity (H3-K4 specific)	COMPASS complex	no	hom
YDR470C::chr4_8	0	UGO1	-0.800952	-5.55925	-4.26714	Protein of unknown function; outer membrane component of the mitochondrial fusion machinery; Ugo1p bind directly to Fzo1p and Mgm1p and thereby link these two GTPases during mitochondrial fusion	Verified	transport*	transporter activity	mitochondrion*	no	hom
YDR471W::chr4_8	0	RPL27B	3.30838	0.448612	2.7892	Protein component of the large (60S) ribosomal subunit, nearly identical to Rpl27Ap and has similarity to rat L27 ribosomal protein	Verified	translation	structural constituent of ribosome	cytosolic large ribosomal subunit (sensu Eukaryota)	no	hom
YDR472W::chr4_8	0	TRS31	2.03483	1.02193	1.76969	One of 10 subunits of the transport protein particle (TRAPP) complex of the cis-Golgi which mediates vesicle docking and fusion; involved in endoplasmic reticulum (ER) to Golgi membrane traffic	Verified	ER to Golgi vesicle-mediated transport	molecular function unknown	TRAPP complex	yes	het
YDR473C::chr4_8	0	PRP3	2.93377	2.0822	2.12572	Splicing factor, component of the U4/U6-U5 snRNP complex	Verified	nuclear mRNA splicing, via spliceosome	RNA splicing factor activity, transesterification mechanism	U4/U6 x U5 tri-snRNP complex	yes	het
YDR474C::chr4_8	0	JIP4_p	-0.314921	-1.81158	1.88861	Protein of unknown function; previously annotated as two separate ORFs, YDR474C and YDR475C, which were merged as a result of corrections to the systematic reference sequence	Uncharacterized	biological process unknown	molecular function unknown	cellular component unknown	no	hom
YDR475C::chr4_8	0	JIP4	1.03995	1.5781	1.81716	Protein of unknown function; previously annotated as two separate ORFs, YDR474C and YDR475C, which were merged as a result of corrections to the systematic reference sequence	Uncharacterized	biological process unknown	molecular function unknown	cellular component unknown	no	hom
YDR476C::chr4_8	0	YDR476C	0.409406	1.24924	2.10204		Uncharacterized	biological process unknown	molecular function unknown	endoplasmic reticulum	no	hom
YDR477W::chr4_8	0	SNF1				AMP-activated serine/threonine protein kinase found in a complex containing Snf4p and members of the Sip1p/Sip2p/Gal83p family; required for transcription of glucose-repressed genes, thermotolerance, sporulation, and peroxisome biogenesis	Verified	protein amino acid phosphorylation*	AMP-activated protein kinase activity	cytoplasm*	no	hom
YDR478W::chr4_8	0	SNM1	2.60704	-0.997619	-0.00900666	Subunit of RNase MRP, which cleaves pre-rRNA; not shared between Rnase MRP and nuclear Rnase P, in contrast to all other Rnase MRP protein subunits; binds to the NME1 RNA subunit of Rnase MRP	Verified	rRNA processing	ribonuclease MRP activity	ribonuclease MRP complex	yes	het
YDR479C::chr4_8	0	PEX29	2.14315	2.96909	2.38172	Peroxisomal integral membrane protein, involved in regulation of peroxisome size and number; genetic interactions suggest that Pex28p and Pex29p act at steps upstream of those mediated by Pex30p, Pex31p, and Pex32p	Verified	peroxisome organization and biogenesis	molecular function unknown	peroxisomal membrane	no	hom
YDR480W::chr4_8	0	DIG2	2.83775	1.61071	2.51005	Regulatory protein of unknown function, pheromone-inducible, involved in the regulation of mating-specific genes and the invasive growth pathway, required for MAP-kinase imposed repression, inhibits pheromone-responsive transcription	Verified	invasive growth (sensu Saccharomyces)	transcription factor binding	nucleus	no	hom
[truncated: 4,529 more rows]
